# Supplementary material for: Combined Inhibition of UBE2C and PLK1 Reduce Cell Proliferation and Arrest Cell Cycle by Affecting ACLY in Pan-Cancer
Source: Int J Mol Sci. 2023 Oct 27;24(21):15658. doi: 10.3390/ijms242115658 (PMC10650476; doi:10.3390/ijms242115658)
Supplement: Supplementary file 1 [file ijms-24-15658-s001.zip]

Archive with 13 entries (13 files):
- FigureS1.pdf
- FigureS2.pdf
- FigureS3.pdf
- FigureS4.pdf
- FigureS5.pdf
- FigureS6.pdf
- FigureS7.pdf
- FigureS8.pdf
- FigureS9.pdf
- Table S2_p-val-normal vs tumor.xlsx
- Table S3_p-val-normal vs early and late.xlsx
- Table S4_Correlation between UBE2C and all genes.xlsx
- TableS1.pdf
