# Supplementary material for: Combined Inhibition of UBE2C and PLK1 Reduce Cell Proliferation and Arrest Cell Cycle by Affecting ACLY in Pan-Cancer
Source: Int J Mol Sci. 2023 Oct 27;24(21):15658. doi: 10.3390/ijms242115658 (PMC10650476; doi:10.3390/ijms242115658)
Supplement: Supplementary file 1 [file ijms-24-15658-s001.zip › Table S2_p-val-normal vs tumor.xlsx]

## Sheet: Sheet1
cancer	gene	y	group1	group2	p	p.adj	p.signif	method
BLCA	UBE2C	ln(TPM)	tumor	normal	1.56e-08	9.7e-07	****	Wilcoxon
BRCA	UBE2C	ln(TPM)	tumor	normal	1.18e-57	1.3e-55	****	Wilcoxon
CESC	UBE2C	ln(TPM)	tumor	normal	0.0029793	0.11	ns	Wilcoxon
CHOL	UBE2C	ln(TPM)	tumor	normal	2.82e-09	1.9e-07	****	Wilcoxon
COAD	UBE2C	ln(TPM)	tumor	normal	2.39e-22	2.2e-20	****	Wilcoxon
ESCA	UBE2C	ln(TPM)	tumor	normal	1.06e-07	6.4e-06	****	Wilcoxon
GBM	UBE2C	ln(TPM)	tumor	normal	0.000157913	0.0068	**	Wilcoxon
HNSC	UBE2C	ln(TPM)	tumor	normal	9.84e-25	9.7e-23	****	Wilcoxon
KICH	UBE2C	ln(TPM)	tumor	normal	0.0054514	0.19	ns	Wilcoxon
KIRC	UBE2C	ln(TPM)	tumor	normal	2.42e-33	2.7e-31	****	Wilcoxon
KIRP	UBE2C	ln(TPM)	tumor	normal	6.5e-15	5.3e-13	****	Wilcoxon
LIHC	UBE2C	ln(TPM)	tumor	normal	1.89e-28	1.9e-26	****	Wilcoxon
LUAD	UBE2C	ln(TPM)	tumor	normal	2.57e-32	2.8e-30	****	Wilcoxon
LUSC	UBE2C	ln(TPM)	tumor	normal	1.55e-30	1.6e-28	****	Wilcoxon
PAAD	UBE2C	ln(TPM)	tumor	normal	0.0902976	1	ns	Wilcoxon
PCPG	UBE2C	ln(TPM)	tumor	normal	0.0112811	0.36	ns	Wilcoxon
PRAD	UBE2C	ln(TPM)	tumor	normal	4.22e-19	3.8e-17	****	Wilcoxon
READ	UBE2C	ln(TPM)	tumor	normal	9.75e-05	0.0046	**	Wilcoxon
SARC	UBE2C	ln(TPM)	tumor	normal	0.0325143	0.75	ns	Wilcoxon
STAD	UBE2C	ln(TPM)	tumor	normal	1.44e-15	1.2e-13	****	Wilcoxon
THCA	UBE2C	ln(TPM)	tumor	normal	2.6e-06	0.00014	***	Wilcoxon
THYM	UBE2C	ln(TPM)	tumor	normal	0.848104	1	ns	Wilcoxon
UCEC	UBE2C	ln(TPM)	tumor	normal	7.3e-21	6.6e-19	****	Wilcoxon
READ	PLK1	ln(TPM)	tumor	normal	0.00053066	0.022	*	Wilcoxon
CHOL	PLK1	ln(TPM)	tumor	normal	2.82e-09	1.9e-07	****	Wilcoxon
HNSC	PLK1	ln(TPM)	tumor	normal	7.28e-15	5.8e-13	****	Wilcoxon
SARC	PLK1	ln(TPM)	tumor	normal	0.0849436	1	ns	Wilcoxon
PCPG	PLK1	ln(TPM)	tumor	normal	0.0825524	1	ns	Wilcoxon
LIHC	PLK1	ln(TPM)	tumor	normal	4.55e-24	4.4e-22	****	Wilcoxon
THYM	PLK1	ln(TPM)	tumor	normal	0.122979	1	ns	Wilcoxon
KIRC	PLK1	ln(TPM)	tumor	normal	3.76e-25	3.8e-23	****	Wilcoxon
LUAD	PLK1	ln(TPM)	tumor	normal	3.7e-06	0.00019	***	Wilcoxon
LUSC	PLK1	ln(TPM)	tumor	normal	1.48e-06	8.3e-05	****	Wilcoxon
GBM	PLK1	ln(TPM)	tumor	normal	0.028793	0.69	ns	Wilcoxon
KICH	PLK1	ln(TPM)	tumor	normal	4.83e-11	3.5e-09	****	Wilcoxon
BRCA	PLK1	ln(TPM)	tumor	normal	5.91e-12	4.4e-10	****	Wilcoxon
BLCA	PLK1	ln(TPM)	tumor	normal	4.98e-06	0.00025	***	Wilcoxon
KIRP	PLK1	ln(TPM)	tumor	normal	0.056905	1	ns	Wilcoxon
CESC	PLK1	ln(TPM)	tumor	normal	0.241532	1	ns	Wilcoxon
ESCA	PLK1	ln(TPM)	tumor	normal	8.4e-05	0.004	**	Wilcoxon
PAAD	PLK1	ln(TPM)	tumor	normal	0.76975	1	ns	Wilcoxon
STAD	PLK1	ln(TPM)	tumor	normal	6.91e-13	5.3e-11	****	Wilcoxon
COAD	PLK1	ln(TPM)	tumor	normal	7.62e-19	6.7e-17	****	Wilcoxon
THCA	PLK1	ln(TPM)	tumor	normal	0.307937	1	ns	Wilcoxon
UCEC	PLK1	ln(TPM)	tumor	normal	0.000947157	0.038	*	Wilcoxon
PRAD	PLK1	ln(TPM)	tumor	normal	0.00011204	0.0052	**	Wilcoxon
READ	IDH1	ln(TPM)	tumor	normal	0.510781	1	ns	Wilcoxon
CHOL	IDH1	ln(TPM)	tumor	normal	0.0052878	0.19	ns	Wilcoxon
HNSC	IDH1	ln(TPM)	tumor	normal	0.549043	1	ns	Wilcoxon
SARC	IDH1	ln(TPM)	tumor	normal	0.593807	1	ns	Wilcoxon
PCPG	IDH1	ln(TPM)	tumor	normal	0.00318161	0.11	ns	Wilcoxon
LIHC	IDH1	ln(TPM)	tumor	normal	0.0135752	0.38	ns	Wilcoxon
THYM	IDH1	ln(TPM)	tumor	normal	0.246329	1	ns	Wilcoxon
KIRC	IDH1	ln(TPM)	tumor	normal	2.86e-06	0.00015	***	Wilcoxon
LUAD	IDH1	ln(TPM)	tumor	normal	2.25e-11	1.7e-09	****	Wilcoxon
LUSC	IDH1	ln(TPM)	tumor	normal	2.62e-10	1.9e-08	****	Wilcoxon
GBM	IDH1	ln(TPM)	tumor	normal	0.000151318	0.0068	**	Wilcoxon
KICH	IDH1	ln(TPM)	tumor	normal	2.47e-09	1.7e-07	****	Wilcoxon
BRCA	IDH1	ln(TPM)	tumor	normal	6.69e-13	5.2e-11	****	Wilcoxon
BLCA	IDH1	ln(TPM)	tumor	normal	0.56624	1	ns	Wilcoxon
KIRP	IDH1	ln(TPM)	tumor	normal	1.22e-05	0.0006	****	Wilcoxon
CESC	IDH1	ln(TPM)	tumor	normal	0.0115073	0.36	ns	Wilcoxon
ESCA	IDH1	ln(TPM)	tumor	normal	0.0129897	0.38	ns	Wilcoxon
PAAD	IDH1	ln(TPM)	tumor	normal	0.29776	1	ns	Wilcoxon
STAD	IDH1	ln(TPM)	tumor	normal	2.02e-06	0.00011	***	Wilcoxon
COAD	IDH1	ln(TPM)	tumor	normal	0.68716	1	ns	Wilcoxon
THCA	IDH1	ln(TPM)	tumor	normal	1.21e-08	7.6e-07	****	Wilcoxon
UCEC	IDH1	ln(TPM)	tumor	normal	4.63e-12	3.5e-10	****	Wilcoxon
PRAD	IDH1	ln(TPM)	tumor	normal	0.807917	1	ns	Wilcoxon
READ	ACLY	ln(TPM)	tumor	normal	7.5e-06	0.00037	***	Wilcoxon
CHOL	ACLY	ln(TPM)	tumor	normal	2.82e-09	1.9e-07	****	Wilcoxon
HNSC	ACLY	ln(TPM)	tumor	normal	5.22e-23	5e-21	****	Wilcoxon
SARC	ACLY	ln(TPM)	tumor	normal	0.0215334	0.56	ns	Wilcoxon
PCPG	ACLY	ln(TPM)	tumor	normal	0.0102411	0.34	ns	Wilcoxon
LIHC	ACLY	ln(TPM)	tumor	normal	2.03e-27	2.1e-25	****	Wilcoxon
THYM	ACLY	ln(TPM)	tumor	normal	0.565551	1	ns	Wilcoxon
KIRC	ACLY	ln(TPM)	tumor	normal	4.03e-32	4.3e-30	****	Wilcoxon
LUAD	ACLY	ln(TPM)	tumor	normal	6.45e-34	7.2e-32	****	Wilcoxon
LUSC	ACLY	ln(TPM)	tumor	normal	1.52e-30	1.6e-28	****	Wilcoxon
GBM	ACLY	ln(TPM)	tumor	normal	0.000179359	0.0075	**	Wilcoxon
KICH	ACLY	ln(TPM)	tumor	normal	0.0974126	1	ns	Wilcoxon
BRCA	ACLY	ln(TPM)	tumor	normal	2.33e-60	2.7e-58	****	Wilcoxon
BLCA	ACLY	ln(TPM)	tumor	normal	1.3e-09	9.1e-08	****	Wilcoxon
KIRP	ACLY	ln(TPM)	tumor	normal	7.06e-14	5.6e-12	****	Wilcoxon
CESC	ACLY	ln(TPM)	tumor	normal	0.00291486	0.11	ns	Wilcoxon
ESCA	ACLY	ln(TPM)	tumor	normal	1.35e-06	7.7e-05	****	Wilcoxon
PAAD	ACLY	ln(TPM)	tumor	normal	0.0475091	1	ns	Wilcoxon
STAD	ACLY	ln(TPM)	tumor	normal	3.82e-16	3.2e-14	****	Wilcoxon
COAD	ACLY	ln(TPM)	tumor	normal	1.52e-22	1.4e-20	****	Wilcoxon
THCA	ACLY	ln(TPM)	tumor	normal	0.0908073	1	ns	Wilcoxon
UCEC	ACLY	ln(TPM)	tumor	normal	3.15e-21	2.9e-19	****	Wilcoxon
PRAD	ACLY	ln(TPM)	tumor	normal	1.95e-15	1.6e-13	****	Wilcoxon
