# Supplementary material for: Combined Inhibition of UBE2C and PLK1 Reduce Cell Proliferation and Arrest Cell Cycle by Affecting ACLY in Pan-Cancer
Source: Int J Mol Sci. 2023 Oct 27;24(21):15658. doi: 10.3390/ijms242115658 (PMC10650476; doi:10.3390/ijms242115658)
Supplement: Supplementary file 1 [file ijms-24-15658-s001.zip › Table S3_p-val-normal vs early and late.xlsx]

## Sheet: Sheet1
cancer	gene	y	p	p.adj	p.signif	method
READ	UBE2C	ln(TPM)	4.97e-06	0.00013	****	Anova
CHOL	UBE2C	ln(TPM)	3.54e-15	1.6e-13	****	Anova
HNSC	UBE2C	ln(TPM)	8.79e-52	6.4e-50	****	Anova
LIHC	UBE2C	ln(TPM)	7.3e-53	5.5e-51	****	Anova
KIRC	UBE2C	ln(TPM)	1.16e-70	9.4e-69	****	Anova
LUAD	UBE2C	ln(TPM)	3.72e-54	2.9e-52	****	Anova
LUSC	UBE2C	ln(TPM)	1.27e-138	1.1e-136	****	Anova
KICH	UBE2C	ln(TPM)	0.00182015	0.036	*	Anova
BRCA	UBE2C	ln(TPM)	1.13e-124	9.7e-123	****	Anova
BLCA	UBE2C	ln(TPM)	1.89e-26	1.1e-24	****	Anova
KIRP	UBE2C	ln(TPM)	7.88e-34	5e-32	****	Anova
CESC	UBE2C	ln(TPM)	1.97e-30	1.2e-28	****	Anova
ESCA	UBE2C	ln(TPM)	2.72e-21	1.4e-19	****	Anova
PAAD	UBE2C	ln(TPM)	0.24228	1	ns	Anova
STAD	UBE2C	ln(TPM)	5.6e-30	3.2e-28	****	Anova
COAD	UBE2C	ln(TPM)	7.12e-43	4.8e-41	****	Anova
THCA	UBE2C	ln(TPM)	5.02e-07	1.5e-05	****	Anova
UCEC	UBE2C	ln(TPM)	1.72e-72	1.4e-70	****	Anova
READ	PLK1	ln(TPM)	0.00126374	0.027	*	Anova
CHOL	PLK1	ln(TPM)	1.05e-10	4.3e-09	****	Anova
HNSC	PLK1	ln(TPM)	1.28e-17	6.1e-16	****	Anova
LIHC	PLK1	ln(TPM)	4.74e-32	2.8e-30	****	Anova
KIRC	PLK1	ln(TPM)	1.21e-23	6.5e-22	****	Anova
LUAD	PLK1	ln(TPM)	8.4e-05	0.0019	**	Anova
LUSC	PLK1	ln(TPM)	0.000208616	0.0046	**	Anova
KICH	PLK1	ln(TPM)	8.82e-12	3.7e-10	****	Anova
BRCA	PLK1	ln(TPM)	7.13e-08	2.2e-06	****	Anova
BLCA	PLK1	ln(TPM)	3.62e-06	9.8e-05	****	Anova
KIRP	PLK1	ln(TPM)	0.139189	1	ns	Anova
CESC	PLK1	ln(TPM)	0.290959	1	ns	Anova
ESCA	PLK1	ln(TPM)	3.47e-05	0.00087	***	Anova
PAAD	PLK1	ln(TPM)	0.969469	1	ns	Anova
STAD	PLK1	ln(TPM)	2.58e-13	1.1e-11	****	Anova
COAD	PLK1	ln(TPM)	1.84e-24	1e-22	****	Anova
THCA	PLK1	ln(TPM)	0.0301524	0.47	ns	Anova
UCEC	PLK1	ln(TPM)	0.0119721	0.22	ns	Anova
READ	IDH1	ln(TPM)	0.439943	1	ns	Anova
CHOL	IDH1	ln(TPM)	0.0294732	0.47	ns	Anova
HNSC	IDH1	ln(TPM)	0.392599	1	ns	Anova
LIHC	IDH1	ln(TPM)	0.0470819	0.61	ns	Anova
KIRC	IDH1	ln(TPM)	3.49e-06	9.8e-05	****	Anova
LUAD	IDH1	ln(TPM)	9.13e-10	3.4e-08	****	Anova
LUSC	IDH1	ln(TPM)	1.62e-08	5.5e-07	****	Anova
KICH	IDH1	ln(TPM)	1.17e-09	4.2e-08	****	Anova
BRCA	IDH1	ln(TPM)	5.72e-08	1.8e-06	****	Anova
BLCA	IDH1	ln(TPM)	0.118737	1	ns	Anova
KIRP	IDH1	ln(TPM)	8.38e-07	2.4e-05	****	Anova
CESC	IDH1	ln(TPM)	0.0540387	0.65	ns	Anova
ESCA	IDH1	ln(TPM)	0.0269599	0.46	ns	Anova
PAAD	IDH1	ln(TPM)	0.546106	1	ns	Anova
STAD	IDH1	ln(TPM)	2.97e-08	9.8e-07	****	Anova
COAD	IDH1	ln(TPM)	0.523254	1	ns	Anova
THCA	IDH1	ln(TPM)	4.39e-05	0.0011	**	Anova
UCEC	IDH1	ln(TPM)	1.33e-10	5.3e-09	****	Anova
READ	ACLY	ln(TPM)	1.3e-08	4.5e-07	****	Anova
CHOL	ACLY	ln(TPM)	5.77e-16	2.6e-14	****	Anova
HNSC	ACLY	ln(TPM)	1.06e-49	7.4e-48	****	Anova
LIHC	ACLY	ln(TPM)	1.12e-43	7.7e-42	****	Anova
KIRC	ACLY	ln(TPM)	1.96e-58	1.6e-56	****	Anova
LUAD	ACLY	ln(TPM)	4.37e-58	3.5e-56	****	Anova
LUSC	ACLY	ln(TPM)	2.87e-131	2.5e-129	****	Anova
KICH	ACLY	ln(TPM)	0.00948453	0.18	ns	Anova
BRCA	ACLY	ln(TPM)	1.42e-113	1.2e-111	****	Anova
BLCA	ACLY	ln(TPM)	3.82e-20	1.9e-18	****	Anova
KIRP	ACLY	ln(TPM)	7.83e-30	4.5e-28	****	Anova
CESC	ACLY	ln(TPM)	2.5e-22	1.3e-20	****	Anova
ESCA	ACLY	ln(TPM)	1e-16	4.6e-15	****	Anova
PAAD	ACLY	ln(TPM)	0.0380814	0.53	ns	Anova
STAD	ACLY	ln(TPM)	2.82e-32	1.7e-30	****	Anova
COAD	ACLY	ln(TPM)	1.68e-39	1.1e-37	****	Anova
THCA	ACLY	ln(TPM)	0.943194	1	ns	Anova
UCEC	ACLY	ln(TPM)	4.24e-57	3.3e-55	****	Anova
