# Supplementary material for: Combined Inhibition of UBE2C and PLK1 Reduce Cell Proliferation and Arrest Cell Cycle by Affecting ACLY in Pan-Cancer
Source: Int J Mol Sci. 2023 Oct 27;24(21):15658. doi: 10.3390/ijms242115658 (PMC10650476; doi:10.3390/ijms242115658)
Supplement: Supplementary file 1 [file ijms-24-15658-s001.zip › Table S4_Correlation between UBE2C and all genes.xlsx]

## Sheet: TCGA-BRCA-norm
	pearsonR	pVal	nSamples
ENSG00000138180.16|CEP55	0.925289	1.4921e-48	113
ENSG00000178999.13|AURKB	0.920533	4.01595e-47	113
ENSG00000088325.16|TPX2	0.920453	4.23754e-47	113
ENSG00000168078.10|PBK	0.919738	6.8258e-47	113
ENSG00000164611.13|PTTG1	0.919027	1.0915e-46	113
ENSG00000112984.12|KIF20A	0.916439	5.82165e-46	113
ENSG00000101057.16|MYBL2	0.912139	8.36534e-45	113
ENSG00000126787.13|DLGAP5	0.909356	4.36713e-44	113
ENSG00000111206.13|FOXM1	0.907173	1.53911e-43	113
ENSG00000117399.14|CDC20	0.907038	1.66244e-43	113
ENSG00000117650.13|NEK2	0.906667	2.05211e-43	113
ENSG00000090889.12|KIF4A	0.899721	9.07179e-42	113
ENSG00000101447.15|FAM83D	0.897259	3.25243e-41	113
ENSG00000105011.9|ASF1B	0.896945	3.81951e-41	113
ENSG00000123485.12|HJURP	0.894362	1.40274e-40	113
ENSG00000135451.13|TROAP	0.893527	2.12119e-40	113
ENSG00000183856.11|IQGAP3	0.887785	3.32741e-39	113
ENSG00000171848.16|RRM2	0.887098	4.57983e-39	113
ENSG00000080986.13|NDC80	0.886812	5.22746e-39	113
ENSG00000165304.8|MELK	0.886333	6.52038e-39	113
ENSG00000157456.8|CCNB2	0.884912	1.24811e-38	113
ENSG00000146670.10|CDCA5	0.883991	1.8922e-38	113
ENSG00000166851.15|PLK1	0.883146	2.76316e-38	113
ENSG00000093009.11|CDC45	0.883019	2.92471e-38	113
ENSG00000131747.15|TOP2A	0.881465	5.8216e-38	113
ENSG00000129195.16|PIMREG	0.881115	6.78701e-38	113
ENSG00000142945.13|KIF2C	0.880786	7.84143e-38	113
ENSG00000143228.13|NUF2	0.878161	2.43678e-37	113
ENSG00000154839.10|SKA1	0.876384	5.17572e-37	113
ENSG00000148773.14|MKI67	0.874628	1.07701e-36	113
ENSG00000186185.14|KIF18B	0.872789	2.2935e-36	113
ENSG00000127564.17|PKMYT1	0.872329	2.76519e-36	113
ENSG00000169679.15|BUB1	0.871571	3.75805e-36	113
ENSG00000051180.17|RAD51	0.870719	5.29573e-36	113
ENSG00000145386.11|CCNA2	0.867147	2.16993e-35	113
ENSG00000011426.11|ANLN	0.866682	2.59964e-35	113
ENSG00000143476.18|DTL	0.866645	2.63725e-35	113
ENSG00000174371.17|EXO1	0.866385	2.91695e-35	113
ENSG00000121152.10|NCAPH	0.865031	4.90966e-35	113
ENSG00000072571.20|HMMR	0.864686	5.60215e-35	113
ENSG00000161888.11|SPC24	0.863177	9.92782e-35	113
ENSG00000165480.16|SKA3	0.862913	1.09667e-34	113
ENSG00000184661.14|CDCA2	0.859255	4.25771e-34	113
ENSG00000035499.13|DEPDC1B	0.857019	9.57629e-34	113
ENSG00000158402.20|CDC25C	0.85644	1.17868e-33	113
ENSG00000276043.5|UHRF1	0.853182	3.72793e-33	113
ENSG00000170312.16|CDK1	0.852397	4.90137e-33	113
ENSG00000113368.12|LMNB1	0.852125	5.38612e-33	113
ENSG00000075218.19|GTSE1	0.850594	9.12798e-33	113
ENSG00000111665.12|CDCA3	0.847817	2.34109e-32	113
ENSG00000100162.15|CENPM	0.847299	2.78518e-32	113
ENSG00000166803.14|PCLAF	0.846094	4.15994e-32	113
ENSG00000100526.20|CDKN3	0.844318	7.47082e-32	113
ENSG00000169607.13|CKAP2L	0.84364	9.32533e-32	113
ENSG00000109805.10|NCAPG	0.843253	1.05765e-31	113
ENSG00000024526.17|DEPDC1	0.842871	1.19737e-31	113
ENSG00000077152.11|UBE2T	0.840983	2.19958e-31	113
ENSG00000171241.9|SHCBP1	0.836943	7.87281e-31	113
ENSG00000117724.13|CENPF	0.835129	1.38021e-30	113
ENSG00000094804.12|CDC6	0.834898	1.48143e-30	113
ENSG00000087586.18|AURKA	0.834883	1.48825e-30	113
ENSG00000156970.13|BUB1B	0.830658	5.34936e-30	113
ENSG00000066279.18|ASPM	0.825911	2.16042e-29	113
ENSG00000007968.7|E2F2	0.823889	3.86553e-29	113
ENSG00000089685.15|BIRC5	0.819936	1.18026e-28	113
ENSG00000085840.13|ORC1	0.815641	3.84932e-28	113
ENSG00000122952.17|ZWINT	0.814897	4.70942e-28	113
ENSG00000134057.15|CCNB1	0.813725	6.4589e-28	113
ENSG00000129810.15|SGO1	0.812501	8.96266e-28	113
ENSG00000134690.11|CDCA8	0.811178	1.27332e-27	113
ENSG00000085999.13|RAD54L	0.807765	3.1123e-27	113
ENSG00000189057.11|FAM111B	0.807525	3.31212e-27	113
ENSG00000237649.8|KIFC1	0.807267	3.54083e-27	113
ENSG00000171320.15|ESCO2	0.801235	1.63847e-26	113
ENSG00000135476.12|ESPL1	0.800945	1.76119e-26	113
ENSG00000167513.9|CDT1	0.800074	2.18727e-26	113
ENSG00000167900.12|TK1	0.797781	3.84819e-26	113
ENSG00000138160.7|KIF11	0.795796	6.23865e-26	113
ENSG00000109674.4|NEIL3	0.795789	6.25021e-26	113
ENSG00000112742.10|TTK	0.793941	9.75488e-26	113
ENSG00000065328.17|MCM10	0.793589	1.06103e-25	113
ENSG00000146410.12|MTFR2	0.78888	3.22606e-25	113
ENSG00000071539.14|TRIP13	0.787144	4.82564e-25	113
ENSG00000179750.16|APOBEC3B	0.786712	5.33123e-25	113
ENSG00000118193.12|KIF14	0.783913	1.01098e-24	113
ENSG00000101003.10|GINS1	0.783038	1.23275e-24	113
ENSG00000122966.17|CIT	0.780445	2.2055e-24	113
ENSG00000091651.9|ORC6	0.77948	2.7331e-24	113
ENSG00000139734.19|DIAPH3	0.779304	2.84174e-24	113
ENSG00000092853.14|CLSPN	0.774136	8.79425e-24	113
ENSG00000101412.13|E2F1	0.772514	1.2461e-23	113
ENSG00000164087.8|POC1A	0.771156	1.66462e-23	113
ENSG00000186871.7|ERCC6L	0.767715	3.43599e-23	113
ENSG00000152253.9|SPC25	0.766186	4.72178e-23	113
ENSG00000164045.12|CDC25A	0.766182	4.72591e-23	113
ENSG00000187741.15|FANCA	0.765663	5.2617e-23	113
ENSG00000117632.23|STMN1	0.765642	5.28462e-23	113
ENSG00000151725.12|CENPU	0.763296	8.55796e-23	113
ENSG00000137807.16|KIF23	0.761489	1.23585e-22	113
ENSG00000162073.14|PAQR4	0.76138	1.26345e-22	113
ENSG00000163808.17|KIF15	0.760828	1.41246e-22	113
ENSG00000137812.20|KNL1	0.760397	1.54079e-22	113
ENSG00000149554.13|CHEK1	0.759395	1.88433e-22	113
ENSG00000175643.10|RMI2	0.755189	4.33973e-22	113
ENSG00000076382.17|SPAG5	0.748895	1.46641e-21	113
ENSG00000068489.13|PRR11	0.74802	1.73198e-21	113
ENSG00000029993.15|HMGB3	0.745864	2.60246e-21	113
ENSG00000013810.20|TACC3	0.73663	1.42259e-20	113
ENSG00000162062.15|TEDC2	0.735783	1.65628e-20	113
ENSG00000123975.5|CKS2	0.735721	1.6749e-20	113
ENSG00000132646.11|PCNA	0.73481	1.97153e-20	113
ENSG00000051341.14|POLQ	0.731159	3.76424e-20	113
ENSG00000154920.15|EME1	0.729062	5.43263e-20	113
ENSG00000136026.14|CKAP4	0.728492	5.99774e-20	113
ENSG00000182481.10|KPNA2	0.728381	6.11512e-20	113
ENSG00000174871.11|CNIH2	0.728108	6.41106e-20	113
ENSG00000106462.11|EZH2	0.728052	6.47404e-20	113
ENSG00000121621.7|KIF18A	0.727297	7.37698e-20	113
ENSG00000164109.14|MAD2L1	0.7261	9.06589e-20	113
ENSG00000131153.9|GINS2	0.721971	1.83141e-19	113
ENSG00000111247.15|RAD51AP1	0.72086	2.20787e-19	113
ENSG00000123219.13|CENPK	0.720616	2.30007e-19	113
ENSG00000168496.4|FEN1	0.720566	2.31944e-19	113
ENSG00000161800.13|RACGAP1	0.719786	2.64311e-19	113
ENSG00000189159.16|JPT1	0.716104	4.86697e-19	113
ENSG00000115163.15|CENPA	0.715351	5.50794e-19	113
ENSG00000176890.16|TYMS	0.713439	7.52559e-19	113
ENSG00000198826.11|ARHGAP11A	0.707179	2.05562e-18	113
ENSG00000188610.12|FAM72B	0.704973	2.91072e-18	113
ENSG00000131650.14|KREMEN2	0.70455	3.10988e-18	113
ENSG00000119969.15|HELLS	0.7017	4.84787e-18	113
ENSG00000164032.12|H2AZ1	0.700396	5.92848e-18	113
ENSG00000147536.12|GINS4	0.696703	1.04242e-17	113
ENSG00000109255.11|NMU	0.696405	1.09063e-17	113
ENSG00000256663.1|AC112777.1	0.695697	1.21399e-17	113
ENSG00000165891.16|E2F7	0.693331	1.73234e-17	113
ENSG00000177602.5|HASPIN	0.69201	2.10971e-17	113
ENSG00000156509.14|FBXO43	0.68991	2.87977e-17	113
ENSG00000249992.2|TMEM158	0.688408	3.59202e-17	113
ENSG00000111602.12|TIMELESS	0.686195	4.96204e-17	113
ENSG00000165244.7|ZNF367	0.684574	6.27524e-17	113
ENSG00000203760.9|CENPW	0.683694	7.12407e-17	113
ENSG00000197299.12|BLM	0.68201	9.07031e-17	113
ENSG00000140534.14|TICRR	0.681777	9.37785e-17	113
ENSG00000171793.16|CTPS1	0.681624	9.58476e-17	113
ENSG00000183145.9|RIPPLY3	0.678356	1.52363e-16	113
ENSG00000186193.9|SAPCD2	0.677047	1.83127e-16	113
ENSG00000160606.11|TLCD1	0.676013	2.11613e-16	113
ENSG00000188486.3|H2AX	0.674865	2.4831e-16	113
ENSG00000138092.11|CENPO	0.674017	2.79339e-16	113
ENSG00000105173.14|CCNE1	0.668772	5.7342e-16	113
ENSG00000140525.19|FANCI	0.668447	5.99252e-16	113
ENSG00000076003.5|MCM6	0.667935	6.42274e-16	113
ENSG00000160957.14|RECQL4	0.667483	6.82782e-16	113
ENSG00000228594.4|FNDC10	0.666099	8.22695e-16	113
ENSG00000138778.13|CENPE	0.665906	8.44261e-16	113
ENSG00000183150.8|GPR19	0.66409	1.07646e-15	113
ENSG00000214796.8|TUBA5P	0.662664	1.30125e-15	113
ENSG00000103490.14|PYCARD	0.661569	1.50417e-15	113
ENSG00000146386.8|ABRACL	0.659063	2.09077e-15	113
ENSG00000113648.16|MACROH2A1	0.659055	2.09299e-15	113
ENSG00000103257.9|SLC7A5	0.657175	2.67398e-15	113
ENSG00000165490.13|DDIAS	0.656719	2.83716e-15	113
ENSG00000103253.19|HAGHL	0.656572	2.89165e-15	113
ENSG00000278023.7|RDM1	0.656534	2.90578e-15	113
ENSG00000254726.3|MEX3A	0.655316	3.40122e-15	113
ENSG00000073111.14|MCM2	0.655208	3.44919e-15	113
ENSG00000104738.18|MCM4	0.654788	3.64085e-15	113
ENSG00000127423.11|AUNIP	0.654419	3.81785e-15	113
ENSG00000132341.12|RAN	0.653681	4.19713e-15	113
ENSG00000257167.2|TMPO-AS1	0.650179	6.55526e-15	113
ENSG00000065600.13|PACC1	0.648575	8.02515e-15	113
ENSG00000123473.16|STIL	0.646473	1.04416e-14	113
ENSG00000137135.18|ARHGEF39	0.64643	1.04984e-14	113
ENSG00000143320.9|CRABP2	0.645528	1.17461e-14	113
ENSG00000183765.23|CHEK2	0.64546	1.18464e-14	113
ENSG00000136492.9|BRIP1	0.643903	1.43667e-14	113
ENSG00000167553.16|TUBA1C	0.642522	1.70344e-14	113
ENSG00000097046.13|CDC7	0.642425	1.7238e-14	113
ENSG00000160949.17|TONSL	0.64043	2.20094e-14	113
ENSG00000170779.11|CDCA4	0.640285	2.24005e-14	113
ENSG00000182199.11|SHMT2	0.639769	2.38554e-14	113
ENSG00000141756.19|FKBP10	0.639235	2.54566e-14	113
ENSG00000261061.1|AC092718.4	0.639159	2.5691e-14	113
ENSG00000108106.14|UBE2S	0.636934	3.36267e-14	113
ENSG00000169258.7|GPRIN1	0.636273	3.64113e-14	113
ENSG00000137310.12|TCF19	0.635918	3.79973e-14	113
ENSG00000179958.10|DCTPP1	0.635423	4.03209e-14	113
ENSG00000137309.20|HMGA1	0.633521	5.05949e-14	113
ENSG00000263528.8|IKBKE	0.630089	7.59182e-14	113
ENSG00000117983.17|MUC5B	0.627776	9.95196e-14	113
ENSG00000167977.9|KCTD5	0.62699	1.0905e-13	113
ENSG00000015475.19|BID	0.626897	1.10244e-13	113
ENSG00000239672.8|NME1	0.626682	1.13028e-13	113
ENSG00000284753.2|EEF1AKMT4	0.625941	1.23165e-13	113
ENSG00000158164.7|TMSB15A	0.625716	1.26412e-13	113
ENSG00000166451.13|CENPN	0.624906	1.38807e-13	113
ENSG00000102384.13|CENPI	0.624568	1.44318e-13	113
ENSG00000112699.11|GMDS	0.624083	1.52615e-13	113
ENSG00000107833.10|NPM3	0.623485	1.63471e-13	113
ENSG00000176619.13|LMNB2	0.623393	1.65195e-13	113
ENSG00000142731.11|PLK4	0.622597	1.80975e-13	113
ENSG00000180198.16|RCC1	0.621457	2.06124e-13	113
ENSG00000196503.5|ARL9	0.619626	2.53751e-13	113
ENSG00000131187.10|F12	0.619501	2.5739e-13	113
ENSG00000141696.13|P3H4	0.618757	2.79942e-13	113
ENSG00000182010.11|RTKN2	0.617411	3.25762e-13	113
ENSG00000148908.15|RGS10	0.617197	3.33654e-13	113
ENSG00000143621.17|ILF2	0.616299	3.6898e-13	113
ENSG00000160932.11|LY6E	0.61612	3.76455e-13	113
ENSG00000157193.18|LRP8	0.615661	3.96246e-13	113
ENSG00000183010.17|PYCR1	0.615105	4.21594e-13	113
ENSG00000143321.19|HDGF	0.614577	4.47108e-13	113
ENSG00000108039.18|XPNPEP1	0.614438	4.54076e-13	113
ENSG00000173950.16|XXYLT1	0.614183	4.67116e-13	113
ENSG00000185480.12|PARPBP	0.613652	4.95442e-13	113
ENSG00000244038.11|DDOST	0.613425	5.08071e-13	113
ENSG00000178531.6|CTXN1	0.612771	5.46194e-13	113
ENSG00000167695.15|TLCD3A	0.612547	5.59838e-13	113
ENSG00000245648.2|KLRK1-AS1	0.612279	5.76653e-13	113
ENSG00000131188.12|PRR7	0.610262	7.19751e-13	113
ENSG00000106683.15|LIMK1	0.609486	7.83463e-13	113
ENSG00000129173.13|E2F8	0.608502	8.72242e-13	113
ENSG00000196562.14|SULF2	0.608213	9.00063e-13	113
ENSG00000136295.15|TTYH3	0.608138	9.0743e-13	113
ENSG00000275591.5|XKR5	0.607894	9.31752e-13	113
ENSG00000196230.13|TUBB	0.606705	1.05994e-12	113
ENSG00000112118.20|MCM3	0.606142	1.12638e-12	113
ENSG00000117308.15|GALE	0.605892	1.15715e-12	113
ENSG00000175792.12|RUVBL1	0.604342	1.36709e-12	113
ENSG00000146232.17|NFKBIE	0.603612	1.47838e-12	113
ENSG00000128973.13|CLN6	0.603574	1.48436e-12	113
ENSG00000102172.16|SMS	0.602762	1.61882e-12	113
ENSG00000243742.5|RPLP0P2	0.602585	1.64973e-12	113
ENSG00000224578.5|HNRNPA1P48	0.602579	1.6508e-12	113
ENSG00000100911.16|PSME2	0.602447	1.67418e-12	113
ENSG00000104856.14|RELB	0.600439	2.072e-12	113
ENSG00000079462.8|PAFAH1B3	0.600264	2.11072e-12	113
ENSG00000270977.2|AC015849.5	0.600251	2.11363e-12	113
ENSG00000049541.11|RFC2	0.599339	2.32722e-12	113
ENSG00000153395.10|LPCAT1	0.598511	2.53915e-12	113
ENSG00000254986.7|DPP3	0.598443	2.55731e-12	113
ENSG00000179051.14|RCC2	0.598398	2.56944e-12	113
ENSG00000132182.12|NUP210	0.598169	2.63207e-12	113
ENSG00000095380.11|NANS	0.598079	2.6571e-12	113
ENSG00000099953.10|MMP11	0.597395	2.8547e-12	113
ENSG00000165704.15|HPRT1	0.597088	2.94791e-12	113
ENSG00000117676.14|RPS6KA1	0.596905	3.00488e-12	113
ENSG00000108829.10|LRRC59	0.596704	3.06837e-12	113
ENSG00000099901.17|RANBP1	0.596406	3.16551e-12	113
ENSG00000185697.16|MYBL1	0.596264	3.21276e-12	113
ENSG00000101294.18|HM13	0.596162	3.24711e-12	113
ENSG00000197451.12|HNRNPAB	0.596069	3.27855e-12	113
ENSG00000097021.20|ACOT7	0.596029	3.29223e-12	113
ENSG00000139618.16|BRCA2	0.595226	3.57921e-12	113
ENSG00000112578.10|BYSL	0.595076	3.63575e-12	113
ENSG00000198937.9|CCDC167	0.594559	3.83579e-12	113
ENSG00000109084.14|TMEM97	0.593261	4.38711e-12	113
ENSG00000156471.13|PTDSS1	0.592787	4.60691e-12	113
ENSG00000140451.13|PIF1	0.592238	4.87503e-12	113
ENSG00000070190.13|DAPP1	0.59188	5.05748e-12	113
ENSG00000155660.11|PDIA4	0.591875	5.06058e-12	113
ENSG00000163918.11|RFC4	0.591873	5.06162e-12	113
ENSG00000172183.15|ISG20	0.591845	5.07595e-12	113
ENSG00000144867.13|SRPRB	0.591786	5.10659e-12	113
ENSG00000161921.17|CXCL16	0.591584	5.21404e-12	113
ENSG00000055163.20|CYFIP2	0.591048	5.50821e-12	113
ENSG00000115828.17|QPCT	0.590721	5.69585e-12	113
ENSG00000158042.9|MRPL17	0.590424	5.8719e-12	113
ENSG00000134285.11|FKBP11	0.590256	5.97319e-12	113
ENSG00000175130.7|MARCKSL1	0.590227	5.99074e-12	113
ENSG00000151465.14|CDC123	0.589812	6.25003e-12	113
ENSG00000171124.13|FUT3	0.58947	6.47192e-12	113
ENSG00000104356.11|POP1	0.589203	6.65077e-12	113
ENSG00000138623.10|SEMA7A	0.588726	6.98125e-12	113
ENSG00000172531.16|PPP1CA	0.58859	7.07843e-12	113
ENSG00000198856.13|OSTC	0.588573	7.09013e-12	113
ENSG00000168268.11|NT5DC2	0.588531	7.12055e-12	113
ENSG00000104341.17|LAPTM4B	0.588187	7.37404e-12	113
ENSG00000134247.10|PTGFRN	0.587725	7.72696e-12	113
ENSG00000111328.7|CDK2AP1	0.587698	7.74865e-12	113
ENSG00000107130.10|NCS1	0.587251	8.10712e-12	113
ENSG00000121073.15|SLC35B1	0.586497	8.74881e-12	113
ENSG00000149418.11|ST14	0.586324	8.90269e-12	113
ENSG00000176244.7|ACBD7	0.586077	9.12704e-12	113
ENSG00000100479.13|POLE2	0.585571	9.60308e-12	113
ENSG00000140511.12|HAPLN3	0.585084	1.00846e-11	113
ENSG00000137563.13|GGH	0.58437	1.08338e-11	113
ENSG00000196584.3|XRCC2	0.584136	1.10901e-11	113
ENSG00000180340.7|FZD2	0.583158	1.22284e-11	113
ENSG00000158457.6|TSPAN33	0.583118	1.22773e-11	113
ENSG00000037897.17|METTL1	0.583068	1.2338e-11	113
ENSG00000135929.9|CYP27A1	0.583029	1.23864e-11	113
ENSG00000167088.11|SNRPD1	0.582879	1.25734e-11	113
ENSG00000101464.11|PIGU	0.582828	1.26371e-11	113
ENSG00000099337.5|KCNK6	0.582733	1.27577e-11	113
ENSG00000104312.8|RIPK2	0.582683	1.28205e-11	113
ENSG00000162552.15|WNT4	0.582581	1.29521e-11	113
ENSG00000128165.9|ADM2	0.582411	1.31725e-11	113
ENSG00000118705.17|RPN2	0.58209	1.36003e-11	113
ENSG00000058262.10|SEC61A1	0.581903	1.38551e-11	113
ENSG00000214160.10|ALG3	0.581851	1.39259e-11	113
ENSG00000227036.8|LINC00511	0.581795	1.40044e-11	113
ENSG00000144354.14|CDCA7	0.581784	1.4019e-11	113
ENSG00000159259.8|CHAF1B	0.581776	1.40301e-11	113
ENSG00000163888.4|CAMK2N2	0.581742	1.40776e-11	113
ENSG00000231925.12|TAPBP	0.581567	1.43248e-11	113
ENSG00000166557.14|TMED3	0.581427	1.45246e-11	113
ENSG00000103855.18|CD276	0.581398	1.45669e-11	113
ENSG00000125835.19|SNRPB	0.581007	1.51416e-11	113
ENSG00000106785.15|TRIM14	0.580979	1.51837e-11	113
ENSG00000186638.16|KIF24	0.579584	1.74255e-11	113
ENSG00000139343.10|SNRPF	0.578907	1.8627e-11	113
ENSG00000196262.15|PPIA	0.578863	1.87084e-11	113
ENSG00000145050.19|MANF	0.578695	1.90184e-11	113
ENSG00000166426.8|CRABP1	0.57738	2.16346e-11	113
ENSG00000213024.12|NUP62	0.57738	2.1635e-11	113
ENSG00000153044.10|CENPH	0.577283	2.18421e-11	113
ENSG00000160753.16|RUSC1	0.577199	2.20214e-11	113
ENSG00000114346.14|ECT2	0.576865	2.27513e-11	113
ENSG00000146731.11|CCT6A	0.576706	2.3108e-11	113
ENSG00000102445.20|RUBCNL	0.576494	2.35905e-11	113
ENSG00000198554.12|WDHD1	0.576277	2.40948e-11	113
ENSG00000162975.5|KCNF1	0.576222	2.42226e-11	113
ENSG00000064300.9|NGFR	0.576187	2.43065e-11	113
ENSG00000104687.14|GSR	0.575995	2.47658e-11	113
ENSG00000005194.15|CIAPIN1	0.57578	2.52876e-11	113
ENSG00000143106.13|PSMA5	0.574986	2.7316e-11	113
ENSG00000023892.11|DEF6	0.574961	2.73825e-11	113
ENSG00000041982.16|TNC	0.574563	2.84582e-11	113
ENSG00000086548.9|CEACAM6	0.573643	3.11073e-11	113
ENSG00000186283.14|TOR3A	0.573622	3.11711e-11	113
ENSG00000130475.14|FCHO1	0.573587	3.1275e-11	113
ENSG00000180879.14|SSR4	0.573451	3.16906e-11	113
ENSG00000176749.9|CDK5R1	0.573325	3.20756e-11	113
ENSG00000197472.15|ZNF695	0.573011	3.3061e-11	113
ENSG00000086730.17|LAT2	0.572887	3.34604e-11	113
ENSG00000163468.15|CCT3	0.572756	3.38845e-11	113
ENSG00000167747.15|C19orf48	0.572685	3.41166e-11	113
ENSG00000110697.13|PITPNM1	0.572649	3.42355e-11	113
ENSG00000025772.8|TOMM34	0.572496	3.47421e-11	113
ENSG00000102265.12|TIMP1	0.572449	3.48994e-11	113
ENSG00000071564.17|TCF3	0.572325	3.5319e-11	113
ENSG00000163975.12|MELTF	0.572208	3.57193e-11	113
ENSG00000101144.13|BMP7	0.57209	3.61257e-11	113
ENSG00000089639.11|GMIP	0.571914	3.6742e-11	113
ENSG00000166825.15|ANPEP	0.571701	3.75016e-11	113
ENSG00000139572.4|GPR84	0.571626	3.77725e-11	113
ENSG00000100823.12|APEX1	0.571514	3.81796e-11	113
ENSG00000100297.16|MCM5	0.571498	3.82376e-11	113
ENSG00000099284.15|MACROH2A2	0.571136	3.95888e-11	113
ENSG00000006118.15|TMEM132A	0.571005	4.0085e-11	113
ENSG00000159202.18|UBE2Z	0.570711	4.12317e-11	113
ENSG00000099364.18|FBXL19	0.570153	4.34855e-11	113
ENSG00000108561.8|C1QBP	0.570104	4.36914e-11	113
ENSG00000123416.15|TUBA1B	0.569877	4.4647e-11	113
ENSG00000065357.20|DGKA	0.569438	4.65546e-11	113
ENSG00000116260.17|QSOX1	0.569339	4.69949e-11	113
ENSG00000184117.12|NIPSNAP1	0.569231	4.74787e-11	113
ENSG00000092470.12|WDR76	0.568881	4.90888e-11	113
ENSG00000167771.6|RCOR2	0.568753	4.9687e-11	113
ENSG00000044574.8|HSPA5	0.568405	5.13566e-11	113
ENSG00000128340.15|RAC2	0.568365	5.1551e-11	113
ENSG00000110492.15|MDK	0.56821	5.23139e-11	113
ENSG00000171700.14|RGS19	0.567706	5.48747e-11	113
ENSG00000260920.2|AL031985.3	0.567669	5.50656e-11	113
ENSG00000187951.11|AC091057.1	0.567659	5.5119e-11	113
ENSG00000100092.24|SH3BP1	0.567364	5.66811e-11	113
ENSG00000141510.18|TP53	0.567297	5.70365e-11	113
ENSG00000102898.12|NUTF2	0.567159	5.77882e-11	113
ENSG00000101444.13|AHCY	0.566689	6.04084e-11	113
ENSG00000171792.11|RHNO1	0.566641	6.0685e-11	113
ENSG00000116157.6|GPX7	0.566515	6.14109e-11	113
ENSG00000171492.14|LRRC8D	0.566376	6.22196e-11	113
ENSG00000102100.16|SLC35A2	0.566251	6.29557e-11	113
ENSG00000181218.5|H2AW	0.566251	6.29562e-11	113
ENSG00000197093.11|GAL3ST4	0.566103	6.38372e-11	113
ENSG00000130816.17|DNMT1	0.565838	6.54516e-11	113
ENSG00000146425.11|DYNLT1	0.56552	6.74382e-11	113
ENSG00000182057.5|OGFRP1	0.565404	6.81761e-11	113
ENSG00000060558.4|GNA15	0.565364	6.8436e-11	113
ENSG00000186998.16|EMID1	0.56527	6.9039e-11	113
ENSG00000198858.10|R3HDM4	0.565069	7.03523e-11	113
ENSG00000134222.16|PSRC1	0.564976	7.09678e-11	113
ENSG00000078081.8|LAMP3	0.564966	7.10401e-11	113
ENSG00000196976.7|LAGE3	0.564943	7.1192e-11	113
ENSG00000144554.12|FANCD2	0.564922	7.13323e-11	113
ENSG00000167004.13|PDIA3	0.56492	7.13476e-11	113
ENSG00000090520.11|DNAJB11	0.564563	7.37707e-11	113
ENSG00000115884.11|SDC1	0.564131	7.68165e-11	113
ENSG00000229891.2|LINC01315	0.564085	7.71481e-11	113
ENSG00000118707.11|TGIF2	0.563928	7.82876e-11	113
ENSG00000089094.19|KDM2B	0.563836	7.89641e-11	113
ENSG00000102900.13|NUP93	0.563538	8.11934e-11	113
ENSG00000131653.13|TRAF7	0.563424	8.20618e-11	113
ENSG00000115652.15|UXS1	0.563384	8.23704e-11	113
ENSG00000170468.8|RIOX1	0.563151	8.41753e-11	113
ENSG00000135414.10|GDF11	0.563118	8.44374e-11	113
ENSG00000247774.7|PCED1B-AS1	0.563039	8.50649e-11	113
ENSG00000005022.6|SLC25A5	0.562991	8.54407e-11	113
ENSG00000087088.20|BAX	0.562837	8.66786e-11	113
ENSG00000071127.17|WDR1	0.562646	8.82321e-11	113
ENSG00000108518.8|PFN1	0.562121	9.26458e-11	113
ENSG00000121966.7|CXCR4	0.562022	9.35036e-11	113
ENSG00000103653.16|CSK	0.561805	9.54024e-11	113
ENSG00000137404.14|NRM	0.561768	9.57348e-11	113
ENSG00000158483.17|FAM86C1P	0.561664	9.66571e-11	113
ENSG00000205220.12|PSMB10	0.561508	9.80657e-11	113
ENSG00000136720.7|HS6ST1	0.561495	9.81854e-11	113
ENSG00000243317.8|STMP1	0.561422	9.88514e-11	113
ENSG00000163584.18|RPL22L1	0.561419	9.88806e-11	113
ENSG00000150967.18|ABCB9	0.561373	9.93081e-11	113
ENSG00000166794.5|PPIB	0.561092	1.01928e-10	113
ENSG00000111679.17|PTPN6	0.561013	1.02672e-10	113
ENSG00000127616.19|SMARCA4	0.560748	1.05216e-10	113
ENSG00000071553.18|ATP6AP1	0.560746	1.05241e-10	113
ENSG00000074800.16|ENO1	0.560609	1.0658e-10	113
ENSG00000167656.5|LY6D	0.560447	1.0819e-10	113
ENSG00000164362.21|TERT	0.560381	1.08855e-10	113
ENSG00000152766.6|ANKRD22	0.560332	1.09342e-10	113
ENSG00000135124.15|P2RX4	0.560062	1.12106e-10	113
ENSG00000167535.8|CACNB3	0.559956	1.13202e-10	113
ENSG00000213347.10|MXD3	0.559851	1.14304e-10	113
ENSG00000261373.1|VPS9D1-AS1	0.559687	1.16049e-10	113
ENSG00000183196.10|CHST6	0.559588	1.17116e-10	113
ENSG00000172757.13|CFL1	0.559554	1.17478e-10	113
ENSG00000124875.10|CXCL6	0.559208	1.21284e-10	113
ENSG00000008283.16|CYB561	0.559205	1.21318e-10	113
ENSG00000066044.15|ELAVL1	0.559199	1.21384e-10	113
ENSG00000179431.7|FJX1	0.558899	1.24772e-10	113
ENSG00000106367.15|AP1S1	0.558811	1.25787e-10	113
ENSG00000184640.19|SEPTIN9	0.558463	1.29874e-10	113
ENSG00000059573.9|ALDH18A1	0.558354	1.31178e-10	113
ENSG00000132507.18|EIF5A	0.55813	1.339e-10	113
ENSG00000072682.19|P4HA2	0.557808	1.37919e-10	113
ENSG00000033011.13|ALG1	0.557713	1.39119e-10	113
ENSG00000187796.15|CARD9	0.557516	1.41646e-10	113
ENSG00000166226.13|CCT2	0.557447	1.42552e-10	113
ENSG00000130826.18|DKC1	0.557424	1.42847e-10	113
ENSG00000225556.1|C2CD4D	0.557373	1.43517e-10	113
ENSG00000219438.9|TAFA5	0.557176	1.46127e-10	113
ENSG00000113552.16|GNPDA1	0.557068	1.47577e-10	113
ENSG00000184730.11|APOBR	0.556814	1.51033e-10	113
ENSG00000100558.9|PLEK2	0.556721	1.52326e-10	113
ENSG00000103811.18|CTSH	0.556368	1.57304e-10	113
ENSG00000117410.14|ATP6V0B	0.555812	1.65471e-10	113
ENSG00000116212.15|LRRC42	0.555625	1.68311e-10	113
ENSG00000135446.17|CDK4	0.555473	1.70659e-10	113
ENSG00000273604.2|EPOP	0.555361	1.72407e-10	113
ENSG00000186603.6|HPDL	0.555332	1.72854e-10	113
ENSG00000119333.11|DYNC2I2	0.555219	1.74633e-10	113
ENSG00000181649.8|PHLDA2	0.554988	1.78342e-10	113
ENSG00000160404.18|TOR2A	0.554984	1.78397e-10	113
ENSG00000174705.13|SH3PXD2B	0.554807	1.8129e-10	113
ENSG00000145882.11|PCYOX1L	0.554717	1.82776e-10	113
ENSG00000135486.19|HNRNPA1	0.554554	1.85505e-10	113
ENSG00000135750.15|KCNK1	0.554548	1.85602e-10	113
ENSG00000104549.12|SQLE	0.554424	1.87692e-10	113
ENSG00000064547.14|LPAR2	0.554415	1.87851e-10	113
ENSG00000163923.10|RPL39L	0.554346	1.8902e-10	113
ENSG00000115539.14|PDCL3	0.554266	1.90405e-10	113
ENSG00000196510.12|ANAPC7	0.554109	1.93119e-10	113
ENSG00000267534.4|S1PR2	0.55398	1.95382e-10	113
ENSG00000204264.12|PSMB8	0.553951	1.95905e-10	113
ENSG00000048162.21|NOP16	0.553736	1.99743e-10	113
ENSG00000205744.10|DENND1C	0.553713	2.00166e-10	113
ENSG00000143590.14|EFNA3	0.553665	2.01037e-10	113
ENSG00000157593.19|SLC35B2	0.553214	2.09377e-10	113
ENSG00000243364.8|EFNA4	0.553047	2.12554e-10	113
ENSG00000164934.14|DCAF13	0.553047	2.1256e-10	113
ENSG00000095970.17|TREM2	0.552849	2.16389e-10	113
ENSG00000225614.4|ZNF469	0.552836	2.16641e-10	113
ENSG00000123136.15|DDX39A	0.552649	2.20315e-10	113
ENSG00000172500.13|FIBP	0.552568	2.21935e-10	113
ENSG00000198133.8|TMEM229B	0.552287	2.27618e-10	113
ENSG00000162704.16|ARPC5	0.552241	2.2856e-10	113
ENSG00000032389.13|EIPR1	0.552194	2.29527e-10	113
ENSG00000287446.1|AC007731.5	0.551643	2.41181e-10	113
ENSG00000143390.18|RFX5	0.551588	2.42373e-10	113
ENSG00000181885.18|CLDN7	0.551423	2.45986e-10	113
ENSG00000172243.18|CLEC7A	0.551255	2.49706e-10	113
ENSG00000118640.11|VAMP8	0.551223	2.50421e-10	113
ENSG00000247077.7|PGAM5	0.551214	2.50637e-10	113
ENSG00000177519.4|RPRM	0.551118	2.52797e-10	113
ENSG00000196754.13|S100A2	0.550931	2.57075e-10	113
ENSG00000169783.13|LINGO1	0.550507	2.67007e-10	113
ENSG00000104147.9|OIP5	0.550493	2.67332e-10	113
ENSG00000130768.15|SMPDL3B	0.550479	2.67672e-10	113
ENSG00000176887.7|SOX11	0.550418	2.69126e-10	113
ENSG00000160190.14|SLC37A1	0.550287	2.7231e-10	113
ENSG00000128011.5|LRFN1	0.55028	2.72475e-10	113
ENSG00000169071.15|ROR2	0.550119	2.76431e-10	113
ENSG00000145247.12|OCIAD2	0.550033	2.78558e-10	113
ENSG00000125898.13|FAM110A	0.550012	2.79063e-10	113
ENSG00000017483.15|SLC38A5	0.550011	2.79101e-10	113
ENSG00000164885.13|CDK5	0.549922	2.81317e-10	113
ENSG00000130487.9|KLHDC7B	0.549917	2.81451e-10	113
ENSG00000176092.16|CRYBG2	0.549758	2.85482e-10	113
ENSG00000126067.12|PSMB2	0.549587	2.89867e-10	113
ENSG00000246465.1|AC138904.1	0.549536	2.91164e-10	113
ENSG00000182272.12|B4GALNT4	0.549515	2.91717e-10	113
ENSG00000286989.1|AL691432.4	0.549465	2.93031e-10	113
ENSG00000144580.14|CNOT9	0.549372	2.9546e-10	113
ENSG00000159166.15|LAD1	0.549266	2.9825e-10	113
ENSG00000203499.12|IQANK1	0.549119	3.02182e-10	113
ENSG00000112242.15|E2F3	0.548939	3.07066e-10	113
ENSG00000132481.7|TRIM47	0.548654	3.1494e-10	113
ENSG00000157870.17|PRXL2B	0.54865	3.15063e-10	113
ENSG00000163902.12|RPN1	0.548611	3.16143e-10	113
ENSG00000109667.12|SLC2A9	0.548324	3.24325e-10	113
ENSG00000123989.14|CHPF	0.548302	3.24948e-10	113
ENSG00000183763.9|TRAIP	0.548298	3.25074e-10	113
ENSG00000104998.4|IL27RA	0.54824	3.26754e-10	113
ENSG00000157613.11|CREB3L1	0.548182	3.28414e-10	113
ENSG00000197965.12|MPZL1	0.548144	3.29524e-10	113
ENSG00000115363.14|EVA1A	0.548034	3.32753e-10	113
ENSG00000166797.11|CIAO2A	0.547908	3.365e-10	113
ENSG00000261762.1|AC027228.2	0.547806	3.39568e-10	113
ENSG00000198055.11|GRK6	0.547779	3.40372e-10	113
ENSG00000178078.12|STAP2	0.547457	3.50203e-10	113
ENSG00000204392.11|LSM2	0.547349	3.53584e-10	113
ENSG00000130520.11|LSM4	0.54729	3.55435e-10	113
ENSG00000167207.14|NOD2	0.547234	3.57202e-10	113
ENSG00000014216.16|CAPN1	0.547221	3.57614e-10	113
ENSG00000111012.10|CYP27B1	0.546861	3.69178e-10	113
ENSG00000109534.17|GAR1	0.546791	3.71452e-10	113
ENSG00000121957.15|GPSM2	0.546773	3.72046e-10	113
ENSG00000134061.5|CD180	0.546746	3.72948e-10	113
ENSG00000104783.14|KCNN4	0.546676	3.75237e-10	113
ENSG00000235173.7|HGH1	0.546635	3.76597e-10	113
ENSG00000160293.17|VAV2	0.546448	3.82884e-10	113
ENSG00000139289.13|PHLDA1	0.546415	3.83999e-10	113
ENSG00000204366.4|ZBTB12	0.546391	3.84818e-10	113
ENSG00000136908.18|DPM2	0.546367	3.85607e-10	113
ENSG00000169436.17|COL22A1	0.546291	3.88221e-10	113
ENSG00000166428.14|PLD4	0.546276	3.88738e-10	113
ENSG00000172936.16|MYD88	0.546232	3.90233e-10	113
ENSG00000125841.13|NRSN2	0.546208	3.91078e-10	113
ENSG00000114805.18|PLCH1	0.545501	4.16176e-10	113
ENSG00000183347.15|GBP6	0.545373	4.20874e-10	113
ENSG00000189127.8|ANKRD34B	0.545341	4.2208e-10	113
ENSG00000149679.11|CABLES2	0.545194	4.27571e-10	113
ENSG00000168393.13|DTYMK	0.545002	4.34847e-10	113
ENSG00000135127.11|BICDL1	0.544992	4.35206e-10	113
ENSG00000105755.8|ETHE1	0.544806	4.42359e-10	113
ENSG00000108883.13|EFTUD2	0.544768	4.4387e-10	113
ENSG00000123374.11|CDK2	0.544707	4.4622e-10	113
ENSG00000178409.14|BEND3	0.544704	4.46358e-10	113
ENSG00000179918.19|SEPHS2	0.544515	4.53825e-10	113
ENSG00000133985.3|TTC9	0.544439	4.56823e-10	113
ENSG00000117472.10|TSPAN1	0.544294	4.62683e-10	113
ENSG00000184009.12|ACTG1	0.544244	4.64731e-10	113
ENSG00000171603.18|CLSTN1	0.544214	4.65956e-10	113
ENSG00000125821.13|DTD1	0.544192	4.66847e-10	113
ENSG00000254087.8|LYN	0.544086	4.71183e-10	113
ENSG00000116670.15|MAD2L2	0.544074	4.71696e-10	113
ENSG00000170425.3|ADORA2B	0.544058	4.72347e-10	113
ENSG00000090971.5|NAT14	0.54392	4.78099e-10	113
ENSG00000067057.18|PFKP	0.543913	4.78376e-10	113
ENSG00000125991.20|ERGIC3	0.543893	4.79201e-10	113
ENSG00000197122.12|SRC	0.543871	4.80153e-10	113
ENSG00000034053.14|APBA2	0.543787	4.83688e-10	113
ENSG00000125505.17|MBOAT7	0.543761	4.84777e-10	113
ENSG00000198890.9|PRMT6	0.543672	4.88563e-10	113
ENSG00000137168.8|PPIL1	0.543665	4.88875e-10	113
ENSG00000143294.15|PRCC	0.543629	4.90387e-10	113
ENSG00000141378.15|PTRH2	0.543586	4.92233e-10	113
ENSG00000092820.18|EZR	0.543482	4.96728e-10	113
ENSG00000037241.7|RPL26L1	0.543204	5.08938e-10	113
ENSG00000143870.13|PDIA6	0.543043	5.16132e-10	113
ENSG00000129235.11|TXNDC17	0.542912	5.22097e-10	113
ENSG00000243649.9|CFB	0.542241	5.53503e-10	113
ENSG00000184635.16|ZNF93	0.542015	5.6446e-10	113
ENSG00000119335.17|SET	0.541797	5.7528e-10	113
ENSG00000179799.9|OR7E22P	0.541621	5.8416e-10	113
ENSG00000197457.10|STMN3	0.541562	5.87138e-10	113
ENSG00000131475.7|VPS25	0.541518	5.89386e-10	113
ENSG00000105699.16|LSR	0.541491	5.90789e-10	113
ENSG00000163479.14|SSR2	0.541485	5.91085e-10	113
ENSG00000142632.17|ARHGEF19	0.541382	5.96386e-10	113
ENSG00000150961.15|SEC24D	0.541377	5.96616e-10	113
ENSG00000146918.20|NCAPG2	0.541343	5.98422e-10	113
ENSG00000139182.15|CLSTN3	0.541299	6.00707e-10	113
ENSG00000197275.14|RAD54B	0.541018	6.1548e-10	113
ENSG00000177181.15|RIMKLA	0.540914	6.21083e-10	113
ENSG00000106105.15|GARS1	0.540728	6.31159e-10	113
ENSG00000169230.10|PRELID1	0.540721	6.31554e-10	113
ENSG00000132768.14|DPH2	0.540703	6.32551e-10	113
ENSG00000180921.7|FAM83H	0.540582	6.39168e-10	113
ENSG00000074370.18|ATP2A3	0.540482	6.44744e-10	113
ENSG00000162894.12|FCMR	0.540329	6.53334e-10	113
ENSG00000172382.10|PRSS27	0.540226	6.5917e-10	113
ENSG00000136490.9|LIMD2	0.540156	6.6318e-10	113
ENSG00000167264.18|DUS2	0.540142	6.63972e-10	113
ENSG00000166171.13|DPCD	0.540115	6.65544e-10	113
ENSG00000161179.14|YDJC	0.54006	6.6868e-10	113
ENSG00000169583.13|CLIC3	0.540004	6.7194e-10	113
ENSG00000186074.19|CD300LF	0.539938	6.75791e-10	113
ENSG00000161091.13|MFSD12	0.539895	6.78303e-10	113
ENSG00000213551.7|DNAJC9	0.539879	6.792e-10	113
ENSG00000214900.11|LINC01588	0.539806	6.83533e-10	113
ENSG00000117155.17|SSX2IP	0.539601	6.95718e-10	113
ENSG00000137868.19|STRA6	0.539541	6.99346e-10	113
ENSG00000124508.17|BTN2A2	0.539396	7.08153e-10	113
ENSG00000203497.2|PDCD4-AS1	0.539257	7.16657e-10	113
ENSG00000101425.14|BPI	0.539213	7.19394e-10	113
ENSG00000101194.18|SLC17A9	0.53915	7.23314e-10	113
ENSG00000101850.13|GPR143	0.539137	7.24117e-10	113
ENSG00000026297.16|RNASET2	0.53911	7.25816e-10	113
ENSG00000169188.5|APEX2	0.538963	7.35053e-10	113
ENSG00000110427.17|KIAA1549L	0.53893	7.37135e-10	113
ENSG00000198794.12|SCAMP5	0.538885	7.39955e-10	113
ENSG00000182240.16|BACE2	0.538642	7.55595e-10	113
ENSG00000101935.10|AMMECR1	0.538621	7.56987e-10	113
ENSG00000128602.11|SMO	0.538539	7.62311e-10	113
ENSG00000111229.16|ARPC3	0.538524	7.63313e-10	113
ENSG00000161980.6|POLR3K	0.53842	7.70155e-10	113
ENSG00000166452.12|AKIP1	0.538356	7.74442e-10	113
ENSG00000149636.16|DSN1	0.538334	7.7586e-10	113
ENSG00000149179.14|C11orf49	0.538284	7.79229e-10	113
ENSG00000089472.16|HEPH	0.538274	7.79912e-10	113
ENSG00000149269.10|PAK1	0.538079	7.93044e-10	113
ENSG00000242125.3|SNHG3	0.537994	7.98848e-10	113
ENSG00000169299.14|PGM2	0.537917	8.0412e-10	113
ENSG00000125753.14|VASP	0.537768	8.1452e-10	113
ENSG00000131401.11|NAPSB	0.537766	8.14662e-10	113
ENSG00000230989.7|HSBP1	0.53773	8.17119e-10	113
ENSG00000102302.8|FGD1	0.537634	8.23897e-10	113
ENSG00000117385.16|P3H1	0.537585	8.27381e-10	113
ENSG00000171208.10|NETO2	0.53733	8.45656e-10	113
ENSG00000167614.14|TTYH1	0.537215	8.54022e-10	113
ENSG00000177383.5|MAGEF1	0.537172	8.57164e-10	113
ENSG00000064886.14|CHI3L2	0.53715	8.58748e-10	113
ENSG00000133313.15|CNDP2	0.53711	8.61737e-10	113
ENSG00000124813.23|RUNX2	0.537091	8.63131e-10	113
ENSG00000139266.6|MARCHF9	0.537078	8.64052e-10	113
ENSG00000145284.12|SCD5	0.53697	8.72098e-10	113
ENSG00000164305.19|CASP3	0.536869	8.7966e-10	113
ENSG00000254285.3|KRT8P3	0.53682	8.83372e-10	113
ENSG00000011009.11|LYPLA2	0.536707	8.91948e-10	113
ENSG00000111344.11|RASAL1	0.53662	8.98551e-10	113
ENSG00000103495.14|MAZ	0.53619	9.32138e-10	113
ENSG00000183255.12|PTTG1IP	0.536137	9.36346e-10	113
ENSG00000062822.15|POLD1	0.535968	9.49967e-10	113
ENSG00000177733.7|HNRNPA0	0.535814	9.6254e-10	113
ENSG00000076604.15|TRAF4	0.535458	9.92144e-10	113
ENSG00000143570.19|SLC39A1	0.535316	1.00424e-09	113
ENSG00000154127.10|UBASH3B	0.535083	1.0243e-09	113
ENSG00000008838.20|MED24	0.535034	1.02861e-09	113
ENSG00000198176.13|TFDP1	0.534937	1.0371e-09	113
ENSG00000108468.15|CBX1	0.534934	1.03735e-09	113
ENSG00000148229.13|POLE3	0.534822	1.04722e-09	113
ENSG00000198951.12|NAGA	0.534819	1.04753e-09	113
ENSG00000168077.14|SCARA3	0.534775	1.0514e-09	113
ENSG00000148344.11|PTGES	0.534644	1.06323e-09	113
ENSG00000176170.14|SPHK1	0.534442	1.08155e-09	113
ENSG00000135930.14|EIF4E2	0.534406	1.08487e-09	113
ENSG00000189120.5|SP6	0.534305	1.09419e-09	113
ENSG00000171453.20|POLR1C	0.534245	1.09976e-09	113
ENSG00000196591.12|HDAC2	0.534056	1.11752e-09	113
ENSG00000175305.17|CCNE2	0.534002	1.12262e-09	113
ENSG00000163235.16|TGFA	0.533996	1.12322e-09	113
ENSG00000221955.11|SLC12A8	0.533972	1.1255e-09	113
ENSG00000012048.23|BRCA1	0.533956	1.12704e-09	113
ENSG00000100426.7|ZBED4	0.533928	1.1297e-09	113
ENSG00000172379.21|ARNT2	0.533714	1.15042e-09	113
ENSG00000156587.16|UBE2L6	0.533703	1.15141e-09	113
ENSG00000129667.13|RHBDF2	0.533662	1.1554e-09	113
ENSG00000160963.14|COL26A1	0.533454	1.17596e-09	113
ENSG00000170266.16|GLB1	0.533352	1.18615e-09	113
ENSG00000157765.13|SLC34A2	0.533247	1.19669e-09	113
ENSG00000182004.13|SNRPE	0.533245	1.19693e-09	113
ENSG00000104522.16|GFUS	0.533098	1.21189e-09	113
ENSG00000172575.12|RASGRP1	0.532952	1.22689e-09	113
ENSG00000112655.16|PTK7	0.532918	1.23044e-09	113
ENSG00000128050.9|PAICS	0.532845	1.23806e-09	113
ENSG00000114993.17|RTKN	0.532698	1.25345e-09	113
ENSG00000164434.12|FABP7	0.532693	1.25397e-09	113
ENSG00000156966.7|B3GNT7	0.532372	1.28832e-09	113
ENSG00000149923.14|PPP4C	0.532352	1.2905e-09	113
ENSG00000111642.16|CHD4	0.532239	1.30294e-09	113
ENSG00000161381.14|PLXDC1	0.532049	1.3239e-09	113
ENSG00000065485.20|PDIA5	0.531977	1.33191e-09	113
ENSG00000133195.11|SLC39A11	0.531861	1.34495e-09	113
ENSG00000136514.3|RTP4	0.531737	1.35908e-09	113
ENSG00000184613.11|NELL2	0.531458	1.39134e-09	113
ENSG00000104140.7|RHOV	0.531422	1.39553e-09	113
ENSG00000137460.9|FHDC1	0.531346	1.40447e-09	113
ENSG00000109113.20|RAB34	0.531286	1.41161e-09	113
ENSG00000136810.13|TXN	0.531234	1.41776e-09	113
ENSG00000186222.5|BLOC1S4	0.531223	1.41904e-09	113
ENSG00000005513.10|SOX8	0.530952	1.45165e-09	113
ENSG00000179222.18|MAGED1	0.530952	1.4517e-09	113
ENSG00000104951.16|IL4I1	0.530898	1.45826e-09	113
ENSG00000163507.14|CIP2A	0.530874	1.46126e-09	113
ENSG00000134684.11|YARS1	0.530823	1.46743e-09	113
ENSG00000224520.2|KRT8P45	0.530669	1.48652e-09	113
ENSG00000135916.16|ITM2C	0.530664	1.48714e-09	113
ENSG00000027869.12|SH2D2A	0.530362	1.52526e-09	113
ENSG00000011304.22|PTBP1	0.530261	1.53812e-09	113
ENSG00000030110.13|BAK1	0.530256	1.53879e-09	113
ENSG00000183876.9|ARSI	0.530203	1.54572e-09	113
ENSG00000175040.6|CHST2	0.530107	1.55815e-09	113
ENSG00000145685.14|LHFPL2	0.530052	1.56527e-09	113
ENSG00000065911.13|MTHFD2	0.529836	1.59379e-09	113
ENSG00000165071.15|TMEM71	0.529757	1.60436e-09	113
ENSG00000171476.22|HOPX	0.529691	1.61321e-09	113
ENSG00000117395.13|EBNA1BP2	0.529662	1.61721e-09	113
ENSG00000152455.16|SUV39H2	0.529641	1.61996e-09	113
ENSG00000147140.17|NONO	0.529625	1.62221e-09	113
ENSG00000185803.12|SLC52A2	0.529621	1.62274e-09	113
ENSG00000132603.15|NIP7	0.529619	1.62296e-09	113
ENSG00000163472.19|TMEM79	0.529531	1.63498e-09	113
ENSG00000161013.17|MGAT4B	0.529522	1.63609e-09	113
ENSG00000164620.9|RELL2	0.529403	1.6525e-09	113
ENSG00000168002.12|POLR2G	0.529381	1.65558e-09	113
ENSG00000177459.11|ERICH5	0.529339	1.66137e-09	113
ENSG00000167491.17|GATAD2A	0.529274	1.67037e-09	113
ENSG00000154548.9|SRSF12	0.529193	1.68167e-09	113
ENSG00000124562.10|SNRPC	0.529172	1.68465e-09	113
ENSG00000166197.17|NOLC1	0.52894	1.71755e-09	113
ENSG00000110057.8|UNC93B1	0.528927	1.71936e-09	113
ENSG00000169813.16|HNRNPF	0.528919	1.72048e-09	113
ENSG00000111199.12|TRPV4	0.528818	1.73499e-09	113
ENSG00000119888.11|EPCAM	0.528807	1.7367e-09	113
ENSG00000135119.15|RNFT2	0.528656	1.75861e-09	113
ENSG00000100280.16|AP1B1	0.528644	1.76034e-09	113
ENSG00000143179.16|UCK2	0.528596	1.76735e-09	113
ENSG00000159618.16|ADGRG5	0.528545	1.77492e-09	113
ENSG00000055118.16|KCNH2	0.528541	1.77553e-09	113
ENSG00000204525.17|HLA-C	0.52851	1.78009e-09	113
ENSG00000135912.11|TTLL4	0.528502	1.7813e-09	113
ENSG00000108578.15|BLMH	0.528312	1.80961e-09	113
ENSG00000065882.16|TBC1D1	0.528228	1.82237e-09	113
ENSG00000182325.11|FBXL6	0.528184	1.82907e-09	113
ENSG00000172172.8|MRPL13	0.528139	1.8358e-09	113
ENSG00000186792.17|HYAL3	0.528059	1.84814e-09	113
ENSG00000147689.16|FAM83A	0.528	1.85718e-09	113
ENSG00000105472.13|CLEC11A	0.527995	1.85797e-09	113
ENSG00000149428.19|HYOU1	0.527907	1.87152e-09	113
ENSG00000011260.14|UTP18	0.527652	1.91167e-09	113
ENSG00000116857.17|TMEM9	0.527609	1.91837e-09	113
ENSG00000152240.13|HAUS1	0.527589	1.92157e-09	113
ENSG00000021300.14|PLEKHB1	0.527282	1.97111e-09	113
ENSG00000111481.10|COPZ1	0.527208	1.98327e-09	113
ENSG00000101361.17|NOP56	0.52713	1.99606e-09	113
ENSG00000286456.1|AC016769.5	0.527085	2.00366e-09	113
ENSG00000204713.11|TRIM27	0.527082	2.00414e-09	113
ENSG00000160360.13|GPSM1	0.527052	2.00902e-09	113
ENSG00000102054.18|RBBP7	0.527045	2.01015e-09	113
ENSG00000053918.18|KCNQ1	0.526993	2.01898e-09	113
ENSG00000151651.16|ADAM8	0.526976	2.02174e-09	113
ENSG00000060688.13|SNRNP40	0.526792	2.05269e-09	113
ENSG00000117362.13|APH1A	0.526737	2.06218e-09	113
ENSG00000130332.15|LSM7	0.526635	2.07966e-09	113
ENSG00000188910.8|GJB3	0.526462	2.10953e-09	113
ENSG00000128408.9|RIBC2	0.526343	2.1304e-09	113
ENSG00000179218.14|CALR	0.526268	2.14371e-09	113
ENSG00000166535.20|A2ML1	0.526166	2.16167e-09	113
ENSG00000179913.11|B3GNT3	0.526131	2.16805e-09	113
ENSG00000079931.15|MOXD1	0.526116	2.17063e-09	113
ENSG00000175857.8|GAPT	0.525874	2.21443e-09	113
ENSG00000087460.27|GNAS	0.525768	2.23395e-09	113
ENSG00000137161.17|CNPY3	0.525766	2.23423e-09	113
ENSG00000137440.5|FGFBP1	0.525645	2.25669e-09	113
ENSG00000020633.19|RUNX3	0.525633	2.25896e-09	113
ENSG00000178896.9|EXOSC4	0.52562	2.26134e-09	113
ENSG00000183155.5|RABIF	0.525601	2.26494e-09	113
ENSG00000184900.16|SUMO3	0.52553	2.2782e-09	113
ENSG00000135919.14|SERPINE2	0.525476	2.28834e-09	113
ENSG00000179115.11|FARSA	0.525465	2.29036e-09	113
ENSG00000139194.8|RBP5	0.525311	2.31972e-09	113
ENSG00000125877.13|ITPA	0.525298	2.32209e-09	113
ENSG00000242372.9|EIF6	0.525217	2.33756e-09	113
ENSG00000110660.15|SLC35F2	0.525108	2.35879e-09	113
ENSG00000010219.13|DYRK4	0.525056	2.36875e-09	113
ENSG00000167106.12|FAM102A	0.524967	2.38615e-09	113
ENSG00000006634.8|DBF4	0.524748	2.42954e-09	113
ENSG00000272476.1|AL024507.2	0.52471	2.43722e-09	113
ENSG00000105520.10|PLPPR2	0.524634	2.45245e-09	113
ENSG00000112029.10|FBXO5	0.524563	2.46674e-09	113
ENSG00000184924.5|PTRHD1	0.524547	2.47e-09	113
ENSG00000280916.2|FOXCUT	0.524455	2.48868e-09	113
ENSG00000052344.16|PRSS8	0.524114	2.5593e-09	113
ENSG00000127863.16|TNFRSF19	0.524059	2.57099e-09	113
ENSG00000168961.17|LGALS9	0.523913	2.60194e-09	113
ENSG00000053372.5|MRTO4	0.523793	2.62766e-09	113
ENSG00000266094.8|RASSF5	0.523731	2.64102e-09	113
ENSG00000143502.15|SUSD4	0.523614	2.66639e-09	113
ENSG00000244045.13|TMEM199	0.523612	2.66685e-09	113
ENSG00000196189.13|SEMA4A	0.523442	2.70421e-09	113
ENSG00000110107.9|PRPF19	0.523339	2.727e-09	113
ENSG00000101911.13|PRPS2	0.523313	2.73299e-09	113
ENSG00000049768.16|FOXP3	0.523271	2.74239e-09	113
ENSG00000163406.11|SLC15A2	0.523229	2.75166e-09	113
ENSG00000173898.14|SPTBN2	0.523207	2.75658e-09	113
ENSG00000033100.16|CHPF2	0.522953	2.81451e-09	113
ENSG00000165215.6|CLDN3	0.522899	2.82706e-09	113
ENSG00000011347.10|SYT7	0.522893	2.82844e-09	113
ENSG00000189334.9|S100A14	0.522855	2.83721e-09	113
ENSG00000143319.17|ISG20L2	0.522762	2.85877e-09	113
ENSG00000163814.8|CDCP1	0.522602	2.89645e-09	113
ENSG00000162458.13|FBLIM1	0.522579	2.90178e-09	113
ENSG00000205629.12|LCMT1	0.522523	2.91501e-09	113
ENSG00000204394.13|VARS1	0.522431	2.93696e-09	113
ENSG00000175793.12|SFN	0.522356	2.95499e-09	113
ENSG00000137216.19|TMEM63B	0.522313	2.96542e-09	113
ENSG00000102575.13|ACP5	0.522295	2.96969e-09	113
ENSG00000213186.8|TRIM59	0.522258	2.97882e-09	113
ENSG00000196793.14|ZNF239	0.522176	2.99862e-09	113
ENSG00000171812.13|COL8A2	0.521997	3.04283e-09	113
ENSG00000285873.1|AL445253.1	0.521913	3.06362e-09	113
ENSG00000279673.1|AC092919.2	0.521899	3.06706e-09	113
ENSG00000176393.11|RNPEP	0.521886	3.07041e-09	113
ENSG00000141568.21|FOXK2	0.521863	3.07629e-09	113
ENSG00000115526.11|CHST10	0.52183	3.08436e-09	113
ENSG00000166562.9|SEC11C	0.521591	3.14497e-09	113
ENSG00000074201.9|CLNS1A	0.521484	3.17261e-09	113
ENSG00000105523.3|FAM83E	0.521473	3.17544e-09	113
ENSG00000135052.16|GOLM1	0.521446	3.18231e-09	113
ENSG00000010292.13|NCAPD2	0.521395	3.19545e-09	113
ENSG00000035141.8|FAM136A	0.521345	3.2085e-09	113
ENSG00000102879.16|CORO1A	0.521336	3.21094e-09	113
ENSG00000164877.19|MICALL2	0.521316	3.21618e-09	113
ENSG00000160877.6|NACC1	0.521314	3.21673e-09	113
ENSG00000088826.18|SMOX	0.521173	3.25362e-09	113
ENSG00000101310.17|SEC23B	0.521145	3.26107e-09	113
ENSG00000184363.10|PKP3	0.521134	3.26401e-09	113
ENSG00000108352.13|RAPGEFL1	0.52111	3.27042e-09	113
ENSG00000079616.13|KIF22	0.521109	3.27056e-09	113
ENSG00000130590.14|SAMD10	0.521039	3.28939e-09	113
ENSG00000136485.15|DCAF7	0.520927	3.31925e-09	113
ENSG00000185900.11|POMK	0.520821	3.34791e-09	113
ENSG00000142619.4|PADI3	0.520777	3.36013e-09	113
ENSG00000092010.15|PSME1	0.520664	3.39087e-09	113
ENSG00000153551.14|CMTM7	0.520659	3.39228e-09	113
ENSG00000183943.6|PRKX	0.520589	3.41163e-09	113
ENSG00000176022.7|B3GALT6	0.520527	3.42878e-09	113
ENSG00000071051.14|NCK2	0.520521	3.43045e-09	113
ENSG00000128626.12|MRPS12	0.520387	3.46792e-09	113
ENSG00000169241.19|SLC50A1	0.520372	3.47206e-09	113
ENSG00000279443.1|AL513497.1	0.520302	3.49188e-09	113
ENSG00000103550.14|KNOP1	0.520111	3.54641e-09	113
ENSG00000174939.11|ASPHD1	0.520013	3.57461e-09	113
ENSG00000115165.10|CYTIP	0.519994	3.5802e-09	113
ENSG00000163882.9|POLR2H	0.519872	3.61554e-09	113
ENSG00000183248.12|PRR36	0.519851	3.62181e-09	113
ENSG00000143799.14|PARP1	0.519835	3.62641e-09	113
ENSG00000277351.1|AC013553.3	0.51979	3.63958e-09	113
ENSG00000143761.16|ARF1	0.519617	3.69102e-09	113
ENSG00000196611.5|MMP1	0.519577	3.70292e-09	113
ENSG00000177192.14|PUS1	0.519562	3.70729e-09	113
ENSG00000185090.14|MANEAL	0.519414	3.75197e-09	113
ENSG00000182580.3|EPHB3	0.519338	3.77501e-09	113
ENSG00000010030.14|ETV7	0.519294	3.7885e-09	113
ENSG00000139722.7|VPS37B	0.519195	3.8188e-09	113
ENSG00000170545.17|SMAGP	0.51919	3.82037e-09	113
ENSG00000124571.18|XPO5	0.519104	3.84716e-09	113
ENSG00000136250.12|AOAH	0.519088	3.85195e-09	113
ENSG00000150753.12|CCT5	0.519065	3.85905e-09	113
ENSG00000181588.16|MEX3D	0.51901	3.87616e-09	113
ENSG00000126453.9|BCL2L12	0.518996	3.88072e-09	113
ENSG00000013016.16|EHD3	0.518988	3.88307e-09	113
ENSG00000187017.17|ESPN	0.518964	3.89071e-09	113
ENSG00000134882.16|UBAC2	0.518924	3.90338e-09	113
ENSG00000170606.15|HSPA4	0.518757	3.95616e-09	113
ENSG00000100350.15|FOXRED2	0.518668	3.98466e-09	113
ENSG00000150782.12|IL18	0.518626	3.99813e-09	113
ENSG00000177542.11|SLC25A22	0.518618	4.00074e-09	113
ENSG00000111726.13|CMAS	0.518604	4.00522e-09	113
ENSG00000075618.18|FSCN1	0.518559	4.01986e-09	113
ENSG00000073969.18|NSF	0.518525	4.03089e-09	113
ENSG00000177732.8|SOX12	0.518473	4.04778e-09	113
ENSG00000176387.7|HSD11B2	0.518468	4.04938e-09	113
ENSG00000223572.10|CKMT1A	0.51827	4.11448e-09	113
ENSG00000187808.5|SOWAHD	0.518225	4.1294e-09	113
ENSG00000167286.10|CD3D	0.51822	4.13114e-09	113
ENSG00000171729.14|TMEM51	0.51811	4.1678e-09	113
ENSG00000146409.12|SLC18B1	0.517979	4.21189e-09	113
ENSG00000246334.2|PRR7-AS1	0.517799	4.27314e-09	113
ENSG00000135097.7|MSI1	0.517762	4.2859e-09	113
ENSG00000137673.9|MMP7	0.517725	4.29865e-09	113
ENSG00000114268.12|PFKFB4	0.517659	4.32157e-09	113
ENSG00000048140.18|TSPAN17	0.517639	4.32864e-09	113
ENSG00000170043.12|TRAPPC1	0.517555	4.35777e-09	113
ENSG00000173457.11|PPP1R14B	0.517519	4.37034e-09	113
ENSG00000237172.4|B3GNT9	0.517495	4.3788e-09	113
ENSG00000141543.12|EIF4A3	0.517374	4.42165e-09	113
ENSG00000110063.10|DCPS	0.517325	4.43911e-09	113
ENSG00000138074.15|SLC5A6	0.517297	4.44908e-09	113
ENSG00000105289.15|TJP3	0.517264	4.46083e-09	113
ENSG00000101236.17|RNF24	0.517197	4.48495e-09	113
ENSG00000143867.7|OSR1	0.517155	4.5001e-09	113
ENSG00000114770.17|ABCC5	0.517083	4.52594e-09	113
ENSG00000173762.8|CD7	0.517082	4.52618e-09	113
ENSG00000065371.17|ROPN1	0.517004	4.55483e-09	113
ENSG00000240204.3|SMKR1	0.516999	4.55672e-09	113
ENSG00000136830.12|NIBAN2	0.516992	4.55924e-09	113
ENSG00000101457.13|DNTTIP1	0.516844	4.61346e-09	113
ENSG00000119772.17|DNMT3A	0.516776	4.63872e-09	113
ENSG00000136950.13|ARPC5L	0.516672	4.67742e-09	113
ENSG00000165474.8|GJB2	0.51667	4.67821e-09	113
ENSG00000213190.4|MLLT11	0.516623	4.69601e-09	113
ENSG00000110400.11|NECTIN1	0.516586	4.70965e-09	113
ENSG00000088836.14|SLC4A11	0.51651	4.73871e-09	113
ENSG00000168005.9|SPINDOC	0.516426	4.77065e-09	113
ENSG00000093072.18|ADA2	0.516392	4.78356e-09	113
ENSG00000179041.4|RRS1	0.516331	4.80671e-09	113
ENSG00000144591.19|GMPPA	0.516194	4.85964e-09	113
ENSG00000124535.16|WRNIP1	0.516147	4.87792e-09	113
ENSG00000106268.15|NUDT1	0.516101	4.89613e-09	113
ENSG00000161798.7|AQP5	0.516051	4.91584e-09	113
ENSG00000108439.11|PNPO	0.515839	4.99956e-09	113
ENSG00000096063.16|SRPK1	0.515685	5.06137e-09	113
ENSG00000040608.14|RTN4R	0.515583	5.10288e-09	113
ENSG00000213420.8|GPC2	0.51541	5.17378e-09	113
ENSG00000105486.14|LIG1	0.51535	5.19868e-09	113
ENSG00000125970.12|RALY	0.515345	5.20062e-09	113
ENSG00000103089.9|FA2H	0.515319	5.21125e-09	113
ENSG00000278259.4|MYO19	0.515228	5.24939e-09	113
ENSG00000107731.12|UNC5B	0.515125	5.29244e-09	113
ENSG00000101193.8|GID8	0.515071	5.31524e-09	113
ENSG00000198286.10|CARD11	0.515062	5.31929e-09	113
ENSG00000115107.20|STEAP3	0.515005	5.34346e-09	113
ENSG00000127191.18|TRAF2	0.514906	5.38584e-09	113
ENSG00000254389.3|RHPN1-AS1	0.514883	5.39531e-09	113
ENSG00000086475.15|SEPHS1	0.514425	5.59557e-09	113
ENSG00000145293.16|ENOPH1	0.514375	5.61813e-09	113
ENSG00000004478.8|FKBP4	0.514361	5.62404e-09	113
ENSG00000183684.8|ALYREF	0.514236	5.68023e-09	113
ENSG00000181610.13|MRPS23	0.514093	5.74533e-09	113
ENSG00000168528.12|SERINC2	0.514021	5.77811e-09	113
ENSG00000234127.9|TRIM26	0.514	5.78797e-09	113
ENSG00000176490.5|DIRAS1	0.513946	5.81283e-09	113
ENSG00000160991.16|ORAI2	0.513928	5.82118e-09	113
ENSG00000116337.19|AMPD2	0.513897	5.83518e-09	113
ENSG00000113272.14|THG1L	0.513865	5.85028e-09	113
ENSG00000265688.2|MAFG-DT	0.513861	5.8518e-09	113
ENSG00000080189.15|SLC35C2	0.513844	5.86003e-09	113
ENSG00000104723.21|TUSC3	0.513829	5.86689e-09	113
ENSG00000139579.13|NABP2	0.513698	5.92805e-09	113
ENSG00000143222.12|UFC1	0.513686	5.93373e-09	113
ENSG00000158089.15|GALNT14	0.513456	6.04279e-09	113
ENSG00000129925.11|PGAP6	0.513401	6.06952e-09	113
ENSG00000076944.16|STXBP2	0.513343	6.09719e-09	113
ENSG00000008300.17|CELSR3	0.513313	6.11159e-09	113
ENSG00000129451.12|KLK10	0.513313	6.11186e-09	113
ENSG00000157240.4|FZD1	0.513209	6.16244e-09	113
ENSG00000169180.12|XPO6	0.513179	6.17704e-09	113
ENSG00000158169.13|FANCC	0.5131	6.21582e-09	113
ENSG00000107815.10|TWNK	0.513005	6.26251e-09	113
ENSG00000147799.11|ARHGAP39	0.512987	6.27157e-09	113
ENSG00000123352.18|SPATS2	0.512873	6.32824e-09	113
ENSG00000182866.17|LCK	0.512728	6.40148e-09	113
ENSG00000119383.20|PTPA	0.512718	6.40619e-09	113
ENSG00000160563.14|MED27	0.512662	6.43468e-09	113
ENSG00000169900.8|PYDC1	0.512597	6.46813e-09	113
ENSG00000123892.12|RAB38	0.512512	6.51156e-09	113
ENSG00000250107.1|CACNA1G-AS1	0.512488	6.524e-09	113
ENSG00000144040.13|SFXN5	0.512456	6.54024e-09	113
ENSG00000120254.16|MTHFD1L	0.512402	6.56852e-09	113
ENSG00000111424.12|VDR	0.51237	6.58501e-09	113
ENSG00000198715.13|GLMP	0.512338	6.6017e-09	113
ENSG00000105726.17|ATP13A1	0.511959	6.80203e-09	113
ENSG00000166598.15|HSP90B1	0.511852	6.85935e-09	113
ENSG00000101138.12|CSTF1	0.511681	6.9528e-09	113
ENSG00000149968.12|MMP3	0.511651	6.96914e-09	113
ENSG00000142765.18|SYTL1	0.51162	6.98587e-09	113
ENSG00000153404.14|PLEKHG4B	0.511619	6.98678e-09	113
ENSG00000188157.15|AGRN	0.511616	6.98859e-09	113
ENSG00000153885.14|KCTD15	0.511605	6.99453e-09	113
ENSG00000171604.12|CXXC5	0.511544	7.02797e-09	113
ENSG00000161671.17|EMC10	0.511534	7.03386e-09	113
ENSG00000158435.8|CNOT11	0.511498	7.0538e-09	113
ENSG00000153820.13|SPHKAP	0.511429	7.0921e-09	113
ENSG00000115457.10|IGFBP2	0.5113	7.16429e-09	113
ENSG00000276045.3|ORAI1	0.511238	7.19961e-09	113
ENSG00000168439.17|STIP1	0.511234	7.20145e-09	113
ENSG00000171903.16|CYP4F11	0.511231	7.20348e-09	113
ENSG00000124107.5|SLPI	0.511212	7.21437e-09	113
ENSG00000103275.21|UBE2I	0.511157	7.24557e-09	113
ENSG00000163362.11|INAVA	0.511148	7.25053e-09	113
ENSG00000115806.13|GORASP2	0.511142	7.25371e-09	113
ENSG00000101189.7|MRGBP	0.511102	7.27675e-09	113
ENSG00000148204.12|CRB2	0.511044	7.31016e-09	113
ENSG00000116990.11|MYCL	0.511006	7.33215e-09	113
ENSG00000141934.10|PLPP2	0.510826	7.43654e-09	113
ENSG00000124217.5|MOCS3	0.510804	7.44937e-09	113
ENSG00000160767.21|FAM189B	0.510763	7.47318e-09	113
ENSG00000006453.14|BAIAP2L1	0.510594	7.57298e-09	113
ENSG00000167755.15|KLK6	0.510532	7.6099e-09	113
ENSG00000167536.14|DHRS13	0.510361	7.71274e-09	113
ENSG00000176912.5|TYMSOS	0.510357	7.71551e-09	113
ENSG00000176102.13|CSTF3	0.510344	7.7234e-09	113
ENSG00000138668.19|HNRNPD	0.510332	7.7304e-09	113
ENSG00000041357.16|PSMA4	0.510198	7.81218e-09	113
ENSG00000171345.13|KRT19	0.510174	7.82702e-09	113
ENSG00000187210.14|GCNT1	0.510086	7.8811e-09	113
ENSG00000114631.11|PODXL2	0.510072	7.88942e-09	113
ENSG00000272398.6|CD24	0.510045	7.90636e-09	113
ENSG00000131652.14|THOC6	0.510028	7.91677e-09	113
ENSG00000134291.12|TMEM106C	0.509956	7.96162e-09	113
ENSG00000165905.18|LARGE2	0.509904	7.9941e-09	113
ENSG00000131467.11|PSME3	0.509901	7.99582e-09	113
ENSG00000167645.17|YIF1B	0.509722	8.10885e-09	113
ENSG00000173085.15|COQ2	0.509694	8.12644e-09	113
ENSG00000126767.18|ELK1	0.509605	8.18341e-09	113
ENSG00000184792.16|OSBP2	0.509565	8.20911e-09	113
ENSG00000100167.20|SEPTIN3	0.509539	8.22609e-09	113
ENSG00000181924.7|COA4	0.509529	8.23221e-09	113
ENSG00000128805.15|ARHGAP22	0.509527	8.2333e-09	113
ENSG00000092929.12|UNC13D	0.509499	8.2515e-09	113
ENSG00000140988.16|RPS2	0.509488	8.25871e-09	113
ENSG00000100997.20|ABHD12	0.509438	8.29133e-09	113
ENSG00000189046.11|ALKBH2	0.509396	8.31857e-09	113
ENSG00000167642.13|SPINT2	0.509388	8.32354e-09	113
ENSG00000054967.13|RELT	0.50933	8.36171e-09	113
ENSG00000146083.12|RNF44	0.509318	8.36932e-09	113
ENSG00000174442.12|ZWILCH	0.509249	8.41445e-09	113
ENSG00000182557.8|SPNS3	0.50909	8.5199e-09	113
ENSG00000205581.11|HMGN1	0.509083	8.52412e-09	113
ENSG00000143494.15|VASH2	0.509076	8.52875e-09	113
ENSG00000167759.13|KLK13	0.509029	8.56047e-09	113
ENSG00000114956.20|DGUOK	0.508876	8.66358e-09	113
ENSG00000117450.15|PRDX1	0.508778	8.72991e-09	113
ENSG00000198492.16|YTHDF2	0.508774	8.7325e-09	113
ENSG00000175866.15|BAIAP2	0.508772	8.73407e-09	113
ENSG00000100632.11|ERH	0.508688	8.79102e-09	113
ENSG00000146143.19|PRIM2	0.508456	8.95192e-09	113
ENSG00000117543.21|DPH5	0.508448	8.95731e-09	113
ENSG00000158106.14|RHPN1	0.508411	8.983e-09	113
ENSG00000089157.16|RPLP0	0.508322	9.04574e-09	113
ENSG00000111412.6|SPRING1	0.508317	9.04914e-09	113
ENSG00000137364.5|TPMT	0.508216	9.1206e-09	113
ENSG00000104774.13|MAN2B1	0.508169	9.15466e-09	113
ENSG00000212747.5|RTL8B	0.508115	9.19301e-09	113
ENSG00000255624.3|C10orf88B	0.508057	9.23433e-09	113
ENSG00000084774.14|CAD	0.507904	9.34489e-09	113
ENSG00000169221.14|TBC1D10B	0.507808	9.41542e-09	113
ENSG00000100983.12|GSS	0.507784	9.43316e-09	113
ENSG00000188322.8|SBK1	0.507738	9.46635e-09	113
ENSG00000165527.7|ARF6	0.507726	9.47523e-09	113
ENSG00000099783.12|HNRNPM	0.507708	9.48857e-09	113
ENSG00000149658.18|YTHDF1	0.507585	9.57994e-09	113
ENSG00000180535.4|BHLHA15	0.507558	9.60019e-09	113
ENSG00000211448.13|DIO2	0.507504	9.64038e-09	113
ENSG00000166145.14|SPINT1	0.507502	9.64172e-09	113
ENSG00000143061.18|IGSF3	0.507471	9.66541e-09	113
ENSG00000104524.14|PYCR3	0.507459	9.67428e-09	113
ENSG00000124766.7|SOX4	0.507445	9.68445e-09	113
ENSG00000139278.10|GLIPR1	0.507411	9.71028e-09	113
ENSG00000157992.12|KRTCAP3	0.507409	9.71168e-09	113
ENSG00000099812.9|MISP	0.507374	9.73831e-09	113
ENSG00000233493.4|TMEM238	0.507325	9.77515e-09	113
ENSG00000131351.15|HAUS8	0.507324	9.77597e-09	113
ENSG00000188883.5|KLRG2	0.507324	9.77614e-09	113
ENSG00000142192.21|APP	0.507292	9.80045e-09	113
ENSG00000173715.18|C11orf80	0.507271	9.81672e-09	113
ENSG00000277534.1|AC007996.1	0.507221	9.85461e-09	113
ENSG00000174607.11|UGT8	0.507178	9.88752e-09	113
ENSG00000280789.2|PAGR1	0.506991	1.00319e-08	113
ENSG00000233725.7|NRAD1	0.506948	1.00658e-08	113
ENSG00000135823.14|STX6	0.506877	1.01215e-08	113
ENSG00000121900.19|TMEM54	0.506832	1.01568e-08	113
ENSG00000261068.2|AL512274.1	0.506773	1.02032e-08	113
ENSG00000124226.11|RNF114	0.506658	1.0295e-08	113
ENSG00000174791.11|RIN1	0.506642	1.03076e-08	113
ENSG00000213064.10|SFT2D2	0.50664	1.03088e-08	113
ENSG00000223711.1|AC069213.1	0.506632	1.03152e-08	113
ENSG00000187801.15|ZFP69B	0.506584	1.03542e-08	113
ENSG00000100302.7|RASD2	0.506399	1.05034e-08	113
ENSG00000214753.4|HNRNPUL2	0.506363	1.05326e-08	113
ENSG00000196684.12|HSH2D	0.506331	1.05586e-08	113
ENSG00000077150.20|NFKB2	0.506318	1.05698e-08	113
ENSG00000115129.14|TP53I3	0.506256	1.06201e-08	113
ENSG00000170421.12|KRT8	0.506179	1.06841e-08	113
ENSG00000144119.4|C1QL2	0.506043	1.07972e-08	113
ENSG00000166922.8|SCG5	0.505957	1.08691e-08	113
ENSG00000132004.13|FBXW9	0.505827	1.09785e-08	113
ENSG00000132698.15|RAB25	0.50582	1.09848e-08	113
ENSG00000101811.14|CSTF2	0.505736	1.1056e-08	113
ENSG00000177096.9|PHETA2	0.505652	1.11282e-08	113
ENSG00000204856.12|FAM216A	0.505526	1.1237e-08	113
ENSG00000136811.16|ODF2	0.505461	1.12938e-08	113
ENSG00000153721.19|CNKSR3	0.505452	1.13015e-08	113
ENSG00000167183.3|PRR15L	0.505404	1.1343e-08	113
ENSG00000111786.9|SRSF9	0.50538	1.13649e-08	113
ENSG00000277161.2|PIGW	0.50533	1.14087e-08	113
ENSG00000184599.13|TAFA3	0.505233	1.14937e-08	113
ENSG00000176058.13|TPRN	0.505203	1.1521e-08	113
ENSG00000100271.17|TTLL1	0.505171	1.15489e-08	113
ENSG00000110944.9|IL23A	0.505126	1.15892e-08	113
ENSG00000185507.21|IRF7	0.505116	1.15988e-08	113
ENSG00000131148.9|EMC8	0.505074	1.16359e-08	113
ENSG00000171720.10|HDAC3	0.50503	1.16754e-08	113
ENSG00000256916.1|AP000851.1	0.504904	1.17896e-08	113
ENSG00000103365.15|GGA2	0.504875	1.18163e-08	113
ENSG00000179178.11|TMEM125	0.504857	1.18323e-08	113
ENSG00000117115.13|PADI2	0.504837	1.18503e-08	113
ENSG00000148834.13|GSTO1	0.504688	1.19877e-08	113
ENSG00000136379.12|ABHD17C	0.504644	1.20276e-08	113
ENSG00000145979.18|TBC1D7	0.504511	1.21522e-08	113
ENSG00000280206.1|AC026401.3	0.504506	1.21564e-08	113
ENSG00000175315.3|CST6	0.504427	1.22307e-08	113
ENSG00000198830.11|HMGN2	0.50431	1.23417e-08	113
ENSG00000135094.11|SDS	0.504183	1.24626e-08	113
ENSG00000014138.9|POLA2	0.504157	1.24875e-08	113
ENSG00000158669.11|GPAT4	0.504114	1.25288e-08	113
ENSG00000167880.8|EVPL	0.504077	1.25642e-08	113
ENSG00000138028.16|CGREF1	0.50404	1.25997e-08	113
ENSG00000142512.15|SIGLEC10	0.504017	1.26225e-08	113
ENSG00000125977.7|EIF2S2	0.503936	1.27014e-08	113
ENSG00000105290.13|APLP1	0.503893	1.27435e-08	113
ENSG00000135116.9|HRK	0.503833	1.28023e-08	113
ENSG00000139083.11|ETV6	0.50381	1.28245e-08	113
ENSG00000268307.1|LINC02560	0.503809	1.28262e-08	113
ENSG00000160791.13|CCR5	0.503749	1.28854e-08	113
ENSG00000138101.19|DTNB	0.503743	1.28907e-08	113
ENSG00000179869.15|ABCA13	0.5037	1.2934e-08	113
ENSG00000168806.8|LCMT2	0.503686	1.2948e-08	113
ENSG00000159871.15|LYPD5	0.503661	1.29727e-08	113
ENSG00000148459.16|PDSS1	0.503645	1.29882e-08	113
ENSG00000110031.13|LPXN	0.503593	1.30404e-08	113
ENSG00000007376.8|RPUSD1	0.503589	1.30448e-08	113
ENSG00000173557.15|FAM166C	0.503496	1.31379e-08	113
ENSG00000146242.9|TPBG	0.503401	1.32336e-08	113
ENSG00000155974.12|GRIP1	0.503363	1.32729e-08	113
ENSG00000184840.12|TMED9	0.503259	1.33785e-08	113
ENSG00000179950.14|PUF60	0.503209	1.34302e-08	113
ENSG00000165325.14|DEUP1	0.503166	1.34742e-08	113
ENSG00000149136.9|SSRP1	0.503031	1.36145e-08	113
ENSG00000112799.9|LY86	0.503027	1.36192e-08	113
ENSG00000157014.11|TATDN2	0.503017	1.36295e-08	113
ENSG00000104490.18|NCALD	0.502971	1.3677e-08	113
ENSG00000131504.17|DIAPH1	0.502903	1.37489e-08	113
ENSG00000010278.15|CD9	0.502868	1.37858e-08	113
ENSG00000137841.12|PLCB2	0.502855	1.37989e-08	113
ENSG00000184445.12|KNTC1	0.50285	1.38042e-08	113
ENSG00000129351.17|ILF3	0.502778	1.38808e-08	113
ENSG00000005884.18|ITGA3	0.502699	1.39653e-08	113
ENSG00000123179.14|EBPL	0.502686	1.39792e-08	113
ENSG00000140548.10|ZNF710	0.502678	1.39875e-08	113
ENSG00000132016.11|C19orf57	0.502594	1.40782e-08	113
ENSG00000167770.11|OTUB1	0.502533	1.41438e-08	113
ENSG00000177051.6|FBXO46	0.502479	1.4202e-08	113
ENSG00000175334.8|BANF1	0.502392	1.42974e-08	113
ENSG00000261175.6|LINC02188	0.502349	1.43443e-08	113
ENSG00000167461.12|RAB8A	0.502222	1.44836e-08	113
ENSG00000158055.16|GRHL3	0.502115	1.46031e-08	113
ENSG00000160803.8|UBQLN4	0.502071	1.46525e-08	113
ENSG00000152315.5|KCNK13	0.501994	1.47386e-08	113
ENSG00000165689.17|ENTR1	0.501987	1.47465e-08	113
ENSG00000146090.16|RASGEF1C	0.501916	1.48268e-08	113
ENSG00000164002.11|EXO5	0.501902	1.48422e-08	113
ENSG00000267795.6|SMIM22	0.501849	1.49023e-08	113
ENSG00000185624.15|P4HB	0.501787	1.49732e-08	113
ENSG00000136108.15|CKAP2	0.501774	1.49886e-08	113
ENSG00000138614.15|INTS14	0.501747	1.50189e-08	113
ENSG00000180992.7|MRPL14	0.501702	1.5071e-08	113
ENSG00000265681.7|RPL17	0.501491	1.53156e-08	113
ENSG00000132780.17|NASP	0.501402	1.5419e-08	113
ENSG00000126705.15|AHDC1	0.501381	1.54447e-08	113
ENSG00000166002.7|SMCO4	0.501357	1.54726e-08	113
ENSG00000133895.17|MEN1	0.50135	1.54803e-08	113
ENSG00000027001.10|MIPEP	0.501342	1.54902e-08	113
ENSG00000101158.15|NELFCD	0.50128	1.55629e-08	113
ENSG00000108604.16|SMARCD2	0.501236	1.56155e-08	113
ENSG00000157778.9|PSMG3	0.501121	1.57531e-08	113
ENSG00000198618.5|PPIAP22	0.501104	1.57735e-08	113
ENSG00000068438.15|FTSJ1	0.501049	1.58395e-08	113
ENSG00000185252.19|ZNF74	0.501035	1.58561e-08	113
ENSG00000127743.6|IL17B	0.501002	1.58969e-08	113
ENSG00000065154.12|OAT	0.50099	1.59111e-08	113
ENSG00000169220.18|RGS14	0.500987	1.5915e-08	113
ENSG00000139514.13|SLC7A1	0.500921	1.5995e-08	113
ENSG00000072609.18|CHFR	0.500873	1.60526e-08	113
ENSG00000135083.16|CCNJL	0.500772	1.6177e-08	113
ENSG00000092199.18|HNRNPC	0.500759	1.61931e-08	113
ENSG00000169255.15|B3GALNT1	0.500607	1.63813e-08	113
ENSG00000184216.14|IRAK1	0.500471	1.65516e-08	113
ENSG00000196372.13|ASB13	0.500322	1.67404e-08	113
ENSG00000171298.13|GAA	0.500165	1.69401e-08	113
ENSG00000132676.16|DAP3	0.500087	1.70416e-08	113
ENSG00000140545.15|MFGE8	0.499972	1.71908e-08	113
ENSG00000260249.3|AC007608.3	0.499952	1.72172e-08	113
ENSG00000134287.10|ARF3	0.499912	1.72687e-08	113
ENSG00000164535.15|DAGLB	0.499878	1.73135e-08	113
ENSG00000108107.15|RPL28	0.499797	1.7421e-08	113
ENSG00000188643.11|S100A16	0.499719	1.75236e-08	113
ENSG00000112514.18|CUTA	0.49969	1.75623e-08	113
ENSG00000135374.11|ELF5	0.499685	1.75691e-08	113
ENSG00000131779.11|PEX11B	0.499638	1.7631e-08	113
ENSG00000141293.16|SKAP1	0.499618	1.76581e-08	113
ENSG00000131759.18|RARA	0.499616	1.76613e-08	113
ENSG00000147955.17|SIGMAR1	0.499571	1.77211e-08	113
ENSG00000159314.11|ARHGAP27	0.499413	1.79341e-08	113
ENSG00000121380.12|BCL2L14	0.499343	1.80302e-08	113
ENSG00000249859.12|PVT1	0.49934	1.80341e-08	113
ENSG00000127586.17|CHTF18	0.499266	1.81357e-08	113
ENSG00000149177.13|PTPRJ	0.499185	1.8247e-08	113
ENSG00000133256.13|PDE6B	0.499177	1.82587e-08	113
ENSG00000111640.15|GAPDH	0.499137	1.83136e-08	113
ENSG00000154370.16|TRIM11	0.499043	1.84441e-08	113
ENSG00000117091.10|CD48	0.499035	1.84547e-08	113
ENSG00000136827.12|TOR1A	0.499017	1.84803e-08	113
ENSG00000261520.5|DLGAP1-AS5	0.498874	1.86806e-08	113
ENSG00000089280.19|FUS	0.498759	1.88437e-08	113
ENSG00000100228.12|RAB36	0.498753	1.88528e-08	113
ENSG00000247626.5|MARS2	0.498711	1.89125e-08	113
ENSG00000015532.10|XYLT2	0.498633	1.90246e-08	113
ENSG00000109062.12|SLC9A3R1	0.498578	1.9104e-08	113
ENSG00000105514.8|RAB3D	0.49855	1.91436e-08	113
ENSG00000143368.10|SF3B4	0.498533	1.91689e-08	113
ENSG00000085552.17|IGSF9	0.498524	1.91816e-08	113
ENSG00000159720.12|ATP6V0D1	0.498465	1.92681e-08	113
ENSG00000187583.11|PLEKHN1	0.498433	1.93142e-08	113
ENSG00000184428.13|TOP1MT	0.498364	1.94149e-08	113
ENSG00000163462.18|TRIM46	0.498347	1.94402e-08	113
ENSG00000170515.14|PA2G4	0.498341	1.94493e-08	113
ENSG00000167711.14|SERPINF2	0.498273	1.95492e-08	113
ENSG00000128394.17|APOBEC3F	0.49811	1.979e-08	113
ENSG00000124641.16|MED20	0.49805	1.98807e-08	113
ENSG00000086062.13|B4GALT1	0.498045	1.98882e-08	113
ENSG00000159055.4|MIS18A	0.498015	1.99324e-08	113
ENSG00000164818.16|DNAAF5	0.497965	2.0008e-08	113
ENSG00000188368.10|PRR19	0.497926	2.00667e-08	113
ENSG00000106327.13|TFR2	0.497898	2.01097e-08	113
ENSG00000205336.14|ADGRG1	0.497894	2.01149e-08	113
ENSG00000054179.12|ENTPD2	0.497826	2.02182e-08	113
ENSG00000166908.18|PIP4K2C	0.49782	2.02277e-08	113
ENSG00000176658.17|MYO1D	0.497679	2.04434e-08	113
ENSG00000139178.11|C1RL	0.497657	2.04783e-08	113
ENSG00000162493.16|PDPN	0.497596	2.05727e-08	113
ENSG00000169972.12|PUSL1	0.497508	2.07089e-08	113
ENSG00000182810.7|DDX28	0.497446	2.08065e-08	113
ENSG00000182195.9|LDOC1	0.497423	2.08424e-08	113
ENSG00000231789.2|PIK3CD-AS2	0.497397	2.08829e-08	113
ENSG00000105771.14|SMG9	0.497297	2.10409e-08	113
ENSG00000184574.10|LPAR5	0.497156	2.12654e-08	113
ENSG00000157368.11|IL34	0.497149	2.12762e-08	113
ENSG00000167378.8|IRGQ	0.497144	2.12836e-08	113
ENSG00000110195.14|FOLR1	0.497139	2.1292e-08	113
ENSG00000084652.16|TXLNA	0.497132	2.1303e-08	113
ENSG00000215784.6|FAM72D	0.497097	2.13591e-08	113
ENSG00000114686.9|MRPL3	0.497065	2.1411e-08	113
ENSG00000180035.13|ZNF48	0.496992	2.15276e-08	113
ENSG00000186891.14|TNFRSF18	0.496958	2.1584e-08	113
ENSG00000196743.9|GM2A	0.496941	2.16114e-08	113
ENSG00000134256.12|CD101	0.496913	2.16558e-08	113
ENSG00000117877.11|POLR1G	0.496852	2.17568e-08	113
ENSG00000160410.15|SHKBP1	0.496791	2.18563e-08	113
ENSG00000166788.10|SAAL1	0.496773	2.1886e-08	113
ENSG00000160345.13|C9orf116	0.49673	2.19565e-08	113
ENSG00000081692.12|JMJD4	0.496603	2.21661e-08	113
ENSG00000187605.15|TET3	0.49657	2.22211e-08	113
ENSG00000040633.13|PHF23	0.496561	2.22363e-08	113
ENSG00000170473.17|PYM1	0.49654	2.22712e-08	113
ENSG00000135709.12|KIAA0513	0.496409	2.24924e-08	113
ENSG00000042088.14|TDP1	0.496293	2.26889e-08	113
ENSG00000133119.13|RFC3	0.496191	2.28626e-08	113
ENSG00000213654.10|GPSM3	0.496122	2.29815e-08	113
ENSG00000066697.15|MSANTD3	0.496097	2.3024e-08	113
ENSG00000123453.18|SARDH	0.496014	2.31668e-08	113
ENSG00000163950.13|SLBP	0.496	2.31921e-08	113
ENSG00000104413.18|ESRP1	0.495916	2.33375e-08	113
ENSG00000100266.19|PACSIN2	0.495875	2.34098e-08	113
ENSG00000257060.7|AC091078.1	0.495731	2.36634e-08	113
ENSG00000178035.13|IMPDH2	0.495686	2.37441e-08	113
ENSG00000116478.12|HDAC1	0.495469	2.41319e-08	113
ENSG00000136875.13|PRPF4	0.495436	2.41908e-08	113
ENSG00000174938.14|SEZ6L2	0.495368	2.43152e-08	113
ENSG00000189377.9|CXCL17	0.495358	2.43328e-08	113
ENSG00000133740.11|E2F5	0.495355	2.43393e-08	113
ENSG00000181026.15|AEN	0.495313	2.44145e-08	113
ENSG00000167703.15|SLC43A2	0.495301	2.44366e-08	113
ENSG00000167653.5|PSCA	0.495278	2.44789e-08	113
ENSG00000171102.14|OBP2B	0.495258	2.45156e-08	113
ENSG00000196739.15|COL27A1	0.495239	2.45503e-08	113
ENSG00000181163.14|NPM1	0.495081	2.48425e-08	113
ENSG00000144120.13|TMEM177	0.49502	2.49548e-08	113
ENSG00000177106.16|EPS8L2	0.494957	2.50737e-08	113
ENSG00000261236.8|BOP1	0.494946	2.50939e-08	113
ENSG00000167460.17|TPM4	0.494939	2.51066e-08	113
ENSG00000117266.16|CDK18	0.494884	2.52105e-08	113
ENSG00000259374.2|NDUFB4P11	0.494825	2.53211e-08	113
ENSG00000145354.12|CISD2	0.494818	2.53342e-08	113
ENSG00000160193.12|WDR4	0.49477	2.54261e-08	113
ENSG00000088305.18|DNMT3B	0.494724	2.55125e-08	113
ENSG00000114446.5|IFT57	0.494651	2.56529e-08	113
ENSG00000183665.5|TRMT12	0.494644	2.56659e-08	113
ENSG00000260219.2|CD2BP2-DT	0.494622	2.57078e-08	113
ENSG00000125430.9|HS3ST3B1	0.494452	2.60347e-08	113
ENSG00000138801.9|PAPSS1	0.494416	2.61048e-08	113
ENSG00000165271.17|NOL6	0.494332	2.62695e-08	113
ENSG00000125743.10|SNRPD2	0.494308	2.63171e-08	113
ENSG00000143740.14|SNAP47	0.494271	2.63894e-08	113
ENSG00000126457.22|PRMT1	0.494261	2.64085e-08	113
ENSG00000158715.6|SLC45A3	0.494252	2.64274e-08	113
ENSG00000169684.13|CHRNA5	0.494066	2.67944e-08	113
ENSG00000090316.16|MAEA	0.493986	2.69559e-08	113
ENSG00000243955.6|GSTA1	0.493985	2.69575e-08	113
ENSG00000160446.19|ZDHHC12	0.493982	2.69623e-08	113
ENSG00000170382.12|LRRN2	0.493978	2.69708e-08	113
ENSG00000128059.8|PPAT	0.493969	2.69886e-08	113
ENSG00000129151.9|BBOX1	0.493936	2.7055e-08	113
ENSG00000109971.14|HSPA8	0.493867	2.71941e-08	113
ENSG00000085117.12|CD82	0.493829	2.72719e-08	113
ENSG00000163041.13|H3-3A	0.493812	2.73057e-08	113
ENSG00000172954.14|LCLAT1	0.493787	2.73564e-08	113
ENSG00000138376.11|BARD1	0.493783	2.73655e-08	113
ENSG00000100926.15|TM9SF1	0.493771	2.73889e-08	113
ENSG00000089351.14|GRAMD1A	0.493739	2.74556e-08	113
ENSG00000122565.19|CBX3	0.493698	2.75384e-08	113
ENSG00000181220.17|ZNF746	0.493658	2.76219e-08	113
ENSG00000136522.14|MRPL47	0.493642	2.76538e-08	113
ENSG00000184669.9|OR7E14P	0.493557	2.78294e-08	113
ENSG00000136286.16|MYO1G	0.493556	2.78311e-08	113
ENSG00000008083.14|JARID2	0.493549	2.78447e-08	113
ENSG00000198720.13|ANKRD13B	0.493527	2.78915e-08	113
ENSG00000135148.12|TRAFD1	0.493498	2.79509e-08	113
ENSG00000132773.12|TOE1	0.493481	2.79872e-08	113
ENSG00000169992.10|NLGN2	0.493362	2.82351e-08	113
ENSG00000198768.11|APCDD1L	0.493302	2.83608e-08	113
ENSG00000173801.17|JUP	0.493193	2.85913e-08	113
ENSG00000122566.22|HNRNPA2B1	0.493143	2.86987e-08	113
ENSG00000149328.15|GLB1L2	0.493129	2.87279e-08	113
ENSG00000162004.18|CCDC78	0.493119	2.87497e-08	113
ENSG00000188549.12|CCDC9B	0.493011	2.89802e-08	113
ENSG00000130669.17|PAK4	0.492972	2.90644e-08	113
ENSG00000177030.17|DEAF1	0.492954	2.91027e-08	113
ENSG00000020129.16|NCDN	0.492754	2.95379e-08	113
ENSG00000065491.8|TBC1D22B	0.492719	2.96151e-08	113
ENSG00000178718.7|RPP25	0.492593	2.98933e-08	113
ENSG00000067992.16|PDK3	0.492502	3.00955e-08	113
ENSG00000171302.17|CANT1	0.49249	3.01214e-08	113
ENSG00000072864.16|NDE1	0.49244	3.02345e-08	113
ENSG00000115053.17|NCL	0.492428	3.026e-08	113
ENSG00000114547.10|ROPN1B	0.492379	3.0371e-08	113
ENSG00000101443.18|WFDC2	0.492353	3.04299e-08	113
ENSG00000168411.14|RFWD3	0.492339	3.04616e-08	113
ENSG00000171224.9|FAM241B	0.492302	3.05441e-08	113
ENSG00000237289.10|CKMT1B	0.492274	3.0608e-08	113
ENSG00000141858.12|SAMD1	0.492244	3.06752e-08	113
ENSG00000156787.17|TBC1D31	0.4922	3.07759e-08	113
ENSG00000226287.8|TMEM191A	0.492024	3.11796e-08	113
ENSG00000163032.12|VSNL1	0.491936	3.13834e-08	113
ENSG00000185499.16|MUC1	0.49191	3.14437e-08	113
ENSG00000143217.9|NECTIN4	0.491717	3.18951e-08	113
ENSG00000163624.6|CDS1	0.491704	3.19245e-08	113
ENSG00000163444.12|TMEM183A	0.491693	3.19516e-08	113
ENSG00000105202.9|FBL	0.491663	3.20223e-08	113
ENSG00000129911.9|KLF16	0.491659	3.20317e-08	113
ENSG00000163655.16|GMPS	0.491536	3.23232e-08	113
ENSG00000143514.17|TP53BP2	0.491515	3.23742e-08	113
ENSG00000106077.18|ABHD11	0.4913	3.28929e-08	113
ENSG00000165724.6|ZMYND19	0.491237	3.30442e-08	113
ENSG00000173540.14|GMPPB	0.491227	3.30703e-08	113
ENSG00000013306.16|SLC25A39	0.4912	3.31366e-08	113
ENSG00000109089.7|CDR2L	0.491167	3.32153e-08	113
ENSG00000175354.20|PTPN2	0.491166	3.32177e-08	113
ENSG00000166986.15|MARS1	0.490997	3.36349e-08	113
ENSG00000226137.5|BAIAP2-DT	0.490985	3.36648e-08	113
ENSG00000188042.8|ARL4C	0.490956	3.37367e-08	113
ENSG00000162377.6|COA7	0.490808	3.41068e-08	113
ENSG00000187514.17|PTMA	0.490801	3.4125e-08	113
ENSG00000184194.6|GPR173	0.490776	3.41879e-08	113
ENSG00000099956.20|SMARCB1	0.490581	3.46821e-08	113
ENSG00000143977.14|SNRPG	0.49052	3.48378e-08	113
ENSG00000111674.9|ENO2	0.490518	3.48427e-08	113
ENSG00000152464.15|RPP38	0.490501	3.48869e-08	113
ENSG00000155893.13|PXYLP1	0.49047	3.49675e-08	113
ENSG00000135587.9|SMPD2	0.490463	3.49854e-08	113
ENSG00000153563.16|CD8A	0.490459	3.49941e-08	113
ENSG00000174238.15|PITPNA	0.490411	3.51176e-08	113
ENSG00000067225.18|PKM	0.490372	3.52184e-08	113
ENSG00000084731.15|KIF3C	0.490366	3.52353e-08	113
ENSG00000121390.19|PSPC1	0.490323	3.53465e-08	113
ENSG00000174500.13|GCSAM	0.490292	3.54268e-08	113
ENSG00000082458.12|DLG3	0.490273	3.54768e-08	113
ENSG00000164251.5|F2RL1	0.490234	3.55787e-08	113
ENSG00000108557.19|RAI1	0.490224	3.56055e-08	113
ENSG00000119718.11|EIF2B2	0.490051	3.60596e-08	113
ENSG00000168028.14|RPSA	0.490011	3.61657e-08	113
ENSG00000148331.12|ASB6	0.489963	3.62944e-08	113
ENSG00000168394.11|TAP1	0.489947	3.63372e-08	113
ENSG00000182022.18|CHST15	0.489942	3.63518e-08	113
ENSG00000142039.4|CCDC97	0.489937	3.63648e-08	113
ENSG00000154639.19|CXADR	0.489857	3.65779e-08	113
ENSG00000140950.16|MEAK7	0.489839	3.66278e-08	113
ENSG00000233858.4|LINC02599	0.489828	3.66555e-08	113
ENSG00000156261.13|CCT8	0.489798	3.6737e-08	113
ENSG00000135925.9|WNT10A	0.489783	3.67775e-08	113
ENSG00000129354.12|AP1M2	0.48978	3.6786e-08	113
ENSG00000088247.17|KHSRP	0.489734	3.69092e-08	113
ENSG00000114491.14|UMPS	0.489669	3.70864e-08	113
ENSG00000104824.17|HNRNPL	0.489662	3.71049e-08	113
ENSG00000136840.19|ST6GALNAC4	0.489578	3.73347e-08	113
ENSG00000139433.11|GLTP	0.48952	3.74954e-08	113
ENSG00000198851.10|CD3E	0.489503	3.75418e-08	113
ENSG00000137462.9|TLR2	0.489461	3.7658e-08	113
ENSG00000052749.14|RRP12	0.489431	3.77392e-08	113
ENSG00000134825.16|TMEM258	0.489394	3.78427e-08	113
ENSG00000065923.10|SLC9A7	0.489351	3.79631e-08	113
ENSG00000117407.17|ARTN	0.489337	3.80007e-08	113
ENSG00000155066.16|PROM2	0.489271	3.81865e-08	113
ENSG00000285663.1|AC108457.1	0.489163	3.8488e-08	113
ENSG00000112167.10|SAYSD1	0.489053	3.88005e-08	113
ENSG00000131944.10|FAAP24	0.48891	3.92079e-08	113
ENSG00000079691.18|CARMIL1	0.488877	3.93046e-08	113
ENSG00000260806.1|AL163051.1	0.488865	3.93387e-08	113
ENSG00000087152.15|ATXN7L3	0.488821	3.94645e-08	113
ENSG00000100139.13|MICALL1	0.488816	3.94786e-08	113
ENSG00000267040.6|AC027097.1	0.488682	3.98679e-08	113
ENSG00000072042.13|RDH11	0.488652	3.99562e-08	113
ENSG00000175279.22|CENPS	0.488601	4.01071e-08	113
ENSG00000106803.10|SEC61B	0.488574	4.01844e-08	113
ENSG00000106144.20|CASP2	0.488563	4.02191e-08	113
ENSG00000129219.14|PLD2	0.48851	4.03751e-08	113
ENSG00000117394.24|SLC2A1	0.488472	4.04848e-08	113
ENSG00000148840.11|PPRC1	0.48845	4.05521e-08	113
ENSG00000131435.13|PDLIM4	0.488444	4.05696e-08	113
ENSG00000204482.11|LST1	0.488304	4.0986e-08	113
ENSG00000105355.9|PLIN3	0.48826	4.11186e-08	113
ENSG00000104885.18|DOT1L	0.488212	4.12643e-08	113
ENSG00000126460.11|PRRG2	0.488199	4.13034e-08	113
ENSG00000181284.3|TMEM102	0.488191	4.13261e-08	113
ENSG00000183527.12|PSMG1	0.488136	4.14938e-08	113
ENSG00000132467.4|UTP3	0.488124	4.15305e-08	113
ENSG00000204542.3|C6orf15	0.488122	4.15354e-08	113
ENSG00000204950.4|LRRC10B	0.487995	4.19227e-08	113
ENSG00000189091.13|SF3B3	0.487959	4.20316e-08	113
ENSG00000100401.20|RANGAP1	0.487912	4.21784e-08	113
ENSG00000188112.9|C6orf132	0.487906	4.21959e-08	113
ENSG00000142530.11|FAM71E1	0.487829	4.24331e-08	113
ENSG00000163013.12|FBXO41	0.487753	4.26691e-08	113
ENSG00000179242.16|CDH4	0.487747	4.26893e-08	113
ENSG00000171310.11|CHST11	0.487743	4.26996e-08	113
ENSG00000164105.4|SAP30	0.487678	4.2903e-08	113
ENSG00000111445.14|RFC5	0.487623	4.30752e-08	113
ENSG00000204209.13|DAXX	0.487554	4.32942e-08	113
ENSG00000259230.1|LINC02323	0.48752	4.33994e-08	113
ENSG00000247317.3|LY6E-DT	0.487505	4.34479e-08	113
ENSG00000204580.13|DDR1	0.487502	4.34567e-08	113
ENSG00000197070.14|ARRDC1	0.487495	4.34811e-08	113
ENSG00000172116.23|CD8B	0.487467	4.35693e-08	113
ENSG00000042753.12|AP2S1	0.487463	4.35824e-08	113
ENSG00000179967.11|PPP1R14BP3	0.487418	4.37245e-08	113
ENSG00000111057.11|KRT18	0.48737	4.38784e-08	113
ENSG00000139546.11|TARBP2	0.487369	4.38799e-08	113
ENSG00000102243.13|VGLL1	0.48736	4.39107e-08	113
ENSG00000115241.11|PPM1G	0.487289	4.4137e-08	113
ENSG00000136261.15|BZW2	0.487273	4.41885e-08	113
ENSG00000134917.10|ADAMTS8	0.487227	4.43361e-08	113
ENSG00000102390.11|PBDC1	0.487166	4.45347e-08	113
ENSG00000196550.10|FAM72A	0.487159	4.45578e-08	113
ENSG00000205937.12|RNPS1	0.487154	4.45738e-08	113
ENSG00000196588.20|MRTFA	0.487082	4.48062e-08	113
ENSG00000079246.16|XRCC5	0.487069	4.48505e-08	113
ENSG00000004487.17|KDM1A	0.487026	4.49917e-08	113
ENSG00000196072.12|BLOC1S2	0.486981	4.5139e-08	113
ENSG00000122122.10|SASH3	0.486784	4.57908e-08	113
ENSG00000101670.12|LIPG	0.48678	4.58018e-08	113
ENSG00000172819.17|RARG	0.486748	4.59086e-08	113
ENSG00000162069.16|BICDL2	0.486732	4.59631e-08	113
ENSG00000088726.16|TMEM40	0.486701	4.60682e-08	113
ENSG00000063244.13|U2AF2	0.486645	4.62564e-08	113
ENSG00000131899.11|LLGL1	0.486622	4.63321e-08	113
ENSG00000105655.19|ISYNA1	0.486532	4.66366e-08	113
ENSG00000078269.15|SYNJ2	0.486487	4.67881e-08	113
ENSG00000156697.13|UTP14A	0.486484	4.67988e-08	113
ENSG00000198876.13|DCAF12	0.486475	4.68292e-08	113
ENSG00000050344.9|NFE2L3	0.486458	4.68885e-08	113
ENSG00000140937.14|CDH11	0.486361	4.72184e-08	113
ENSG00000182218.9|HHIPL1	0.486317	4.73701e-08	113
ENSG00000116679.16|IVNS1ABP	0.486287	4.74724e-08	113
ENSG00000254973.2|AC105219.3	0.486278	4.75062e-08	113
ENSG00000167608.12|TMC4	0.486231	4.76678e-08	113
ENSG00000084092.7|NOA1	0.486229	4.76756e-08	113
ENSG00000272825.1|AL844908.1	0.486156	4.79289e-08	113
ENSG00000049449.10|RCN1	0.48613	4.80171e-08	113
ENSG00000198018.7|ENTPD7	0.486112	4.80802e-08	113
ENSG00000147164.12|SNX12	0.486078	4.81982e-08	113
ENSG00000143569.19|UBAP2L	0.486064	4.82475e-08	113
ENSG00000163082.10|SGPP2	0.486061	4.82601e-08	113
ENSG00000062038.14|CDH3	0.485941	4.86801e-08	113
ENSG00000132581.10|SDF2	0.485889	4.88646e-08	113
ENSG00000133321.11|PLAAT4	0.485889	4.88647e-08	113
ENSG00000169567.13|HINT1	0.485863	4.89576e-08	113
ENSG00000160182.3|TFF1	0.485817	4.91194e-08	113
ENSG00000104894.12|CD37	0.485816	4.91249e-08	113
ENSG00000172663.9|TMEM134	0.485804	4.91691e-08	113
ENSG00000159692.16|CTBP1	0.485771	4.92845e-08	113
ENSG00000167600.14|CYP2S1	0.485644	4.97401e-08	113
ENSG00000103326.12|CAPN15	0.485566	5.00238e-08	113
ENSG00000205002.4|AARD	0.485552	5.00738e-08	113
ENSG00000013275.8|PSMC4	0.485537	5.01288e-08	113
ENSG00000101773.19|RBBP8	0.485531	5.01509e-08	113
ENSG00000174327.7|SLC16A13	0.485343	5.08379e-08	113
ENSG00000004059.11|ARF5	0.485271	5.11025e-08	113
ENSG00000162738.6|VANGL2	0.485216	5.1307e-08	113
ENSG00000146267.12|FAXC	0.485155	5.15341e-08	113
ENSG00000157020.18|SEC13	0.485127	5.16388e-08	113
ENSG00000127084.19|FGD3	0.485122	5.16576e-08	113
ENSG00000109943.9|CRTAM	0.485119	5.16682e-08	113
ENSG00000125457.15|MIF4GD	0.48499	5.21536e-08	113
ENSG00000107937.19|GTPBP4	0.48499	5.21542e-08	113
ENSG00000136982.6|DSCC1	0.484961	5.2263e-08	113
ENSG00000105639.20|JAK3	0.484923	5.24043e-08	113
ENSG00000108479.12|GALK1	0.484922	5.24085e-08	113
ENSG00000133466.14|C1QTNF6	0.484917	5.24285e-08	113
ENSG00000227500.10|SCAMP4	0.484914	5.24413e-08	113
ENSG00000181458.10|TMEM45A	0.484912	5.24476e-08	113
ENSG00000131848.9|ZSCAN5A	0.48488	5.257e-08	113
ENSG00000099849.15|RASSF7	0.484879	5.25716e-08	113
ENSG00000176153.12|GPX2	0.484876	5.25857e-08	113
ENSG00000134308.14|YWHAQ	0.48485	5.26822e-08	113
ENSG00000115207.13|GTF3C2	0.484803	5.28612e-08	113
ENSG00000111110.12|PPM1H	0.484623	5.3555e-08	113
ENSG00000187908.20|DMBT1	0.484612	5.35984e-08	113
ENSG00000198931.11|APRT	0.484575	5.37423e-08	113
ENSG00000168159.14|RNF187	0.484569	5.37637e-08	113
ENSG00000162769.13|FLVCR1	0.484536	5.38921e-08	113
ENSG00000003249.15|DBNDD1	0.484388	5.44712e-08	113
ENSG00000184986.11|TMEM121	0.484335	5.46792e-08	113
ENSG00000168476.12|REEP4	0.48433	5.47012e-08	113
ENSG00000166900.17|STX3	0.48431	5.47771e-08	113
ENSG00000170004.17|CHD3	0.484295	5.4836e-08	113
ENSG00000149657.20|LSM14B	0.484282	5.4888e-08	113
ENSG00000182749.6|PAQR7	0.484189	5.52591e-08	113
ENSG00000153406.14|NMRAL1	0.484161	5.53685e-08	113
ENSG00000185420.19|SMYD3	0.484061	5.57706e-08	113
ENSG00000214376.6|VSTM5	0.483999	5.60213e-08	113
ENSG00000136770.11|DNAJC1	0.483967	5.61521e-08	113
ENSG00000105559.12|PLEKHA4	0.483923	5.63283e-08	113
ENSG00000158850.15|B4GALT3	0.483821	5.67458e-08	113
ENSG00000170892.12|TSEN34	0.483778	5.69183e-08	113
ENSG00000049283.18|EPN3	0.483778	5.69217e-08	113
ENSG00000173077.16|DELEC1	0.483672	5.73567e-08	113
ENSG00000139146.14|SINHCAF	0.483539	5.79096e-08	113
ENSG00000111863.13|ADTRP	0.483446	5.82958e-08	113
ENSG00000091490.11|SEL1L3	0.483407	5.84622e-08	113
ENSG00000214050.8|FBXO16	0.483379	5.85797e-08	113
ENSG00000155438.12|NIFK	0.48331	5.88691e-08	113
ENSG00000005448.17|WDR54	0.483295	5.89338e-08	113
ENSG00000124207.17|CSE1L	0.483205	5.93151e-08	113
ENSG00000181274.7|FRAT2	0.483194	5.93649e-08	113
ENSG00000105372.8|RPS19	0.483151	5.95468e-08	113
ENSG00000130726.12|TRIM28	0.483129	5.96407e-08	113
ENSG00000162366.8|PDZK1IP1	0.483065	5.99148e-08	113
ENSG00000095777.17|MYO3A	0.483031	6.0062e-08	113
ENSG00000255690.3|TRIL	0.482975	6.03046e-08	113
ENSG00000251669.6|FAM86EP	0.482947	6.04288e-08	113
ENSG00000073350.14|LLGL2	0.48287	6.07637e-08	113
ENSG00000144136.11|SLC20A1	0.48278	6.11561e-08	113
ENSG00000105447.13|GRWD1	0.482738	6.13422e-08	113
ENSG00000143367.16|TUFT1	0.48269	6.15542e-08	113
ENSG00000176029.14|C11orf16	0.48268	6.15988e-08	113
ENSG00000074219.14|TEAD2	0.482548	6.21847e-08	113
ENSG00000175707.9|KDF1	0.482546	6.21929e-08	113
ENSG00000246582.3|AC100861.1	0.482544	6.22022e-08	113
ENSG00000106028.11|SSBP1	0.482469	6.25367e-08	113
ENSG00000166670.10|MMP10	0.482385	6.2916e-08	113
ENSG00000117419.16|ERI3	0.482276	6.34094e-08	113
ENSG00000156398.13|SFXN2	0.482249	6.35314e-08	113
ENSG00000096996.16|IL12RB1	0.482158	6.39449e-08	113
ENSG00000143013.13|LMO4	0.48212	6.41207e-08	113
ENSG00000142273.13|CBLC	0.482088	6.42702e-08	113
ENSG00000175832.13|ETV4	0.481971	6.481e-08	113
ENSG00000183682.8|BMP8A	0.481902	6.51308e-08	113
ENSG00000146285.14|SCML4	0.481857	6.53415e-08	113
ENSG00000064652.11|SNX24	0.481815	6.55376e-08	113
ENSG00000223940.1|KRT8P8	0.481809	6.55668e-08	113
ENSG00000162522.11|KIAA1522	0.481691	6.61214e-08	113
ENSG00000204860.5|FAM201A	0.481559	6.67491e-08	113
ENSG00000179761.12|PIPOX	0.48143	6.73666e-08	113
ENSG00000189143.9|CLDN4	0.481414	6.74439e-08	113
ENSG00000167306.20|MYO5B	0.4814	6.75127e-08	113
ENSG00000077549.19|CAPZB	0.481366	6.76763e-08	113
ENSG00000106789.13|CORO2A	0.481339	6.78075e-08	113
ENSG00000100138.15|SNU13	0.481306	6.79691e-08	113
ENSG00000156873.16|PHKG2	0.481286	6.8063e-08	113
ENSG00000178372.8|CALML5	0.481263	6.81755e-08	113
ENSG00000104814.13|MAP4K1	0.481213	6.84209e-08	113
ENSG00000067606.17|PRKCZ	0.481184	6.85627e-08	113
ENSG00000134697.13|GNL2	0.481172	6.86195e-08	113
ENSG00000245248.8|USP2-AS1	0.481169	6.86367e-08	113
ENSG00000163220.11|S100A9	0.481122	6.88662e-08	113
ENSG00000245857.3|GS1-24F4.2	0.480984	6.95475e-08	113
ENSG00000131873.7|CHSY1	0.480978	6.95787e-08	113
ENSG00000159363.19|ATP13A2	0.480792	7.05081e-08	113
ENSG00000141639.12|MAPK4	0.480773	7.0604e-08	113
ENSG00000147168.13|IL2RG	0.480731	7.08134e-08	113
ENSG00000131876.17|SNRPA1	0.480721	7.08677e-08	113
ENSG00000175029.17|CTBP2	0.480712	7.09121e-08	113
ENSG00000187239.17|FNBP1	0.480681	7.10671e-08	113
ENSG00000237988.5|OR2I1P	0.480672	7.11154e-08	113
ENSG00000063978.16|RNF4	0.480573	7.16206e-08	113
ENSG00000165272.16|AQP3	0.480565	7.16569e-08	113
ENSG00000100410.8|PHF5A	0.480565	7.16589e-08	113
ENSG00000100749.8|VRK1	0.480545	7.17592e-08	113
ENSG00000205531.13|NAP1L4	0.480452	7.2241e-08	113
ENSG00000271013.1|LRRC37A9P	0.480444	7.22791e-08	113
ENSG00000179151.13|EDC3	0.480385	7.2586e-08	113
ENSG00000119866.22|BCL11A	0.480355	7.27381e-08	113
ENSG00000162896.6|PIGR	0.480339	7.28204e-08	113
ENSG00000007062.12|PROM1	0.4803	7.3023e-08	113
ENSG00000090020.11|SLC9A1	0.480278	7.31393e-08	113
ENSG00000059378.13|PARP12	0.480245	7.33131e-08	113
ENSG00000171617.14|ENC1	0.480078	7.41897e-08	113
ENSG00000188505.5|NCCRP1	0.480025	7.44676e-08	113
ENSG00000101473.17|ACOT8	0.479916	7.50518e-08	113
ENSG00000275395.6|FCGBP	0.479783	7.57639e-08	113
ENSG00000185085.2|INTS5	0.479748	7.59542e-08	113
ENSG00000197822.11|OCLN	0.479728	7.60585e-08	113
ENSG00000273162.1|AL133215.2	0.479621	7.66384e-08	113
ENSG00000164220.7|F2RL2	0.479621	7.66406e-08	113
ENSG00000124787.14|RPP40	0.479577	7.68812e-08	113
ENSG00000162881.6|OXER1	0.479515	7.72229e-08	113
ENSG00000067836.13|ROGDI	0.479476	7.74363e-08	113
ENSG00000114354.15|TFG	0.479469	7.74721e-08	113
ENSG00000162490.7|DRAXIN	0.479444	7.76103e-08	113
ENSG00000143851.15|PTPN7	0.479444	7.76122e-08	113
ENSG00000183207.14|RUVBL2	0.479421	7.77399e-08	113
ENSG00000151790.9|TDO2	0.479406	7.78188e-08	113
ENSG00000102890.16|ELMO3	0.479403	7.78354e-08	113
ENSG00000177054.14|ZDHHC13	0.479302	7.83986e-08	113
ENSG00000128285.4|MCHR1	0.479247	7.87036e-08	113
ENSG00000064102.15|INTS13	0.479239	7.87509e-08	113
ENSG00000124160.12|NCOA5	0.47923	7.87996e-08	113
ENSG00000077238.14|IL4R	0.47922	7.88569e-08	113
ENSG00000145912.9|NHP2	0.479219	7.88604e-08	113
ENSG00000134058.12|CDK7	0.479217	7.88737e-08	113
ENSG00000172586.8|CHCHD1	0.479123	7.94023e-08	113
ENSG00000124243.17|BCAS4	0.479078	7.96552e-08	113
ENSG00000180964.17|TCEAL8	0.479048	7.98246e-08	113
ENSG00000132589.16|FLOT2	0.479031	7.99196e-08	113
ENSG00000204839.9|MROH6	0.479012	8.00305e-08	113
ENSG00000159147.18|DONSON	0.479003	8.00793e-08	113
ENSG00000213080.3|AL354714.2	0.478969	8.02724e-08	113
ENSG00000179862.7|CITED4	0.478968	8.02805e-08	113
ENSG00000117899.11|MESD	0.478963	8.03045e-08	113
ENSG00000104884.16|ERCC2	0.478893	8.07069e-08	113
ENSG00000169410.10|PTPN9	0.478891	8.07168e-08	113
ENSG00000237330.3|RNF223	0.478872	8.08273e-08	113
ENSG00000230124.8|ACBD6	0.478855	8.09226e-08	113
ENSG00000058804.12|NDC1	0.478848	8.09671e-08	113
ENSG00000222032.1|AC112721.2	0.478843	8.09957e-08	113
ENSG00000141655.17|TNFRSF11A	0.478771	8.14091e-08	113
ENSG00000130347.13|RTN4IP1	0.478765	8.14426e-08	113
ENSG00000258256.1|AC011773.3	0.478721	8.1699e-08	113
ENSG00000188342.12|GTF2F2	0.478701	8.18131e-08	113
ENSG00000134686.18|PHC2	0.478619	8.22873e-08	113
ENSG00000119630.14|PGF	0.478618	8.22973e-08	113
ENSG00000152558.15|TMEM123	0.478618	8.22983e-08	113
ENSG00000165661.17|QSOX2	0.478604	8.23778e-08	113
ENSG00000007384.15|RHBDF1	0.478558	8.26457e-08	113
ENSG00000211772.11|TRBC2	0.478536	8.27721e-08	113
ENSG00000138794.10|CASP6	0.478528	8.28228e-08	113
ENSG00000066379.15|POLR1H	0.478485	8.30747e-08	113
ENSG00000154319.16|FAM167A	0.478472	8.31487e-08	113
ENSG00000108950.12|FAM20A	0.478403	8.35602e-08	113
ENSG00000135931.18|ARMC9	0.478371	8.37496e-08	113
ENSG00000144485.11|HES6	0.478334	8.39668e-08	113
ENSG00000137875.4|BCL2L10	0.478285	8.42576e-08	113
ENSG00000088280.19|ASAP3	0.478261	8.44028e-08	113
ENSG00000123131.13|PRDX4	0.478208	8.47183e-08	113
ENSG00000030582.18|GRN	0.478177	8.49052e-08	113
ENSG00000259153.2|AC004816.1	0.478163	8.49887e-08	113
ENSG00000090104.12|RGS1	0.478148	8.50785e-08	113
ENSG00000156795.8|NTAQ1	0.47812	8.52503e-08	113
ENSG00000145220.14|LYAR	0.47811	8.53122e-08	113
ENSG00000198643.7|FAM3D	0.478034	8.57675e-08	113
ENSG00000146828.18|SLC12A9	0.477953	8.62596e-08	113
ENSG00000089597.18|GANAB	0.477908	8.65367e-08	113
ENSG00000148843.15|PDCD11	0.477906	8.65517e-08	113
ENSG00000136271.10|DDX56	0.47781	8.71413e-08	113
ENSG00000237594.2|AP000251.1	0.477758	8.74613e-08	113
ENSG00000135480.16|KRT7	0.477687	8.79006e-08	113
ENSG00000100029.18|PES1	0.477664	8.80427e-08	113
ENSG00000125354.24|SEPTIN6	0.477661	8.80623e-08	113
ENSG00000128228.5|SDF2L1	0.477593	8.84864e-08	113
ENSG00000054277.14|OPN3	0.477581	8.85567e-08	113
ENSG00000006042.12|TMEM98	0.477557	8.871e-08	113
ENSG00000132661.4|NXT1	0.477553	8.87379e-08	113
ENSG00000164485.15|IL22RA2	0.477519	8.89457e-08	113
ENSG00000082014.17|SMARCD3	0.477501	8.9061e-08	113
ENSG00000159840.16|ZYX	0.477483	8.91741e-08	113
ENSG00000116685.16|KIAA2013	0.47746	8.93175e-08	113
ENSG00000233834.6|AC005083.1	0.477459	8.93244e-08	113
ENSG00000100599.16|RIN3	0.477406	8.96607e-08	113
ENSG00000100364.19|KIAA0930	0.477339	9.00849e-08	113
ENSG00000184292.7|TACSTD2	0.477308	9.02798e-08	113
ENSG00000100461.18|RBM23	0.477239	9.07206e-08	113
ENSG00000130701.4|RBBP8NL	0.477214	9.08842e-08	113
ENSG00000180304.14|OAZ2	0.477187	9.10584e-08	113
ENSG00000276529.1|AP001505.1	0.477014	9.21735e-08	113
ENSG00000198246.9|SLC29A3	0.476999	9.22744e-08	113
ENSG00000261437.1|AC108860.2	0.476796	9.36049e-08	113
ENSG00000176945.17|MUC20	0.476753	9.38864e-08	113
ENSG00000160469.17|BRSK1	0.476689	9.43087e-08	113
ENSG00000278993.1|AC002350.2	0.476599	9.49124e-08	113
ENSG00000072135.13|PTPN18	0.476514	9.54796e-08	113
ENSG00000138777.20|PPA2	0.476511	9.55014e-08	113
ENSG00000172269.19|DPAGT1	0.476481	9.57021e-08	113
ENSG00000197958.13|RPL12	0.476407	9.62029e-08	113
ENSG00000042493.16|CAPG	0.4764	9.6248e-08	113
ENSG00000105677.12|TMEM147	0.476385	9.63529e-08	113
ENSG00000089248.7|ERP29	0.476363	9.64987e-08	113
ENSG00000179933.6|C14orf119	0.476363	9.64992e-08	113
ENSG00000205476.9|CCDC85C	0.476344	9.66251e-08	113
ENSG00000228981.3|AC097658.1	0.476317	9.68128e-08	113
ENSG00000132000.13|PODNL1	0.476303	9.691e-08	113
ENSG00000160714.10|UBE2Q1	0.476286	9.70216e-08	113
ENSG00000239713.9|APOBEC3G	0.476284	9.70392e-08	113
ENSG00000288096.1|AC109322.2	0.476259	9.72045e-08	113
ENSG00000095383.20|TBC1D2	0.476252	9.72539e-08	113
ENSG00000139405.16|RITA1	0.476236	9.73674e-08	113
ENSG00000124466.9|LYPD3	0.476195	9.76446e-08	113
ENSG00000273669.1|AC015819.1	0.476193	9.76626e-08	113
ENSG00000146109.5|ABT1	0.476148	9.79722e-08	113
ENSG00000219470.1|AL355802.1	0.476122	9.81504e-08	113
ENSG00000156802.13|ATAD2	0.476015	9.8889e-08	113
ENSG00000117448.14|AKR1A1	0.475893	9.97391e-08	113
ENSG00000137288.10|UQCC2	0.475843	1.0009e-07	113
ENSG00000137747.16|TMPRSS13	0.475822	1.00238e-07	113
ENSG00000158710.15|TAGLN2	0.475808	1.00336e-07	113
ENSG00000161395.14|PGAP3	0.475769	1.0061e-07	113
ENSG00000136930.13|PSMB7	0.475707	1.01049e-07	113
ENSG00000122778.10|KIAA1549	0.475677	1.01268e-07	113
ENSG00000082512.15|TRAF5	0.47563	1.01603e-07	113
ENSG00000197586.13|ENTPD6	0.475623	1.01651e-07	113
ENSG00000062598.18|ELMO2	0.475618	1.01686e-07	113
ENSG00000094755.17|GABRP	0.475604	1.01785e-07	113
ENSG00000130638.17|ATXN10	0.4755	1.02529e-07	113
ENSG00000184588.18|PDE4B	0.475474	1.02721e-07	113
ENSG00000138363.15|ATIC	0.475473	1.02722e-07	113
ENSG00000211751.9|TRBC1	0.475372	1.03458e-07	113
ENSG00000132470.14|ITGB4	0.475268	1.04212e-07	113
ENSG00000139624.14|CERS5	0.475245	1.04383e-07	113
ENSG00000246100.4|LINC00900	0.475225	1.04524e-07	113
ENSG00000166508.18|MCM7	0.475058	1.05759e-07	113
ENSG00000072518.21|MARK2	0.475033	1.0594e-07	113
ENSG00000130202.10|NECTIN2	0.475006	1.06146e-07	113
ENSG00000269416.6|LINC01224	0.474815	1.07572e-07	113
ENSG00000177830.18|CHID1	0.474794	1.0773e-07	113
ENSG00000204065.3|TCEAL5	0.4747	1.08443e-07	113
ENSG00000165621.8|OXGR1	0.474674	1.08637e-07	113
ENSG00000143493.13|INTS7	0.474632	1.08956e-07	113
ENSG00000131748.16|STARD3	0.474545	1.09628e-07	113
ENSG00000111348.9|ARHGDIB	0.47446	1.10276e-07	113
ENSG00000113722.17|CDX1	0.474449	1.1036e-07	113
ENSG00000277258.5|PCGF2	0.474432	1.10492e-07	113
ENSG00000182544.9|MFSD5	0.474404	1.10714e-07	113
ENSG00000134910.14|STT3A	0.474375	1.10936e-07	113
ENSG00000189280.3|GJB5	0.474341	1.11201e-07	113
ENSG00000146904.9|EPHA1	0.47432	1.11362e-07	113
ENSG00000151364.17|KCTD14	0.474258	1.11846e-07	113
ENSG00000124541.7|RRP36	0.47422	1.12146e-07	113
ENSG00000103356.18|EARS2	0.474217	1.12169e-07	113
ENSG00000173020.11|GRK2	0.47418	1.12458e-07	113
ENSG00000101146.13|RAE1	0.474175	1.12494e-07	113
ENSG00000105767.3|CADM4	0.474171	1.12527e-07	113
ENSG00000174943.11|KCTD13	0.474032	1.13624e-07	113
ENSG00000099331.13|MYO9B	0.474029	1.13654e-07	113
ENSG00000227057.10|WDR46	0.473944	1.14326e-07	113
ENSG00000110934.13|BIN2	0.473914	1.14569e-07	113
ENSG00000005844.19|ITGAL	0.473836	1.1519e-07	113
ENSG00000183484.12|GPR132	0.473832	1.15223e-07	113
ENSG00000105676.14|ARMC6	0.473796	1.15517e-07	113
ENSG00000115687.14|PASK	0.473788	1.15578e-07	113
ENSG00000158806.14|NPM2	0.473782	1.15627e-07	113
ENSG00000186416.17|NKRF	0.473737	1.15993e-07	113
ENSG00000110811.20|P3H3	0.473673	1.16508e-07	113
ENSG00000142449.13|FBN3	0.473655	1.16655e-07	113
ENSG00000167767.14|KRT80	0.473626	1.16891e-07	113
ENSG00000164587.13|RPS14	0.473582	1.17254e-07	113
ENSG00000179066.8|AC020907.1	0.473574	1.17314e-07	113
ENSG00000105063.19|PPP6R1	0.473455	1.18295e-07	113
ENSG00000168256.18|NKIRAS2	0.473413	1.1864e-07	113
ENSG00000102962.5|CCL22	0.473407	1.1869e-07	113
ENSG00000183250.12|LINC01547	0.473391	1.18822e-07	113
ENSG00000196576.15|PLXNB2	0.473321	1.19405e-07	113
ENSG00000064932.16|SBNO2	0.473242	1.20066e-07	113
ENSG00000121578.13|B4GALT4	0.473212	1.20314e-07	113
ENSG00000145103.15|ILDR1	0.473095	1.21296e-07	113
ENSG00000263513.5|FAM72C	0.473046	1.21711e-07	113
ENSG00000188522.15|FAM83G	0.472955	1.22486e-07	113
ENSG00000172315.6|TP53RK	0.472933	1.2267e-07	113
ENSG00000075624.17|ACTB	0.47291	1.22867e-07	113
ENSG00000139890.10|REM2	0.472909	1.22879e-07	113
ENSG00000196756.13|SNHG17	0.472871	1.23207e-07	113
ENSG00000113504.21|SLC12A7	0.472767	1.24095e-07	113
ENSG00000165802.23|NSMF	0.472704	1.24647e-07	113
ENSG00000183317.17|EPHA10	0.472687	1.24792e-07	113
ENSG00000051523.11|CYBA	0.472567	1.25839e-07	113
ENSG00000108759.4|KRT32	0.472562	1.25878e-07	113
ENSG00000217442.4|SYCE3	0.472532	1.26144e-07	113
ENSG00000204060.7|FOXO6	0.472517	1.26273e-07	113
ENSG00000057608.17|GDI2	0.472506	1.26371e-07	113
ENSG00000169223.15|LMAN2	0.47245	1.26865e-07	113
ENSG00000089693.11|MLF2	0.472391	1.27385e-07	113
ENSG00000109736.15|MFSD10	0.472378	1.27502e-07	113
ENSG00000135596.18|MICAL1	0.472372	1.27557e-07	113
ENSG00000213967.11|ZNF726	0.472313	1.28075e-07	113
ENSG00000169105.8|CHST14	0.472266	1.28493e-07	113
ENSG00000105519.18|CAPS	0.472182	1.29251e-07	113
ENSG00000011485.15|PPP5C	0.472172	1.29336e-07	113
ENSG00000157470.12|FAM81A	0.472134	1.29679e-07	113
ENSG00000149260.18|CAPN5	0.472121	1.29791e-07	113
ENSG00000253313.6|C1orf210	0.47211	1.29894e-07	113
ENSG00000197136.4|PCNX3	0.472087	1.30104e-07	113
ENSG00000141497.14|ZMYND15	0.472086	1.30107e-07	113
ENSG00000134504.14|KCTD1	0.472018	1.3073e-07	113
ENSG00000182601.7|HS3ST4	0.471999	1.30895e-07	113
ENSG00000162639.16|HENMT1	0.471984	1.31038e-07	113
ENSG00000099256.19|PRTFDC1	0.471912	1.31693e-07	113
ENSG00000204385.13|SLC44A4	0.471689	1.33739e-07	113
ENSG00000152931.9|PART1	0.47167	1.33923e-07	113
ENSG00000163938.17|GNL3	0.471648	1.34125e-07	113
ENSG00000186575.19|NF2	0.471624	1.34352e-07	113
ENSG00000079385.23|CEACAM1	0.471621	1.34378e-07	113
ENSG00000104880.18|ARHGEF18	0.471616	1.34419e-07	113
ENSG00000169413.3|RNASE6	0.471536	1.35168e-07	113
ENSG00000164024.12|METAP1	0.471482	1.35672e-07	113
ENSG00000110583.13|NAA40	0.471469	1.35802e-07	113
ENSG00000204272.13|NBDY	0.471461	1.35872e-07	113
ENSG00000180423.4|HARBI1	0.4714	1.3645e-07	113
ENSG00000229544.9|NKX1-2	0.471356	1.36861e-07	113
ENSG00000076826.10|CAMSAP3	0.471264	1.37741e-07	113
ENSG00000166997.8|CNPY4	0.471231	1.38057e-07	113
ENSG00000152611.12|CAPSL	0.471224	1.38124e-07	113
ENSG00000216775.3|AL109918.1	0.471136	1.38969e-07	113
ENSG00000182934.12|SRPRA	0.471065	1.39651e-07	113
ENSG00000259956.2|RBM15B	0.471051	1.39781e-07	113
ENSG00000198814.13|GK	0.471049	1.39799e-07	113
ENSG00000166441.13|RPL27A	0.471004	1.40235e-07	113
ENSG00000081870.12|HSPB11	0.470845	1.4179e-07	113
ENSG00000149633.12|KIAA1755	0.470841	1.41827e-07	113
ENSG00000105929.16|ATP6V0A4	0.470829	1.41943e-07	113
ENSG00000204386.12|NEU1	0.470815	1.42087e-07	113
ENSG00000133477.17|FAM83F	0.470703	1.43192e-07	113
ENSG00000149273.15|RPS3	0.470661	1.43608e-07	113
ENSG00000185033.14|SEMA4B	0.470602	1.44191e-07	113
ENSG00000181143.15|MUC16	0.470596	1.44246e-07	113
ENSG00000164466.13|SFXN1	0.470543	1.44783e-07	113
ENSG00000230716.3|KRT8P7	0.470518	1.4503e-07	113
ENSG00000233532.6|LINC00460	0.470502	1.45189e-07	113
ENSG00000197622.13|CDC42SE1	0.47047	1.45512e-07	113
ENSG00000177628.16|GBA	0.470468	1.45534e-07	113
ENSG00000141759.15|TXNL4A	0.470327	1.46958e-07	113
ENSG00000163689.20|CFAP20DC	0.470296	1.47264e-07	113
ENSG00000184307.16|ZDHHC23	0.470296	1.47267e-07	113
ENSG00000162757.4|C1orf74	0.470231	1.47936e-07	113
ENSG00000179010.14|MRFAP1	0.470229	1.4795e-07	113
ENSG00000105122.13|RASAL3	0.470077	1.4951e-07	113
ENSG00000128203.7|ASPHD2	0.470071	1.49574e-07	113
ENSG00000287642.1|AC093599.2	0.470013	1.50171e-07	113
ENSG00000241106.8|HLA-DOB	0.469961	1.50715e-07	113
ENSG00000104055.16|TGM5	0.469841	1.51958e-07	113
ENSG00000170855.4|TRIAP1	0.469832	1.52057e-07	113
ENSG00000186810.8|CXCR3	0.469793	1.52464e-07	113
ENSG00000165119.21|HNRNPK	0.469763	1.52781e-07	113
ENSG00000198755.11|RPL10A	0.46976	1.52815e-07	113
ENSG00000227507.3|LTB	0.469662	1.53844e-07	113
ENSG00000259495.3|AC016705.2	0.469647	1.54011e-07	113
ENSG00000119411.11|BSPRY	0.469615	1.54352e-07	113
ENSG00000188612.12|SUMO2	0.469598	1.54528e-07	113
ENSG00000055044.11|NOP58	0.469497	1.55604e-07	113
ENSG00000106263.18|EIF3B	0.469457	1.56034e-07	113
ENSG00000198242.14|RPL23A	0.469414	1.56492e-07	113
ENSG00000268104.3|SLC6A14	0.469357	1.57117e-07	113
ENSG00000172336.5|POP7	0.469306	1.57662e-07	113
ENSG00000100353.18|EIF3D	0.469236	1.58421e-07	113
ENSG00000205704.7|LINC00634	0.469116	1.59738e-07	113
ENSG00000204052.4|LRRC73	0.46909	1.60024e-07	113
ENSG00000148985.20|PGAP2	0.469078	1.60156e-07	113
ENSG00000095319.14|NUP188	0.469074	1.602e-07	113
ENSG00000167851.15|CD300A	0.469022	1.6077e-07	113
ENSG00000140350.15|ANP32A	0.46899	1.61129e-07	113
ENSG00000136888.8|ATP6V1G1	0.468965	1.61407e-07	113
ENSG00000176920.13|FUT2	0.468958	1.61486e-07	113
ENSG00000214517.10|PPME1	0.468949	1.61586e-07	113
ENSG00000108639.8|SYNGR2	0.468929	1.61801e-07	113
ENSG00000130193.8|THEM6	0.468916	1.61948e-07	113
ENSG00000271503.6|CCL5	0.468874	1.62421e-07	113
ENSG00000007264.15|MATK	0.468861	1.6256e-07	113
ENSG00000171307.19|ZDHHC16	0.468763	1.63664e-07	113
ENSG00000074803.20|SLC12A1	0.468758	1.63715e-07	113
ENSG00000116824.5|CD2	0.46874	1.6392e-07	113
ENSG00000079257.8|LXN	0.468738	1.63941e-07	113
ENSG00000168883.20|USP39	0.468674	1.64659e-07	113
ENSG00000136167.15|LCP1	0.468646	1.64975e-07	113
ENSG00000177556.12|ATOX1	0.468607	1.65425e-07	113
ENSG00000259953.2|AL138756.1	0.468595	1.65559e-07	113
ENSG00000223865.11|HLA-DPB1	0.468565	1.65899e-07	113
ENSG00000093010.15|COMT	0.468545	1.66129e-07	113
ENSG00000244509.4|APOBEC3C	0.468474	1.66934e-07	113
ENSG00000005001.10|PRSS22	0.46839	1.67899e-07	113
ENSG00000187994.14|RINL	0.468385	1.67955e-07	113
ENSG00000101421.4|CHMP4B	0.468352	1.68336e-07	113
ENSG00000138821.13|SLC39A8	0.468333	1.68559e-07	113
ENSG00000161055.4|SCGB3A1	0.468327	1.68634e-07	113
ENSG00000213676.13|ATF6B	0.468321	1.68698e-07	113
ENSG00000152939.17|MARVELD2	0.4683	1.6894e-07	113
ENSG00000182173.13|TSEN54	0.468276	1.69215e-07	113
ENSG00000275234.1|AC010503.4	0.468243	1.69604e-07	113
ENSG00000184967.7|NOC4L	0.468122	1.71015e-07	113
ENSG00000174109.5|C16orf91	0.468052	1.71835e-07	113
ENSG00000147144.13|CCDC120	0.468044	1.71934e-07	113
ENSG00000012223.13|LTF	0.468041	1.71964e-07	113
ENSG00000141736.14|ERBB2	0.468009	1.72348e-07	113
ENSG00000138964.17|PARVG	0.467916	1.73449e-07	113
ENSG00000172156.4|CCL11	0.467875	1.73939e-07	113
ENSG00000155254.13|MARVELD1	0.467821	1.74584e-07	113
ENSG00000175581.14|MRPL48	0.46778	1.75069e-07	113
ENSG00000198513.13|ATL1	0.467735	1.75612e-07	113
ENSG00000198729.5|PPP1R14C	0.46765	1.76631e-07	113
ENSG00000188290.11|HES4	0.467614	1.77074e-07	113
ENSG00000171346.16|KRT15	0.467578	1.77503e-07	113
ENSG00000146950.13|SHROOM2	0.467563	1.77683e-07	113
ENSG00000282939.1|TRBV7-2	0.467531	1.78081e-07	113
ENSG00000152147.11|GEMIN6	0.467523	1.78181e-07	113
ENSG00000166925.9|TSC22D4	0.467492	1.78554e-07	113
ENSG00000107521.19|HPS1	0.467467	1.78857e-07	113
ENSG00000179403.12|VWA1	0.467383	1.79888e-07	113
ENSG00000196923.14|PDLIM7	0.467307	1.80825e-07	113
ENSG00000105723.13|GSK3A	0.467241	1.81639e-07	113
ENSG00000196776.17|CD47	0.467231	1.81768e-07	113
ENSG00000231826.6|LINC01819	0.467126	1.83074e-07	113
ENSG00000170144.21|HNRNPA3	0.467095	1.83471e-07	113
ENSG00000173227.14|SYT12	0.467082	1.83634e-07	113
ENSG00000261189.1|AL031058.1	0.467056	1.83952e-07	113
ENSG00000061337.15|LZTS1	0.467028	1.84304e-07	113
ENSG00000139044.12|B4GALNT3	0.467005	1.84596e-07	113
ENSG00000154914.17|USP43	0.466968	1.85061e-07	113
ENSG00000162889.11|MAPKAPK2	0.466944	1.85362e-07	113
ENSG00000089195.15|TRMT6	0.466936	1.85471e-07	113
ENSG00000184867.14|ARMCX2	0.466881	1.86166e-07	113
ENSG00000154473.18|BUB3	0.466858	1.86456e-07	113
ENSG00000099994.11|SUSD2	0.466853	1.86517e-07	113
ENSG00000033050.9|ABCF2	0.466852	1.86539e-07	113
ENSG00000168389.18|MFSD2A	0.466851	1.86548e-07	113
ENSG00000124134.9|KCNS1	0.46685	1.86557e-07	113
ENSG00000196810.5|CTBP1-DT	0.466817	1.86981e-07	113
ENSG00000157483.9|MYO1E	0.466743	1.87924e-07	113
ENSG00000197548.12|ATG7	0.466708	1.88372e-07	113
ENSG00000111728.10|ST8SIA1	0.466689	1.88626e-07	113
ENSG00000227619.3|AL391056.1	0.466623	1.89468e-07	113
ENSG00000163006.12|CCDC138	0.466599	1.89778e-07	113
ENSG00000182180.14|MRPS16	0.466576	1.9008e-07	113
ENSG00000177239.15|MAN1B1	0.466509	1.90951e-07	113
ENSG00000141574.8|SECTM1	0.466493	1.91154e-07	113
ENSG00000160298.18|C21orf58	0.466489	1.91205e-07	113
ENSG00000177398.18|UMODL1	0.466474	1.91402e-07	113
ENSG00000120694.20|HSPH1	0.466471	1.9145e-07	113
ENSG00000074842.8|MYDGF	0.466469	1.91476e-07	113
ENSG00000160783.19|PMF1	0.466452	1.91688e-07	113
ENSG00000104142.11|VPS18	0.466446	1.9177e-07	113
ENSG00000196449.4|YRDC	0.466405	1.92309e-07	113
ENSG00000113460.13|BRIX1	0.466368	1.92797e-07	113
ENSG00000101152.11|DNAJC5	0.466108	1.96237e-07	113
ENSG00000204574.14|ABCF1	0.466085	1.96544e-07	113
ENSG00000146826.17|MAP11	0.465941	1.98488e-07	113
ENSG00000267868.1|AL356740.1	0.465924	1.9871e-07	113
ENSG00000168569.8|TMEM223	0.465922	1.98738e-07	113
ENSG00000183258.12|DDX41	0.465916	1.98819e-07	113
ENSG00000104808.8|DHDH	0.465845	1.99789e-07	113
ENSG00000197217.13|ENTPD4	0.465803	2.00349e-07	113
ENSG00000141580.16|WDR45B	0.465694	2.01853e-07	113
ENSG00000264672.6|SEPTIN4-AS1	0.465635	2.02658e-07	113
ENSG00000127952.17|STYXL1	0.465575	2.03493e-07	113
ENSG00000165238.16|WNK2	0.465562	2.03672e-07	113
ENSG00000169490.17|TM2D2	0.465552	2.03798e-07	113
ENSG00000100170.10|SLC5A1	0.465549	2.03844e-07	113
ENSG00000123415.15|SMUG1	0.465536	2.04032e-07	113
ENSG00000160014.17|CALM3	0.465516	2.0431e-07	113
ENSG00000213445.10|SIPA1	0.465377	2.06244e-07	113
ENSG00000156831.8|NSMCE2	0.465375	2.06267e-07	113
ENSG00000160207.9|HSF2BP	0.465322	2.0701e-07	113
ENSG00000153898.13|MCOLN2	0.465303	2.07288e-07	113
ENSG00000006555.11|TTC22	0.46525	2.08028e-07	113
ENSG00000172031.7|EPHX4	0.465224	2.08397e-07	113
ENSG00000173473.11|SMARCC1	0.465151	2.09437e-07	113
ENSG00000160188.10|RSPH1	0.465115	2.09945e-07	113
ENSG00000139131.13|YARS2	0.465115	2.09946e-07	113
ENSG00000123353.10|ORMDL2	0.465049	2.10894e-07	113
ENSG00000171960.12|PPIH	0.465047	2.10922e-07	113
ENSG00000261150.3|EPPK1	0.465025	2.1123e-07	113
ENSG00000066135.13|KDM4A	0.46496	2.12158e-07	113
ENSG00000163382.12|NAXE	0.464938	2.12485e-07	113
ENSG00000120471.15|TP53AIP1	0.464907	2.12935e-07	113
ENSG00000131941.8|RHPN2	0.464884	2.13264e-07	113
ENSG00000134780.10|DAGLA	0.464856	2.13673e-07	113
ENSG00000173786.17|CNP	0.464843	2.13849e-07	113
ENSG00000116985.12|BMP8B	0.464817	2.1423e-07	113
ENSG00000100591.8|AHSA1	0.46478	2.1477e-07	113
ENSG00000253368.4|TRNP1	0.464773	2.1487e-07	113
ENSG00000277639.2|AC007906.2	0.464762	2.15036e-07	113
ENSG00000183161.6|FANCF	0.464762	2.1504e-07	113
[truncated: 56,412 more rows]

## Sheet: TCGA-BRCA-tumor
	pearsonR	pVal	nSamples
ENSG00000101057.16|MYBL2	0.89374	0	1101
ENSG00000135451.13|TROAP	0.890221	0	1101
ENSG00000178999.13|AURKB	0.886544	0	1101
ENSG00000164611.13|PTTG1	0.884403	0	1101
ENSG00000088325.16|TPX2	0.882741	0	1101
ENSG00000111665.12|CDCA3	0.881335	0	1101
ENSG00000089685.15|BIRC5	0.877016	0	1101
ENSG00000115163.15|CENPA	0.875703	0	1101
ENSG00000123485.12|HJURP	0.872319	0	1101
ENSG00000142945.13|KIF2C	0.86933	0	1101
ENSG00000117399.14|CDC20	0.863824	0	1101
ENSG00000157456.8|CCNB2	0.863776	0	1101
ENSG00000087586.18|AURKA	0.863435	0	1101
ENSG00000166851.15|PLK1	0.860472	0	1101
ENSG00000237649.8|KIFC1	0.854887	0	1101
ENSG00000146670.10|CDCA5	0.840222	2.16537e-294	1101
ENSG00000134690.11|CDCA8	0.836606	1.61777e-289	1101
ENSG00000154839.10|SKA1	0.834467	1.08494e-286	1101
ENSG00000090889.12|KIF4A	0.830602	1.10362e-281	1101
ENSG00000112984.12|KIF20A	0.830041	5.73169e-281	1101
ENSG00000165304.8|MELK	0.828556	4.37973e-279	1101
ENSG00000138180.16|CEP55	0.827319	1.57166e-277	1101
ENSG00000101447.15|FAM83D	0.826961	4.40682e-277	1101
ENSG00000121152.10|NCAPH	0.824538	4.43105e-274	1101
ENSG00000093009.11|CDC45	0.824303	8.63771e-274	1101
ENSG00000186185.14|KIF18B	0.822401	1.81044e-271	1101
ENSG00000075218.19|GTSE1	0.821786	1.00506e-270	1101
ENSG00000134057.15|CCNB1	0.820885	1.22585e-269	1101
ENSG00000080986.13|NDC80	0.820048	1.23267e-268	1101
ENSG00000161888.11|SPC24	0.81848	9.06576e-267	1101
ENSG00000100526.20|CDKN3	0.816768	9.3941e-265	1101
ENSG00000170312.16|CDK1	0.814777	1.95789e-262	1101
ENSG00000145386.11|CCNA2	0.814091	1.21252e-261	1101
ENSG00000129195.16|PIMREG	0.814091	1.21403e-261	1101
ENSG00000077152.11|UBE2T	0.813691	3.50535e-261	1101
ENSG00000158402.20|CDC25C	0.808764	1.34063e-255	1101
ENSG00000165480.16|SKA3	0.8069	1.57465e-253	1101
ENSG00000051180.17|RAD51	0.803981	2.4732e-250	1101
ENSG00000126787.13|DLGAP5	0.801338	1.74369e-247	1101
ENSG00000129810.15|SGO1	0.801282	2.00045e-247	1101
ENSG00000101412.13|E2F1	0.79833	2.69429e-244	1101
ENSG00000146410.12|MTFR2	0.797605	1.55074e-243	1101
ENSG00000071539.14|TRIP13	0.797436	2.3291e-243	1101
ENSG00000105011.9|ASF1B	0.797115	5.04645e-243	1101
ENSG00000091651.9|ORC6	0.793964	9.20248e-240	1101
ENSG00000111206.13|FOXM1	0.793636	1.99297e-239	1101
ENSG00000143228.13|NUF2	0.793199	5.57775e-239	1101
ENSG00000169679.15|BUB1	0.793118	6.7586e-239	1101
ENSG00000065328.17|MCM10	0.78916	6.7176e-235	1101
ENSG00000135476.12|ESPL1	0.786119	6.91345e-232	1101
ENSG00000109805.10|NCAPG	0.785738	1.63532e-231	1101
ENSG00000035499.13|DEPDC1B	0.781218	3.92372e-227	1101
ENSG00000068489.13|PRR11	0.777805	6.79695e-224	1101
ENSG00000174371.17|EXO1	0.776292	1.77534e-222	1101
ENSG00000164045.12|CDC25A	0.773731	4.19307e-220	1101
ENSG00000013810.20|TACC3	0.773614	5.37702e-220	1101
ENSG00000112742.10|TTK	0.773434	7.87207e-220	1101
ENSG00000123975.5|CKS2	0.766419	1.70211e-213	1101
ENSG00000109674.4|NEIL3	0.765586	9.30739e-213	1101
ENSG00000169607.13|CKAP2L	0.764665	6.03189e-212	1101
ENSG00000171848.16|RRM2	0.764409	1.01168e-211	1101
ENSG00000164109.14|MAD2L1	0.761561	3.08294e-209	1101
ENSG00000167513.9|CDT1	0.759912	8.15643e-208	1101
ENSG00000117650.13|NEK2	0.759711	1.21209e-207	1101
ENSG00000137807.16|KIF23	0.759056	4.41413e-207	1101
ENSG00000076382.17|SPAG5	0.756954	2.71274e-205	1101
ENSG00000183856.11|IQGAP3	0.75504	1.11418e-203	1101
ENSG00000113368.12|LMNB1	0.751362	1.2716e-200	1101
ENSG00000024526.17|DEPDC1	0.748887	1.35598e-198	1101
ENSG00000152253.9|SPC25	0.744066	1.03475e-194	1101
ENSG00000101003.10|GINS1	0.743954	1.27026e-194	1101
ENSG00000127564.17|PKMYT1	0.741339	1.48518e-192	1101
ENSG00000121621.7|KIF18A	0.740689	4.80992e-192	1101
ENSG00000140534.14|TICRR	0.740091	1.41395e-191	1101
ENSG00000117632.23|STMN1	0.736404	1.01846e-188	1101
ENSG00000168078.10|PBK	0.736389	1.04558e-188	1101
ENSG00000085840.13|ORC1	0.735944	2.29719e-188	1101
ENSG00000261061.1|AC092718.4	0.733706	1.17178e-186	1101
ENSG00000007968.7|E2F2	0.732126	1.83649e-185	1101
ENSG00000203760.9|CENPW	0.731891	2.76072e-185	1101
ENSG00000100162.15|CENPM	0.731092	1.09937e-184	1101
ENSG00000163808.17|KIF15	0.730613	2.51122e-184	1101
ENSG00000108106.14|UBE2S	0.730197	5.14134e-184	1101
ENSG00000122952.17|ZWINT	0.729898	8.60272e-184	1101
ENSG00000085999.13|RAD54L	0.729742	1.12445e-183	1101
ENSG00000182481.10|KPNA2	0.726519	2.73283e-181	1101
ENSG00000276043.5|UHRF1	0.724828	4.72957e-180	1101
ENSG00000198826.11|ARHGAP11A	0.724237	1.27485e-179	1101
ENSG00000138160.7|KIF11	0.723279	6.32821e-179	1101
ENSG00000136982.6|DSCC1	0.721664	9.27285e-178	1101
ENSG00000148773.14|MKI67	0.720877	3.40761e-177	1101
ENSG00000127423.11|AUNIP	0.719616	2.71669e-176	1101
ENSG00000274825.1|AL023803.2	0.717788	5.39297e-175	1101
ENSG00000011426.11|ANLN	0.716814	2.62531e-174	1101
ENSG00000196550.10|FAM72A	0.716483	4.49121e-174	1101
ENSG00000111247.15|RAD51AP1	0.715049	4.54858e-173	1101
ENSG00000072571.20|HMMR	0.715	4.92048e-173	1101
ENSG00000156970.13|BUB1B	0.713892	2.913e-172	1101
ENSG00000171241.9|SHCBP1	0.712266	3.9052e-171	1101
ENSG00000138778.13|CENPE	0.708925	7.62326e-169	1101
ENSG00000129173.13|E2F8	0.707983	3.32786e-168	1101
ENSG00000140451.13|PIF1	0.707065	1.39219e-167	1101
ENSG00000104147.9|OIP5	0.705706	1.14554e-166	1101
ENSG00000102384.13|CENPI	0.703175	5.61755e-165	1101
ENSG00000164032.12|H2AZ1	0.703165	5.70807e-165	1101
ENSG00000051341.14|POLQ	0.702971	7.68414e-165	1101
ENSG00000161800.13|RACGAP1	0.701759	4.87808e-164	1101
ENSG00000184661.14|CDCA2	0.701588	6.32636e-164	1101
ENSG00000092853.14|CLSPN	0.700843	1.9596e-163	1101
ENSG00000186871.7|ERCC6L	0.699509	1.4697e-162	1101
ENSG00000066279.18|ASPM	0.699018	3.07734e-162	1101
ENSG00000118193.12|KIF14	0.698938	3.47297e-162	1101
ENSG00000149554.13|CHEK1	0.694744	1.79788e-159	1101
ENSG00000117724.13|CENPF	0.693204	1.73699e-158	1101
ENSG00000075702.18|WDR62	0.692436	5.35114e-158	1101
ENSG00000131747.15|TOP2A	0.692188	7.69859e-158	1101
ENSG00000177602.5|HASPIN	0.689447	4.13842e-156	1101
ENSG00000137135.18|ARHGEF39	0.689383	4.53714e-156	1101
ENSG00000188610.12|FAM72B	0.686172	4.55974e-154	1101
ENSG00000105173.14|CCNE1	0.681356	4.11284e-151	1101
ENSG00000164104.12|HMGB2	0.681349	4.15314e-151	1101
ENSG00000166451.13|CENPN	0.679486	5.57339e-150	1101
ENSG00000128944.13|KNSTRN	0.679416	6.14566e-150	1101
ENSG00000106462.11|EZH2	0.679233	7.9198e-150	1101
ENSG00000168496.4|FEN1	0.677781	5.90392e-149	1101
ENSG00000167900.12|TK1	0.67673	2.50768e-148	1101
ENSG00000173207.13|CKS1B	0.672668	6.35282e-146	1101
ENSG00000138092.11|CENPO	0.670188	1.78484e-144	1101
ENSG00000094804.12|CDC6	0.666944	1.33615e-142	1101
ENSG00000151725.12|CENPU	0.666137	3.87269e-142	1101
ENSG00000137310.12|TCF19	0.663254	1.69178e-140	1101
ENSG00000125319.15|HROB	0.661682	1.30363e-139	1101
ENSG00000187741.15|FANCA	0.661276	2.20462e-139	1101
ENSG00000186193.9|SAPCD2	0.657326	3.5067e-137	1101
ENSG00000139734.19|DIAPH3	0.653449	4.71626e-135	1101
ENSG00000197299.12|BLM	0.652649	1.28475e-134	1101
ENSG00000142731.11|PLK4	0.652496	1.5548e-134	1101
ENSG00000143476.18|DTL	0.650139	2.92496e-133	1101
ENSG00000123473.16|STIL	0.647768	5.44954e-132	1101
ENSG00000132646.11|PCNA	0.646974	1.44257e-131	1101
ENSG00000189159.16|JPT1	0.637059	2.16253e-126	1101
ENSG00000154920.15|EME1	0.637005	2.30314e-126	1101
ENSG00000164087.8|POC1A	0.636645	3.52139e-126	1101
ENSG00000160957.14|RECQL4	0.635998	7.54504e-126	1101
ENSG00000188486.3|H2AX	0.634578	3.98652e-125	1101
ENSG00000159147.18|DONSON	0.632477	4.60188e-124	1101
ENSG00000175643.10|RMI2	0.631864	9.36311e-124	1101
ENSG00000197275.14|RAD54B	0.630973	2.62297e-123	1101
ENSG00000123136.15|DDX39A	0.630352	5.36568e-123	1101
ENSG00000134222.16|PSRC1	0.628354	5.30519e-122	1101
ENSG00000166803.14|PCLAF	0.628316	5.53911e-122	1101
ENSG00000162062.15|TEDC2	0.62589	8.75369e-121	1101
ENSG00000163507.14|CIP2A	0.625344	1.62226e-120	1101
ENSG00000215784.6|FAM72D	0.623248	1.71734e-119	1101
ENSG00000163918.11|RFC4	0.62006	6.01378e-118	1101
ENSG00000006634.8|DBF4	0.619543	1.06563e-117	1101
ENSG00000196230.13|TUBB	0.619489	1.13135e-117	1101
ENSG00000185480.12|PARPBP	0.618649	2.86173e-117	1101
ENSG00000160949.17|TONSL	0.616417	3.32316e-116	1101
ENSG00000137812.20|KNL1	0.615824	6.35805e-116	1101
ENSG00000187951.11|AC091057.1	0.615616	7.97549e-116	1101
ENSG00000076003.5|MCM6	0.614891	1.75797e-115	1101
ENSG00000122966.17|CIT	0.614541	2.5713e-115	1101
ENSG00000159259.8|CHAF1B	0.61437	3.0961e-115	1101
ENSG00000149636.16|DSN1	0.61188	4.57304e-114	1101
ENSG00000131153.9|GINS2	0.60927	7.49356e-113	1101
ENSG00000104738.18|MCM4	0.605457	4.25578e-111	1101
ENSG00000103121.9|CMC2	0.604671	9.71545e-111	1101
ENSG00000189057.11|FAM111B	0.600491	7.55395e-109	1101
ENSG00000197472.15|ZNF695	0.597769	1.24222e-107	1101
ENSG00000101224.17|CDC25B	0.597475	1.67933e-107	1101
ENSG00000166508.18|MCM7	0.596166	6.38742e-107	1101
ENSG00000112029.10|FBXO5	0.595486	1.27484e-106	1101
ENSG00000181938.14|GINS3	0.594673	2.90898e-106	1101
ENSG00000271936.1|AC012073.1	0.594656	2.95719e-106	1101
ENSG00000174871.11|CNIH2	0.594344	4.05653e-106	1101
ENSG00000165244.7|ZNF367	0.592011	4.2575e-105	1101
ENSG00000131351.15|HAUS8	0.590938	1.24628e-104	1101
ENSG00000183684.8|ALYREF	0.588329	1.67102e-103	1101
ENSG00000183763.9|TRAIP	0.588195	1.90795e-103	1101
ENSG00000284753.2|EEF1AKMT4	0.586937	6.6159e-103	1101
ENSG00000159055.4|MIS18A	0.582787	3.84021e-101	1101
ENSG00000097046.13|CDC7	0.582144	7.16914e-101	1101
ENSG00000139354.11|GAS2L3	0.581979	8.40857e-101	1101
ENSG00000088305.18|DNMT3B	0.580889	2.41293e-100	1101
ENSG00000173894.11|CBX2	0.580582	3.24511e-100	1101
ENSG00000143977.14|SNRPG	0.57958	8.51616e-100	1101
ENSG00000140525.19|FANCI	0.579342	1.07026e-99	1101
ENSG00000101945.17|SUV39H1	0.57794	4.0969e-99	1101
ENSG00000163535.18|SGO2	0.57792	4.1759e-99	1101
ENSG00000148459.16|PDSS1	0.576704	1.33089e-98	1101
ENSG00000165891.16|E2F7	0.576388	1.79865e-98	1101
ENSG00000010292.13|NCAPD2	0.576149	2.25665e-98	1101
ENSG00000167553.16|TUBA1C	0.575878	2.91854e-98	1101
ENSG00000099901.17|RANBP1	0.575335	4.88376e-98	1101
ENSG00000181544.15|FANCB	0.574	1.72235e-97	1101
ENSG00000257167.2|TMPO-AS1	0.573605	2.49892e-97	1101
ENSG00000101189.7|MRGBP	0.573196	3.67315e-97	1101
ENSG00000183765.23|CHEK2	0.573035	4.27338e-97	1101
ENSG00000101182.15|PSMA7	0.571196	2.39007e-96	1101
ENSG00000256663.1|AC112777.1	0.568849	2.11963e-95	1101
ENSG00000162063.13|CCNF	0.567925	4.97808e-95	1101
ENSG00000240849.11|PEDS1	0.567357	8.40874e-95	1101
ENSG00000049541.11|RFC2	0.566944	1.22934e-94	1101
ENSG00000100749.8|VRK1	0.565391	5.11372e-94	1101
ENSG00000103257.9|SLC7A5	0.56427	1.4238e-93	1101
ENSG00000156802.13|ATAD2	0.563418	3.09008e-93	1101
ENSG00000176890.16|TYMS	0.562297	8.54968e-93	1101
ENSG00000120539.15|MASTL	0.559899	7.42906e-92	1101
ENSG00000123219.13|CENPK	0.559408	1.15398e-91	1101
ENSG00000171320.15|ESCO2	0.55861	2.35756e-91	1101
ENSG00000196584.3|XRCC2	0.558539	2.51267e-91	1101
ENSG00000102898.12|NUTF2	0.557762	5.02815e-91	1101
ENSG00000119969.15|HELLS	0.556828	1.15436e-90	1101
ENSG00000167088.11|SNRPD1	0.555667	3.23241e-90	1101
ENSG00000144395.18|CCDC150	0.553457	2.27115e-89	1101
ENSG00000111602.12|TIMELESS	0.552472	5.38744e-89	1101
ENSG00000183150.8|GPR19	0.550753	2.41747e-88	1101
ENSG00000171793.16|CTPS1	0.550242	3.77123e-88	1101
ENSG00000144354.14|CDCA7	0.549354	8.14533e-88	1101
ENSG00000040275.17|SPDL1	0.548409	1.84595e-87	1101
ENSG00000153044.10|CENPH	0.548199	2.21152e-87	1101
ENSG00000131876.17|SNRPA1	0.547751	3.25507e-87	1101
ENSG00000144554.12|FANCD2	0.547597	3.71622e-87	1101
ENSG00000112118.20|MCM3	0.547095	5.72696e-87	1101
ENSG00000165501.17|LRR1	0.546814	7.29253e-87	1101
ENSG00000146918.20|NCAPG2	0.546668	8.26286e-87	1101
ENSG00000035141.8|FAM136A	0.544863	3.87504e-86	1101
ENSG00000124562.10|SNRPC	0.54399	8.15234e-86	1101
ENSG00000120334.15|CENPL	0.543666	1.07439e-85	1101
ENSG00000176619.13|LMNB2	0.542369	3.22688e-85	1101
ENSG00000165490.13|DDIAS	0.539493	3.63604e-84	1101
ENSG00000152455.16|SUV39H2	0.538564	7.91726e-84	1101
ENSG00000136943.11|CTSV	0.537729	1.58902e-83	1101
ENSG00000125454.12|SLC25A19	0.537174	2.52085e-83	1101
ENSG00000180198.16|RCC1	0.536686	3.78138e-83	1101
ENSG00000080839.12|RBL1	0.532998	7.93241e-82	1101
ENSG00000105185.12|PDCD5	0.531569	2.55405e-81	1101
ENSG00000121957.15|GPSM2	0.530137	8.19055e-81	1101
ENSG00000214160.10|ALG3	0.528626	2.7865e-80	1101
ENSG00000156787.17|TBC1D31	0.52835	3.48417e-80	1101
ENSG00000138346.15|DNA2	0.528011	4.57987e-80	1101
ENSG00000198937.9|CCDC167	0.526274	1.85123e-79	1101
ENSG00000157193.18|LRP8	0.524924	5.44934e-79	1101
ENSG00000179750.16|APOBEC3B	0.524755	6.23668e-79	1101
ENSG00000149503.13|INCENP	0.523941	1.19252e-78	1101
ENSG00000170779.11|CDCA4	0.523935	1.19818e-78	1101
ENSG00000104356.11|POP1	0.523306	1.97563e-78	1101
ENSG00000183527.12|PSMG1	0.522005	5.53697e-78	1101
ENSG00000134940.14|ACRV1	0.520915	1.30902e-77	1101
ENSG00000147155.11|EBP	0.520455	1.88048e-77	1101
ENSG00000112312.10|GMNN	0.518783	6.9728e-77	1101
ENSG00000130204.13|TOMM40	0.518256	1.05252e-76	1101
ENSG00000205704.7|LINC00634	0.518169	1.12644e-76	1101
ENSG00000137309.20|HMGA1	0.514729	1.62591e-75	1101
ENSG00000165629.20|ATP5F1C	0.512888	6.70042e-75	1101
ENSG00000185803.12|SLC52A2	0.5126	8.35656e-75	1101
ENSG00000136492.9|BRIP1	0.510956	2.93317e-74	1101
ENSG00000124207.17|CSE1L	0.509659	7.86675e-74	1101
ENSG00000137404.14|NRM	0.509354	9.91273e-74	1101
ENSG00000129355.7|CDKN2D	0.509009	1.28652e-73	1101
ENSG00000130826.18|DKC1	0.508666	1.66805e-73	1101
ENSG00000172167.8|MTBP	0.507099	5.43694e-73	1101
ENSG00000073111.14|MCM2	0.506442	8.90648e-73	1101
ENSG00000111640.15|GAPDH	0.506177	1.08691e-72	1101
ENSG00000149679.11|CABLES2	0.505587	1.69145e-72	1101
ENSG00000137563.13|GGH	0.505577	1.70411e-72	1101
ENSG00000233966.1|UBE2SP1	0.505342	2.03144e-72	1101
ENSG00000178752.16|ERFE	0.505256	2.1663e-72	1101
ENSG00000111669.15|TPI1	0.505061	2.50558e-72	1101
ENSG00000120802.14|TMPO	0.503742	6.70058e-72	1101
ENSG00000182199.11|SHMT2	0.503318	9.17792e-72	1101
ENSG00000102900.13|NUP93	0.503091	1.08703e-71	1101
ENSG00000156469.9|MTERF3	0.501669	3.11514e-71	1101
ENSG00000150753.12|CCT5	0.501611	3.25116e-71	1101
ENSG00000167670.16|CHAF1A	0.501578	3.33104e-71	1101
ENSG00000198554.12|WDHD1	0.501535	3.43951e-71	1101
ENSG00000127589.4|TUBBP1	0.501429	3.71849e-71	1101
ENSG00000126067.12|PSMB2	0.500558	7.06685e-71	1101
ENSG00000100297.16|MCM5	0.500268	8.74893e-71	1101
ENSG00000145979.18|TBC1D7	0.500147	9.55733e-71	1101
ENSG00000132341.12|RAN	0.499855	1.18472e-70	1101
ENSG00000100167.20|SEPTIN3	0.499697	1.33071e-70	1101
ENSG00000123374.11|CDK2	0.498336	3.603e-70	1101
ENSG00000172244.9|C5orf34	0.497491	6.67468e-70	1101
ENSG00000146143.19|PRIM2	0.496545	1.32832e-69	1101
ENSG00000115241.11|PPM1G	0.496267	1.62534e-69	1101
ENSG00000106268.15|NUDT1	0.495135	3.68972e-69	1101
ENSG00000168393.13|DTYMK	0.494656	5.2164e-69	1101
ENSG00000077312.9|SNRPA	0.494206	7.21414e-69	1101
ENSG00000137547.9|MRPL15	0.492764	2.03555e-68	1101
ENSG00000107937.19|GTPBP4	0.492078	3.32614e-68	1101
ENSG00000132819.17|RBM38	0.490453	1.06099e-67	1101
ENSG00000116161.18|CACYBP	0.490344	1.1462e-67	1101
ENSG00000178295.15|GEN1	0.489313	2.38512e-67	1101
ENSG00000100479.13|POLE2	0.488327	4.79324e-67	1101
ENSG00000264350.1|SNRPGP2	0.488085	5.68419e-67	1101
ENSG00000133119.13|RFC3	0.487888	6.53259e-67	1101
ENSG00000145604.17|SKP2	0.487836	6.77828e-67	1101
ENSG00000087842.11|PIR	0.487808	6.91254e-67	1101
ENSG00000029993.15|HMGB3	0.48777	7.10091e-67	1101
ENSG00000204392.11|LSM2	0.487635	7.80961e-67	1101
ENSG00000261236.8|BOP1	0.487521	8.46634e-67	1101
ENSG00000109255.11|NMU	0.48678	1.42641e-66	1101
ENSG00000125977.7|EIF2S2	0.486558	1.66652e-66	1101
ENSG00000166965.12|RCCD1	0.486439	1.81205e-66	1101
ENSG00000187522.16|HSPA14	0.485919	2.61053e-66	1101
ENSG00000278023.7|RDM1	0.485605	3.25211e-66	1101
ENSG00000097021.20|ACOT7	0.485488	3.53002e-66	1101
ENSG00000136522.14|MRPL47	0.485437	3.65853e-66	1101
ENSG00000173660.12|UQCRH	0.485328	3.9486e-66	1101
ENSG00000113460.13|BRIX1	0.485036	4.84325e-66	1101
ENSG00000065978.19|YBX1	0.483797	1.14939e-65	1101
ENSG00000147536.12|GINS4	0.483745	1.19185e-65	1101
ENSG00000132780.17|NASP	0.482968	2.04626e-65	1101
ENSG00000111196.10|MAGOHB	0.482878	2.1778e-65	1101
ENSG00000114346.14|ECT2	0.482043	3.88519e-65	1101
ENSG00000136810.13|TXN	0.480319	1.27667e-64	1101
ENSG00000182010.11|RTKN2	0.480319	1.27694e-64	1101
ENSG00000237594.2|AP000251.1	0.480199	1.38672e-64	1101
ENSG00000151465.14|CDC123	0.480079	1.5058e-64	1101
ENSG00000143321.19|HDGF	0.479934	1.66413e-64	1101
ENSG00000136108.15|CKAP2	0.479265	2.63449e-64	1101
ENSG00000175305.17|CCNE2	0.479122	2.90559e-64	1101
ENSG00000101132.10|PFDN4	0.477531	8.62119e-64	1101
ENSG00000151287.17|TEX30	0.477279	1.02385e-63	1101
ENSG00000112578.10|BYSL	0.476596	1.63004e-63	1101
ENSG00000115233.12|PSMD14	0.473634	1.20834e-62	1101
ENSG00000065600.13|PACC1	0.472678	2.29754e-62	1101
ENSG00000143256.5|PFDN2	0.472118	3.34512e-62	1101
ENSG00000168439.17|STIP1	0.471687	4.46398e-62	1101
ENSG00000183814.15|LIN9	0.47136	5.55451e-62	1101
ENSG00000185697.16|MYBL1	0.470716	8.53357e-62	1101
ENSG00000064995.18|TAF11	0.470431	1.03242e-61	1101
ENSG00000145220.14|LYAR	0.470314	1.11572e-61	1101
ENSG00000130706.13|ADRM1	0.469756	1.61779e-61	1101
ENSG00000120647.10|CCDC77	0.469524	1.88728e-61	1101
ENSG00000167550.11|RHEBL1	0.469349	2.1194e-61	1101
ENSG00000079616.13|KIF22	0.468963	2.73777e-61	1101
ENSG00000135119.15|RNFT2	0.468619	3.43876e-61	1101
ENSG00000169684.13|CHRNA5	0.468013	5.13156e-61	1101
ENSG00000165609.13|NUDT5	0.467865	5.65989e-61	1101
ENSG00000162385.11|MAGOH	0.467641	6.56269e-61	1101
ENSG00000262904.1|TMPOP2	0.467608	6.70756e-61	1101
ENSG00000144381.18|HSPD1	0.46693	1.04833e-60	1101
ENSG00000090520.11|DNAJB11	0.466745	1.18454e-60	1101
ENSG00000231066.3|NPM1P9	0.466057	1.86182e-60	1101
ENSG00000131828.14|PDHA1	0.465822	2.17127e-60	1101
ENSG00000164758.7|MED30	0.465355	2.94993e-60	1101
ENSG00000196503.5|ARL9	0.463166	1.23023e-59	1101
ENSG00000127922.9|SEM1	0.462056	2.52871e-59	1101
ENSG00000261762.1|AC027228.2	0.462015	2.59778e-59	1101
ENSG00000186603.6|HPDL	0.461652	3.28414e-59	1101
ENSG00000168005.9|SPINDOC	0.460977	5.08056e-59	1101
ENSG00000123416.15|TUBA1B	0.460897	5.34961e-59	1101
ENSG00000139343.10|SNRPF	0.460711	6.03138e-59	1101
ENSG00000125450.11|NUP85	0.4607	6.07539e-59	1101
ENSG00000173457.11|PPP1R14B	0.460646	6.29092e-59	1101
ENSG00000120533.13|ENY2	0.460517	6.8366e-59	1101
ENSG00000102225.16|CDK16	0.460007	9.49547e-59	1101
ENSG00000104341.17|LAPTM4B	0.459937	9.93297e-59	1101
ENSG00000158164.7|TMSB15A	0.459766	1.10823e-58	1101
ENSG00000092470.12|WDR76	0.458968	1.85091e-58	1101
ENSG00000224126.2|UBE2SP2	0.458877	1.96198e-58	1101
ENSG00000106615.10|RHEB	0.457008	6.47451e-58	1101
ENSG00000164934.14|DCAF13	0.456532	8.76539e-58	1101
ENSG00000154582.17|ELOC	0.455731	1.45779e-57	1101
ENSG00000117877.11|POLR1G	0.454698	2.80526e-57	1101
ENSG00000263513.5|FAM72C	0.453069	7.83068e-57	1101
ENSG00000171792.11|RHNO1	0.452758	9.52441e-57	1101
ENSG00000276529.1|AP001505.1	0.45151	2.08134e-56	1101
ENSG00000168476.12|REEP4	0.451411	2.21477e-56	1101
ENSG00000255624.3|C10orf88B	0.450937	2.97842e-56	1101
ENSG00000130520.11|LSM4	0.450931	2.98895e-56	1101
ENSG00000112039.5|FANCE	0.450801	3.24129e-56	1101
ENSG00000014138.9|POLA2	0.450397	4.17133e-56	1101
ENSG00000104312.8|RIPK2	0.450124	4.94322e-56	1101
ENSG00000227440.1|ATP5MC1P4	0.450004	5.32875e-56	1101
ENSG00000109084.14|TMEM97	0.449772	6.15587e-56	1101
ENSG00000156471.13|PTDSS1	0.449203	8.76253e-56	1101
ENSG00000247077.7|PGAM5	0.449112	9.27657e-56	1101
ENSG00000065911.13|MTHFD2	0.448775	1.14317e-55	1101
ENSG00000165704.15|HPRT1	0.448603	1.27152e-55	1101
ENSG00000123131.13|PRDX4	0.44854	1.32198e-55	1101
ENSG00000172336.5|POP7	0.448163	1.66925e-55	1101
ENSG00000125885.13|MCM8	0.447549	2.43986e-55	1101
ENSG00000137168.8|PPIL1	0.447383	2.70324e-55	1101
ENSG00000086475.15|SEPHS1	0.447065	3.28829e-55	1101
ENSG00000267374.2|MIR924HG	0.44557	8.24588e-55	1101
ENSG00000172893.16|DHCR7	0.445354	9.41023e-55	1101
ENSG00000214391.3|TUBAP2	0.445297	9.74255e-55	1101
ENSG00000163170.12|BOLA3	0.445026	1.1505e-54	1101
ENSG00000284946.1|AC068831.6	0.444429	1.65748e-54	1101
ENSG00000147684.10|NDUFB9	0.443436	3.0371e-54	1101
ENSG00000239672.8|NME1	0.443271	3.35784e-54	1101
ENSG00000146731.11|CCT6A	0.44252	5.29975e-54	1101
ENSG00000172172.8|MRPL13	0.442049	7.05182e-54	1101
ENSG00000170515.14|PA2G4	0.441959	7.44584e-54	1101
ENSG00000131148.9|EMC8	0.441882	7.80344e-54	1101
ENSG00000126249.8|PDCD2L	0.441798	8.20982e-54	1101
ENSG00000235173.7|HGH1	0.441724	8.58798e-54	1101
ENSG00000136122.18|BORA	0.441555	9.50937e-54	1101
ENSG00000126953.8|TIMM8A	0.441092	1.25837e-53	1101
ENSG00000196262.15|PPIA	0.43932	3.65792e-53	1101
ENSG00000164924.18|YWHAZ	0.437741	9.418e-53	1101
ENSG00000101158.15|NELFCD	0.4374	1.15439e-52	1101
ENSG00000153574.9|RPIA	0.437184	1.31331e-52	1101
ENSG00000116221.15|MRPL37	0.437065	1.41035e-52	1101
ENSG00000125970.12|RALY	0.436915	1.54212e-52	1101
ENSG00000104549.12|SQLE	0.436581	1.88136e-52	1101
ENSG00000166595.12|CIAO2B	0.436319	2.19833e-52	1101
ENSG00000125835.19|SNRPB	0.436134	2.4535e-52	1101
ENSG00000163950.13|SLBP	0.436133	2.45593e-52	1101
ENSG00000245614.4|DDX11-AS1	0.435449	3.68567e-52	1101
ENSG00000124571.18|XPO5	0.435313	3.99432e-52	1101
ENSG00000198805.12|PNP	0.435194	4.28676e-52	1101
ENSG00000163902.12|RPN1	0.435127	4.45915e-52	1101
ENSG00000197451.12|HNRNPAB	0.434272	7.39214e-52	1101
ENSG00000235748.1|SEPTIN14P12	0.434051	8.42205e-52	1101
ENSG00000159377.11|PSMB4	0.433826	9.61673e-52	1101
ENSG00000173085.15|COQ2	0.433566	1.12131e-51	1101
ENSG00000168411.14|RFWD3	0.432887	1.67151e-51	1101
ENSG00000134453.16|RBM17	0.432661	1.90918e-51	1101
ENSG00000184445.12|KNTC1	0.432575	2.00803e-51	1101
ENSG00000160298.18|C21orf58	0.432368	2.26707e-51	1101
ENSG00000122483.17|CCDC18	0.432337	2.30923e-51	1101
ENSG00000136938.9|ANP32B	0.431973	2.85834e-51	1101
ENSG00000178409.14|BEND3	0.431938	2.91745e-51	1101
ENSG00000120526.12|NUDCD1	0.431915	2.95721e-51	1101
ENSG00000115507.10|OTX1	0.431742	3.27272e-51	1101
ENSG00000174547.13|MRPL11	0.431693	3.36796e-51	1101
ENSG00000213551.7|DNAJC9	0.431366	4.07749e-51	1101
ENSG00000065427.15|KARS1	0.43104	4.93239e-51	1101
ENSG00000101361.17|NOP56	0.430375	7.27274e-51	1101
ENSG00000143401.15|ANP32E	0.429763	1.03831e-50	1101
ENSG00000205208.5|C4orf46	0.429644	1.11295e-50	1101
ENSG00000181418.8|DDN	0.429509	1.20414e-50	1101
ENSG00000228519.3|RANBP1P1	0.429329	1.33651e-50	1101
ENSG00000174442.12|ZWILCH	0.429266	1.38664e-50	1101
ENSG00000135069.14|PSAT1	0.428294	2.43511e-50	1101
ENSG00000187514.17|PTMA	0.428087	2.74477e-50	1101
ENSG00000070761.8|CFAP20	0.42808	2.75562e-50	1101
ENSG00000254726.3|MEX3A	0.427965	2.94669e-50	1101
ENSG00000144029.12|MRPS5	0.427578	3.68301e-50	1101
ENSG00000136270.14|TBRG4	0.426557	6.63478e-50	1101
ENSG00000087460.27|GNAS	0.426492	6.88864e-50	1101
ENSG00000176912.5|TYMSOS	0.42584	1.00171e-49	1101
ENSG00000214826.5|DDX12P	0.425063	1.56401e-49	1101
ENSG00000169258.7|GPRIN1	0.425043	1.58235e-49	1101
ENSG00000187840.5|EIF4EBP1	0.424823	1.79426e-49	1101
ENSG00000216867.2|RPL22P12	0.424309	2.40776e-49	1101
ENSG00000234264.1|DEPDC1-AS1	0.42409	2.72689e-49	1101
ENSG00000143942.5|CHAC2	0.423862	3.10668e-49	1101
ENSG00000163156.12|SCNM1	0.423836	3.15313e-49	1101
ENSG00000179967.11|PPP1R14BP3	0.423824	3.17519e-49	1101
ENSG00000141858.12|SAMD1	0.423456	3.91528e-49	1101
ENSG00000178741.12|COX5A	0.423044	4.94909e-49	1101
ENSG00000168061.17|SAC3D1	0.423038	4.96514e-49	1101
ENSG00000141562.18|NARF	0.422727	5.9251e-49	1101
ENSG00000273786.1|AC020658.4	0.422375	7.23745e-49	1101
ENSG00000225077.3|LINC00337	0.422357	7.31078e-49	1101
ENSG00000138182.15|KIF20B	0.422319	7.47111e-49	1101
ENSG00000048162.21|NOP16	0.422052	8.69088e-49	1101
ENSG00000119403.15|PHF19	0.421617	1.11219e-48	1101
ENSG00000176244.7|ACBD7	0.421581	1.1349e-48	1101
ENSG00000076248.11|UNG	0.42132	1.31513e-48	1101
ENSG00000101457.13|DNTTIP1	0.421286	1.34119e-48	1101
ENSG00000139618.16|BRCA2	0.420982	1.59225e-48	1101
ENSG00000213347.10|MXD3	0.420947	1.62391e-48	1101
ENSG00000179091.5|CYC1	0.420847	1.71814e-48	1101
ENSG00000135045.7|C9orf40	0.420818	1.74672e-48	1101
ENSG00000025772.8|TOMM34	0.420679	1.88907e-48	1101
ENSG00000120437.9|ACAT2	0.420535	2.04931e-48	1101
ENSG00000156990.14|RPUSD3	0.420062	2.67518e-48	1101
ENSG00000135747.11|ZNF670-ZNF695	0.419761	3.16781e-48	1101
ENSG00000214796.8|TUBA5P	0.41802	8.40886e-48	1101
ENSG00000041357.16|PSMA4	0.417965	8.66934e-48	1101
ENSG00000182325.11|FBXL6	0.417339	1.23022e-47	1101
ENSG00000163362.11|INAVA	0.417285	1.26773e-47	1101
ENSG00000132603.15|NIP7	0.41706	1.43702e-47	1101
ENSG00000128408.9|RIBC2	0.416614	1.84177e-47	1101
ENSG00000198901.14|PRC1	0.416002	2.58771e-47	1101
ENSG00000235489.4|DBF4P1	0.4154	3.61422e-47	1101
ENSG00000077935.17|SMC1B	0.415375	3.66441e-47	1101
ENSG00000013573.17|DDX11	0.414147	7.22793e-47	1101
ENSG00000235587.2|GAPDHP65	0.413753	8.97846e-47	1101
ENSG00000147669.11|POLR2K	0.413582	9.86716e-47	1101
ENSG00000181192.12|DHTKD1	0.413523	1.01934e-46	1101
ENSG00000182628.13|SKA2	0.413199	1.21831e-46	1101
ENSG00000189376.12|C8orf76	0.413121	1.27141e-46	1101
ENSG00000105220.17|GPI	0.413006	1.35492e-46	1101
ENSG00000130829.18|DUSP9	0.412586	1.70631e-46	1101
ENSG00000141401.12|IMPA2	0.412287	2.01017e-46	1101
ENSG00000131470.15|PSMC3IP	0.411984	2.37312e-46	1101
ENSG00000144485.11|HES6	0.411339	3.3781e-46	1101
ENSG00000111328.7|CDK2AP1	0.411249	3.54826e-46	1101
ENSG00000100410.8|PHF5A	0.410887	4.32348e-46	1101
ENSG00000184220.12|CMSS1	0.409701	8.24859e-46	1101
ENSG00000005022.6|SLC25A5	0.409059	1.16877e-45	1101
ENSG00000000419.13|DPM1	0.408765	1.37027e-45	1101
ENSG00000111445.14|RFC5	0.408297	1.76556e-45	1101
ENSG00000255224.1|AC109322.1	0.408043	2.02519e-45	1101
ENSG00000163655.16|GMPS	0.407889	2.20195e-45	1101
ENSG00000163468.15|CCT3	0.407844	2.25552e-45	1101
ENSG00000161547.17|SRSF2	0.407643	2.51349e-45	1101
ENSG00000124787.14|RPP40	0.406701	4.17727e-45	1101
ENSG00000143621.17|ILF2	0.406121	5.70574e-45	1101
ENSG00000104889.7|RNASEH2A	0.405254	9.0807e-45	1101
ENSG00000005961.19|ITGA2B	0.405165	9.52322e-45	1101
ENSG00000131462.8|TUBG1	0.404445	1.39953e-44	1101
ENSG00000070814.22|TCOF1	0.40441	1.42579e-44	1101
ENSG00000172115.9|CYCS	0.40417	1.62026e-44	1101
ENSG00000174013.8|FBXO45	0.40327	2.61705e-44	1101
ENSG00000125870.11|SNRPB2	0.403206	2.70738e-44	1101
ENSG00000031691.7|CENPQ	0.402916	3.15868e-44	1101
ENSG00000171421.13|MRPL36	0.402851	3.2695e-44	1101
ENSG00000100591.8|AHSA1	0.402093	4.88576e-44	1101
ENSG00000173638.19|SLC19A1	0.401509	6.65709e-44	1101
ENSG00000222881.1|Y_RNA	0.401002	8.70095e-44	1101
ENSG00000108518.8|PFN1	0.400973	8.83438e-44	1101
ENSG00000168883.20|USP39	0.400949	8.94789e-44	1101
ENSG00000115541.11|HSPE1	0.400934	9.01675e-44	1101
ENSG00000141076.18|UTP4	0.400385	1.20406e-43	1101
ENSG00000175334.8|BANF1	0.40029	1.26601e-43	1101
ENSG00000062822.15|POLD1	0.400267	1.28155e-43	1101
ENSG00000160688.19|FLAD1	0.400124	1.3818e-43	1101
ENSG00000267147.2|LINC01842	0.400071	1.42043e-43	1101
ENSG00000101146.13|RAE1	0.399835	1.60832e-43	1101
ENSG00000231167.3|YBX1P2	0.399609	1.81075e-43	1101
ENSG00000115539.14|PDCL3	0.398958	2.54751e-43	1101
ENSG00000069482.7|GAL	0.398947	2.56317e-43	1101
ENSG00000128050.9|PAICS	0.398938	2.57521e-43	1101
ENSG00000196591.12|HDAC2	0.398868	2.67164e-43	1101
ENSG00000161682.15|FAM171A2	0.398617	3.04614e-43	1101
ENSG00000095002.15|MSH2	0.398589	3.09147e-43	1101
ENSG00000172757.13|CFL1	0.398539	3.17303e-43	1101
ENSG00000188807.13|TMEM201	0.398367	3.47174e-43	1101
ENSG00000116898.12|MRPS15	0.398116	3.95926e-43	1101
ENSG00000213866.3|YBX1P10	0.398052	4.09233e-43	1101
ENSG00000258884.2|LINC02321	0.397953	4.31067e-43	1101
ENSG00000106105.15|GARS1	0.397819	4.62147e-43	1101
ENSG00000132507.18|EIF5A	0.397786	4.70206e-43	1101
ENSG00000136518.17|ACTL6A	0.397576	5.24782e-43	1101
ENSG00000096063.16|SRPK1	0.397319	6.00067e-43	1101
ENSG00000163931.16|TKT	0.397266	6.16706e-43	1101
ENSG00000132432.14|SEC61G	0.396904	7.44594e-43	1101
ENSG00000167747.15|C19orf48	0.396869	7.58433e-43	1101
ENSG00000180992.7|MRPL14	0.396772	7.97615e-43	1101
ENSG00000218358.2|RAET1K	0.396375	9.8028e-43	1101
ENSG00000119888.11|EPCAM	0.396304	1.01689e-42	1101
ENSG00000213420.8|GPC2	0.395981	1.20264e-42	1101
ENSG00000176208.9|ATAD5	0.395941	1.22808e-42	1101
ENSG00000204220.12|PFDN6	0.395601	1.46453e-42	1101
ENSG00000175792.12|RUVBL1	0.395086	1.91203e-42	1101
ENSG00000111845.5|PAK1IP1	0.394819	2.1946e-42	1101
ENSG00000075131.10|TIPIN	0.394789	2.22925e-42	1101
ENSG00000101464.11|PIGU	0.394775	2.24518e-42	1101
ENSG00000167977.9|KCTD5	0.394186	3.04219e-42	1101
ENSG00000176407.18|KCMF1	0.394162	3.07948e-42	1101
ENSG00000177156.11|TALDO1	0.393782	3.7461e-42	1101
ENSG00000146386.8|ABRACL	0.393461	4.41967e-42	1101
ENSG00000070495.15|JMJD6	0.393192	5.0727e-42	1101
ENSG00000160213.9|CSTB	0.393182	5.10046e-42	1101
ENSG00000112110.10|MRPL18	0.393036	5.49601e-42	1101
ENSG00000103995.14|CEP152	0.392985	5.64312e-42	1101
ENSG00000003249.15|DBNDD1	0.392917	5.84417e-42	1101
ENSG00000189091.13|SF3B3	0.392655	6.6822e-42	1101
ENSG00000156261.13|CCT8	0.392527	7.13546e-42	1101
ENSG00000126453.9|BCL2L12	0.39228	8.10012e-42	1101
ENSG00000115128.7|SF3B6	0.391959	9.54575e-42	1101
ENSG00000119203.14|CPSF3	0.391842	1.01329e-41	1101
ENSG00000168268.11|NT5DC2	0.391507	1.20279e-41	1101
ENSG00000280079.1|AC011447.7	0.391437	1.24613e-41	1101
ENSG00000129667.13|RHBDF2	0.391361	1.29539e-41	1101
ENSG00000269846.1|AL136172.1	0.39117	1.42814e-41	1101
ENSG00000206647.1|AC007240.1	0.390436	2.07568e-41	1101
ENSG00000176383.9|B3GNT4	0.39017	2.37623e-41	1101
ENSG00000224397.7|PELATON	0.390151	2.40011e-41	1101
ENSG00000203950.6|RTL8A	0.389549	3.2577e-41	1101
ENSG00000034510.6|TMSB10	0.389482	3.3708e-41	1101
ENSG00000197170.10|PSMD12	0.388177	6.52438e-41	1101
ENSG00000138111.14|MFSD13A	0.387877	7.58981e-41	1101
ENSG00000261587.2|TMEM249	0.387714	8.23711e-41	1101
ENSG00000196611.5|MMP1	0.387697	8.30777e-41	1101
ENSG00000118707.11|TGIF2	0.387496	9.19463e-41	1101
ENSG00000160193.12|WDR4	0.387437	9.47219e-41	1101
ENSG00000185519.9|FAM131C	0.387415	9.57806e-41	1101
ENSG00000188883.5|KLRG2	0.387333	9.98178e-41	1101
ENSG00000102007.11|PLP2	0.387311	1.00947e-40	1101
ENSG00000218582.2|GAPDHP63	0.387288	1.0212e-40	1101
ENSG00000030110.13|BAK1	0.387287	1.02156e-40	1101
ENSG00000112242.15|E2F3	0.387175	1.08086e-40	1101
ENSG00000124228.14|DDX27	0.387127	1.10743e-40	1101
ENSG00000158427.15|TMSB15B	0.386347	1.63866e-40	1101
ENSG00000185262.9|UBALD2	0.386277	1.69707e-40	1101
ENSG00000196976.7|LAGE3	0.38624	1.72905e-40	1101
ENSG00000156509.14|FBXO43	0.386023	1.92727e-40	1101
ENSG00000160124.9|CCDC58	0.385652	2.32084e-40	1101
ENSG00000250982.2|GAPDHP35	0.385617	2.3615e-40	1101
ENSG00000242372.9|EIF6	0.385408	2.62244e-40	1101
ENSG00000130309.11|COLGALT1	0.385377	2.66244e-40	1101
ENSG00000148835.11|TAF5	0.385328	2.72922e-40	1101
ENSG00000205358.4|MT1H	0.38518	2.93835e-40	1101
ENSG00000286729.1|AC137695.3	0.385074	3.09758e-40	1101
ENSG00000166535.20|A2ML1	0.385005	3.20711e-40	1101
ENSG00000234996.4|ACTG1P25	0.384906	3.36992e-40	1101
ENSG00000123080.12|CDKN2C	0.384711	3.71352e-40	1101
ENSG00000100142.16|POLR2F	0.384452	4.22625e-40	1101
ENSG00000124541.7|RRP36	0.384269	4.6291e-40	1101
ENSG00000142230.13|SAE1	0.384241	4.69314e-40	1101
ENSG00000069849.11|ATP1B3	0.384219	4.74656e-40	1101
ENSG00000100804.19|PSMB5	0.3841	5.03447e-40	1101
ENSG00000105486.14|LIG1	0.383702	6.13642e-40	1101
ENSG00000224861.1|YBX1P1	0.383558	6.5924e-40	1101
ENSG00000089693.11|MLF2	0.383551	6.61518e-40	1101
ENSG00000114805.18|PLCH1	0.382689	1.01472e-39	1101
ENSG00000141568.21|FOXK2	0.382607	1.05647e-39	1101
ENSG00000136950.13|ARPC5L	0.38235	1.19993e-39	1101
ENSG00000090861.17|AARS1	0.38227	1.24843e-39	1101
ENSG00000055044.11|NOP58	0.382251	1.26052e-39	1101
ENSG00000134684.11|YARS1	0.38162	1.72159e-39	1101
ENSG00000203362.2|POLH-AS1	0.381447	1.87434e-39	1101
ENSG00000013275.8|PSMC4	0.381419	1.90026e-39	1101
ENSG00000147955.17|SIGMAR1	0.38137	1.94755e-39	1101
ENSG00000240280.7|TCAM1P	0.381034	2.2974e-39	1101
ENSG00000188763.5|FZD9	0.380972	2.36879e-39	1101
ENSG00000224763.1|FDPSP8	0.380938	2.40881e-39	1101
ENSG00000251161.4|AC020661.1	0.380759	2.63086e-39	1101
ENSG00000178718.7|RPP25	0.380444	3.07129e-39	1101
ENSG00000108688.11|CCL7	0.380423	3.10394e-39	1101
ENSG00000162961.14|DPY30	0.380347	3.22103e-39	1101
ENSG00000178896.9|EXOSC4	0.380278	3.33181e-39	1101
ENSG00000197587.11|DMBX1	0.379967	3.88198e-39	1101
ENSG00000117450.15|PRDX1	0.379645	4.54542e-39	1101
ENSG00000092621.13|PHGDH	0.379571	4.71401e-39	1101
ENSG00000126878.13|AIF1L	0.379459	4.98057e-39	1101
ENSG00000184162.15|NR2C2AP	0.379458	4.98152e-39	1101
ENSG00000179950.14|PUF60	0.37893	6.45028e-39	1101
ENSG00000133773.12|CCDC59	0.378036	9.98011e-39	1101
ENSG00000159593.15|NAE1	0.377786	1.12725e-38	1101
ENSG00000198618.5|PPIAP22	0.377518	1.28453e-38	1101
ENSG00000280206.1|AC026401.3	0.377386	1.36979e-38	1101
ENSG00000167771.6|RCOR2	0.377266	1.45187e-38	1101
ENSG00000128626.12|MRPS12	0.377216	1.48773e-38	1101
ENSG00000101220.18|C20orf27	0.3771	1.57377e-38	1101
ENSG00000164754.15|RAD21	0.377086	1.58424e-38	1101
ENSG00000124795.17|DEK	0.377003	1.64959e-38	1101
ENSG00000176887.7|SOX11	0.376843	1.78303e-38	1101
ENSG00000183520.12|UTP11	0.37662	1.98673e-38	1101
ENSG00000128965.13|CHAC1	0.3766	2.00591e-38	1101
ENSG00000111639.8|MRPL51	0.376304	2.3149e-38	1101
ENSG00000105197.11|TIMM50	0.37625	2.37686e-38	1101
ENSG00000153879.9|CEBPG	0.376169	2.47163e-38	1101
ENSG00000116455.14|WDR77	0.375962	2.73223e-38	1101
ENSG00000235363.1|SNRPGP10	0.375298	3.76546e-38	1101
ENSG00000102172.16|SMS	0.374229	6.30314e-38	1101
ENSG00000138035.15|PNPT1	0.37413	6.61174e-38	1101
ENSG00000272666.1|KLHDC7B-DT	0.374091	6.73588e-38	1101
ENSG00000102098.19|SCML2	0.373695	8.1482e-38	1101
ENSG00000179066.8|AC020907.1	0.373451	9.1581e-38	1101
ENSG00000135521.9|LTV1	0.373302	9.83518e-38	1101
ENSG00000051596.10|THOC3	0.373146	1.06011e-37	1101
ENSG00000100092.24|SH3BP1	0.372669	1.33183e-37	1101
ENSG00000265354.4|TIMM23	0.37255	1.40999e-37	1101
ENSG00000105255.11|FSD1	0.372233	1.64092e-37	1101
ENSG00000106554.13|CHCHD3	0.371719	2.09663e-37	1101
ENSG00000234753.5|FOXP4-AS1	0.371691	2.12442e-37	1101
ENSG00000066044.15|ELAVL1	0.371341	2.51027e-37	1101
ENSG00000188612.12|SUMO2	0.3713	2.5597e-37	1101
ENSG00000226415.1|TPI1P1	0.371241	2.63189e-37	1101
ENSG00000160606.11|TLCD1	0.371142	2.75898e-37	1101
ENSG00000166845.15|C18orf54	0.370986	2.9723e-37	1101
ENSG00000005194.15|CIAPIN1	0.370851	3.16939e-37	1101
ENSG00000066855.16|MTFR1	0.370841	3.18429e-37	1101
ENSG00000177855.8|CACYBPP2	0.370791	3.2599e-37	1101
ENSG00000250471.2|GMPSP1	0.370694	3.41424e-37	1101
ENSG00000135624.16|CCT7	0.370666	3.4597e-37	1101
ENSG00000185298.13|CCDC137	0.370624	3.52953e-37	1101
ENSG00000106689.11|LHX2	0.37048	3.77893e-37	1101
ENSG00000179051.14|RCC2	0.370305	4.10565e-37	1101
ENSG00000152464.15|RPP38	0.370087	4.55273e-37	1101
ENSG00000175166.17|PSMD2	0.370019	4.70224e-37	1101
ENSG00000246465.1|AC138904.1	0.369883	5.01638e-37	1101
ENSG00000216624.3|GAPDHP72	0.369667	5.55698e-37	1101
ENSG00000107159.13|CA9	0.369592	5.75632e-37	1101
ENSG00000143815.15|LBR	0.368911	7.94306e-37	1101
ENSG00000114993.17|RTKN	0.368846	8.18814e-37	1101
ENSG00000169139.12|UBE2V2	0.368781	8.44407e-37	1101
ENSG00000134697.13|GNL2	0.368641	9.02144e-37	1101
ENSG00000184575.12|XPOT	0.368565	9.35062e-37	1101
ENSG00000164362.21|TERT	0.368323	1.04793e-36	1101
ENSG00000157778.9|PSMG3	0.367837	1.31691e-36	1101
ENSG00000107130.10|NCS1	0.367633	1.44976e-36	1101
ENSG00000134375.11|TIMM17A	0.367322	1.67755e-36	1101
ENSG00000197785.14|ATAD3A	0.367228	1.75357e-36	1101
ENSG00000074800.16|ENO1	0.367139	1.82815e-36	1101
ENSG00000175581.14|MRPL48	0.366892	2.05232e-36	1101
ENSG00000183624.14|HMCES	0.366732	2.21186e-36	1101
ENSG00000106628.11|POLD2	0.365951	3.18742e-36	1101
ENSG00000119333.11|DYNC2I2	0.365635	3.69378e-36	1101
ENSG00000166123.14|GPT2	0.365593	3.76775e-36	1101
ENSG00000118655.7|DCLRE1B	0.365501	3.93358e-36	1101
ENSG00000064102.15|INTS13	0.365339	4.24117e-36	1101
ENSG00000262919.8|CCNQ	0.365331	4.25664e-36	1101
ENSG00000204531.20|POU5F1	0.365288	4.34231e-36	1101
ENSG00000175216.15|CKAP5	0.365282	4.35533e-36	1101
ENSG00000146013.11|GFRA3	0.365055	4.84079e-36	1101
ENSG00000149136.9|SSRP1	0.365022	4.91587e-36	1101
ENSG00000171119.2|NRTN	0.364825	5.38766e-36	1101
ENSG00000184831.14|APOO	0.364706	5.69374e-36	1101
ENSG00000146263.11|MMS22L	0.364647	5.85212e-36	1101
ENSG00000248626.1|GAPDHP40	0.364507	6.24626e-36	1101
ENSG00000276272.1|AC024884.2	0.364233	7.09471e-36	1101
ENSG00000185798.8|WDR53	0.364071	7.64853e-36	1101
ENSG00000172216.6|CEBPB	0.36389	8.31962e-36	1101
ENSG00000000460.17|C1orf112	0.363738	8.92709e-36	1101
ENSG00000073008.15|PVR	0.363492	1.00041e-35	1101
ENSG00000090932.11|DLL3	0.363178	1.15651e-35	1101
ENSG00000115761.16|NOL10	0.363172	1.16011e-35	1101
ENSG00000106263.18|EIF3B	0.362987	1.2637e-35	1101
ENSG00000175697.11|GPR156	0.361664	2.32576e-35	1101
ENSG00000165724.6|ZMYND19	0.361557	2.4424e-35	1101
ENSG00000132661.4|NXT1	0.361131	2.97047e-35	1101
ENSG00000006118.15|TMEM132A	0.361011	3.1395e-35	1101
ENSG00000278200.1|LINC01971	0.360947	3.23262e-35	1101
ENSG00000101444.13|AHCY	0.360896	3.30974e-35	1101
ENSG00000120438.12|TCP1	0.360683	3.64933e-35	1101
ENSG00000120963.12|ZNF706	0.360012	4.96143e-35	1101
ENSG00000092445.12|TYRO3	0.359958	5.08559e-35	1101
ENSG00000170540.15|ARL6IP1	0.359803	5.45924e-35	1101
ENSG00000273117.1|AC144652.1	0.359773	5.53325e-35	1101
ENSG00000204019.5|CT83	0.359769	5.54353e-35	1101
ENSG00000143106.13|PSMA5	0.358647	9.24739e-35	1101
ENSG00000105699.16|LSR	0.35855	9.66535e-35	1101
ENSG00000160326.14|SLC2A6	0.358534	9.73501e-35	1101
ENSG00000183048.12|SLC25A10	0.358392	1.03867e-34	1101
ENSG00000111726.13|CMAS	0.358152	1.15808e-34	1101
ENSG00000173915.16|ATP5MD	0.357928	1.2822e-34	1101
ENSG00000106028.11|SSBP1	0.357833	1.33854e-34	1101
ENSG00000108671.11|PSMD11	0.357421	1.61389e-34	1101
ENSG00000163006.12|CCDC138	0.357387	1.63879e-34	1101
ENSG00000101473.17|ACOT8	0.357308	1.6987e-34	1101
ENSG00000184368.16|MAP7D2	0.356735	2.20111e-34	1101
ENSG00000101150.18|TPD52L2	0.35661	2.32926e-34	1101
ENSG00000242540.3|AC010729.2	0.356589	2.35067e-34	1101
ENSG00000204564.12|C6orf136	0.355814	3.33447e-34	1101
ENSG00000160214.13|RRP1	0.35578	3.38603e-34	1101
ENSG00000163882.9|POLR2H	0.355618	3.64257e-34	1101
ENSG00000072506.13|HSD17B10	0.355499	3.84295e-34	1101
ENSG00000275632.1|AL035461.2	0.355207	4.38185e-34	1101
ENSG00000166881.10|NEMP1	0.355186	4.42381e-34	1101
ENSG00000185122.11|HSF1	0.355044	4.71542e-34	1101
ENSG00000233954.6|UQCRHL	0.354847	5.15235e-34	1101
ENSG00000261437.1|AC108860.2	0.354568	5.83808e-34	1101
ENSG00000285212.1|AL009178.3	0.354457	6.13728e-34	1101
ENSG00000116670.15|MAD2L2	0.354354	6.42735e-34	1101
ENSG00000114686.9|MRPL3	0.354208	6.86011e-34	1101
ENSG00000047597.7|XK	0.353918	7.81264e-34	1101
ENSG00000236603.2|RANP1	0.353635	8.86565e-34	1101
ENSG00000197905.10|TEAD4	0.353632	8.87706e-34	1101
ENSG00000130816.17|DNMT1	0.353589	9.05221e-34	1101
ENSG00000155330.10|C16orf87	0.353561	9.16289e-34	1101
ENSG00000132541.11|RIDA	0.353291	1.03403e-33	1101
ENSG00000154518.10|ATP5MC3	0.353194	1.07989e-33	1101
ENSG00000198331.11|HYLS1	0.353092	1.13004e-33	1101
ENSG00000111981.5|ULBP1	0.352709	1.34009e-33	1101
ENSG00000213430.6|HSPD1P1	0.352445	1.50748e-33	1101
ENSG00000165916.8|PSMC3	0.352359	1.56602e-33	1101
ENSG00000163159.14|VPS72	0.352214	1.6707e-33	1101
ENSG00000104413.18|ESRP1	0.352	1.83731e-33	1101
ENSG00000127586.17|CHTF18	0.351913	1.90976e-33	1101
ENSG00000197122.12|SRC	0.351582	2.2119e-33	1101
ENSG00000147889.18|CDKN2A	0.35156	2.23373e-33	1101
ENSG00000228716.7|DHFR	0.351361	2.44028e-33	1101
ENSG00000177192.14|PUS1	0.351347	2.4552e-33	1101
ENSG00000185686.18|PRAME	0.351167	2.65851e-33	1101
ENSG00000198522.14|GPN1	0.350963	2.91087e-33	1101
ENSG00000109854.14|HTATIP2	0.350912	2.97678e-33	1101
ENSG00000186187.12|ZNRF1	0.350832	3.08391e-33	1101
ENSG00000162377.6|COA7	0.350699	3.27047e-33	1101
ENSG00000161179.14|YDJC	0.350651	3.34167e-33	1101
ENSG00000113356.13|POLR3G	0.350372	3.77964e-33	1101
ENSG00000102144.15|PGK1	0.350277	3.94241e-33	1101
ENSG00000135097.7|MSI1	0.350209	4.0622e-33	1101
ENSG00000156219.17|ART3	0.350131	4.20373e-33	1101
ENSG00000026559.14|KCNG1	0.349788	4.89146e-33	1101
ENSG00000267201.1|LINC01775	0.349519	5.50706e-33	1101
ENSG00000103569.10|AQP9	0.349487	5.58499e-33	1101
ENSG00000280916.2|FOXCUT	0.349436	5.71093e-33	1101
ENSG00000175931.13|UBE2O	0.349146	6.48846e-33	1101
ENSG00000178821.13|TMEM52	0.349061	6.73724e-33	1101
ENSG00000170681.7|CAVIN4	0.349027	6.83803e-33	1101
ENSG00000113810.16|SMC4	0.348927	7.14301e-33	1101
ENSG00000250081.1|AC025176.1	0.348636	8.11915e-33	1101
ENSG00000160117.16|ANKLE1	0.348242	9.65062e-33	1101
ENSG00000133069.17|TMCC2	0.348014	1.06636e-32	1101
ENSG00000255717.7|SNHG1	0.348012	1.06722e-32	1101
ENSG00000124784.9|RIOK1	0.347806	1.168e-32	1101
ENSG00000270170.2|NCBP2AS2	0.347755	1.19426e-32	1101
ENSG00000166896.9|ATP23	0.347727	1.20918e-32	1101
ENSG00000232445.2|EMSLR	0.347251	1.48874e-32	1101
ENSG00000138658.16|ZGRF1	0.347125	1.57325e-32	1101
ENSG00000109919.10|MTCH2	0.347071	1.61043e-32	1101
ENSG00000132436.11|FIGNL1	0.347052	1.62431e-32	1101
ENSG00000186416.17|NKRF	0.346779	1.8296e-32	1101
ENSG00000171453.20|POLR1C	0.345927	2.65148e-32	1101
ENSG00000167723.15|TRPV3	0.345806	2.79483e-32	1101
ENSG00000153310.19|CYRIB	0.345746	2.86854e-32	1101
ENSG00000168701.19|TMEM208	0.345584	3.07702e-32	1101
ENSG00000204536.14|CCHCR1	0.345437	3.28049e-32	1101
ENSG00000081985.13|IL12RB2	0.345371	3.37532e-32	1101
ENSG00000053372.5|MRTO4	0.345334	3.42999e-32	1101
ENSG00000131650.14|KREMEN2	0.345079	3.8306e-32	1101
ENSG00000221823.11|PPP3R1	0.345036	3.90228e-32	1101
ENSG00000161692.18|DBF4B	0.344934	4.07902e-32	1101
ENSG00000196756.13|SNHG17	0.344757	4.40353e-32	1101
ENSG00000272476.1|AL024507.2	0.344327	5.30378e-32	1101
ENSG00000120254.16|MTHFD1L	0.344319	5.32192e-32	1101
ENSG00000260442.5|ATP2A1-AS1	0.343517	7.52471e-32	1101
ENSG00000106244.13|PDAP1	0.343481	7.64181e-32	1101
ENSG00000179041.4|RRS1	0.343456	7.72478e-32	1101
ENSG00000104472.10|CHRAC1	0.343434	7.7958e-32	1101
ENSG00000126457.22|PRMT1	0.343427	7.82009e-32	1101
ENSG00000101166.16|PRELID3B	0.343224	8.5358e-32	1101
ENSG00000147383.11|NSDHL	0.343151	8.8068e-32	1101
ENSG00000088986.11|DYNLL1	0.343015	9.33756e-32	1101
ENSG00000231503.4|PTMAP4	0.342607	1.11293e-31	1101
ENSG00000203995.10|ZYG11A	0.342595	1.11871e-31	1101
ENSG00000173237.4|C11orf86	0.342485	1.17266e-31	1101
ENSG00000168653.11|NDUFS5	0.342417	1.20755e-31	1101
ENSG00000134308.14|YWHAQ	0.342152	1.35299e-31	1101
ENSG00000108829.10|LRRC59	0.34181	1.56656e-31	1101
ENSG00000221829.10|FANCG	0.341809	1.56709e-31	1101
ENSG00000117148.8|ACTL8	0.34174	1.61392e-31	1101
ENSG00000278238.1|AL359513.1	0.341684	1.65314e-31	1101
ENSG00000144158.4|SNRPA1P1	0.34165	1.67722e-31	1101
ENSG00000019169.10|MARCO	0.341387	1.87678e-31	1101
ENSG00000116649.10|SRM	0.341241	1.99788e-31	1101
ENSG00000089692.9|LAG3	0.341182	2.0488e-31	1101
ENSG00000130294.17|KIF1A	0.341137	2.0883e-31	1101
ENSG00000166986.15|MARS1	0.341094	2.1275e-31	1101
ENSG00000143452.16|HORMAD1	0.341042	2.17527e-31	1101
ENSG00000144231.11|POLR2D	0.340921	2.29025e-31	1101
ENSG00000116062.17|MSH6	0.34077	2.44304e-31	1101
ENSG00000103005.12|USB1	0.340719	2.49689e-31	1101
ENSG00000128524.5|ATP6V1F	0.340586	2.64224e-31	1101
ENSG00000132423.12|COQ3	0.340259	3.03754e-31	1101
ENSG00000124097.7|HMGB1P1	0.340102	3.2472e-31	1101
ENSG00000105671.12|DDX49	0.340034	3.34312e-31	1101
ENSG00000116120.11|FARSB	0.340013	3.37242e-31	1101
ENSG00000264425.1|MIR4653	0.339756	3.76165e-31	1101
ENSG00000272269.1|AL138724.1	0.339696	3.85981e-31	1101
ENSG00000144580.14|CNOT9	0.339529	4.14254e-31	1101
ENSG00000115946.8|PNO1	0.339473	4.24207e-31	1101
ENSG00000143882.12|ATP6V1C2	0.339293	4.5802e-31	1101
ENSG00000115053.17|NCL	0.339182	4.80092e-31	1101
ENSG00000131165.16|CHMP1A	0.339139	4.88872e-31	1101
ENSG00000014641.21|MDH1	0.338986	5.21704e-31	1101
ENSG00000109685.19|NSD2	0.338942	5.31363e-31	1101
ENSG00000258314.3|AL589182.1	0.33884	5.54993e-31	1101
ENSG00000214078.13|CPNE1	0.338709	5.86627e-31	1101
ENSG00000176731.12|RBIS	0.338686	5.92278e-31	1101
ENSG00000164983.7|TMEM65	0.338641	6.03753e-31	1101
ENSG00000196449.4|YRDC	0.33851	6.38144e-31	1101
ENSG00000205268.11|PDE7A	0.338489	6.43775e-31	1101
ENSG00000213024.12|NUP62	0.33846	6.51834e-31	1101
ENSG00000179218.14|CALR	0.338148	7.43681e-31	1101
ENSG00000275385.2|CCL18	0.338026	7.83097e-31	1101
ENSG00000231107.2|LINC01508	0.337777	8.69825e-31	1101
ENSG00000096384.20|HSP90AB1	0.337477	9.86992e-31	1101
ENSG00000156467.10|UQCRB	0.337192	1.11278e-30	1101
ENSG00000168275.16|COA6	0.3371	1.15693e-30	1101
ENSG00000278259.4|MYO19	0.336872	1.27339e-30	1101
ENSG00000156831.8|NSMCE2	0.336842	1.28955e-30	1101
ENSG00000177084.18|POLE	0.336835	1.29342e-30	1101
ENSG00000131174.7|COX7B	0.3367	1.36875e-30	1101
ENSG00000106245.11|BUD31	0.336537	1.46606e-30	1101
ENSG00000027869.12|SH2D2A	0.33651	1.48234e-30	1101
ENSG00000070010.19|UFD1	0.336502	1.48731e-30	1101
ENSG00000121073.15|SLC35B1	0.336388	1.56057e-30	1101
ENSG00000167645.17|YIF1B	0.336369	1.57318e-30	1101
ENSG00000233388.2|AL022334.1	0.33636	1.57899e-30	1101
ENSG00000109534.17|GAR1	0.336242	1.65935e-30	1101
ENSG00000169689.15|CENPX	0.33615	1.72435e-30	1101
ENSG00000115307.17|AUP1	0.335813	1.98641e-30	1101
ENSG00000285077.2|ARHGAP11B	0.335334	2.42695e-30	1101
ENSG00000167508.12|MVD	0.335222	2.5437e-30	1101
ENSG00000169245.6|CXCL10	0.335146	2.62517e-30	1101
ENSG00000006047.13|YBX2	0.335101	2.67552e-30	1101
ENSG00000249115.9|HAUS5	0.334722	3.13341e-30	1101
ENSG00000131188.12|PRR7	0.334588	3.31436e-30	1101
ENSG00000166016.6|ABTB2	0.334483	3.46186e-30	1101
ENSG00000105676.14|ARMC6	0.334464	3.48916e-30	1101
ENSG00000138074.15|SLC5A6	0.334352	3.65636e-30	1101
ENSG00000213683.4|AC002056.1	0.334291	3.75044e-30	1101
ENSG00000245248.8|USP2-AS1	0.333933	4.35273e-30	1101
ENSG00000149657.20|LSM14B	0.333925	4.36885e-30	1101
ENSG00000261189.1|AL031058.1	0.333922	4.3729e-30	1101
ENSG00000123737.13|EXOSC9	0.333883	4.44522e-30	1101
ENSG00000116830.12|TTF2	0.333772	4.65547e-30	1101
ENSG00000141569.12|TRIM65	0.333708	4.78021e-30	1101
ENSG00000143771.12|CNIH4	0.333502	5.20684e-30	1101
ENSG00000136930.13|PSMB7	0.333335	5.58222e-30	1101
ENSG00000110104.13|CCDC86	0.333275	5.72127e-30	1101
ENSG00000182004.13|SNRPE	0.333226	5.83962e-30	1101
ENSG00000135454.14|B4GALNT1	0.333199	5.90647e-30	1101
ENSG00000117419.16|ERI3	0.333154	6.01686e-30	1101
ENSG00000196081.10|ZNF724	0.333098	6.15778e-30	1101
ENSG00000134602.16|STK26	0.332984	6.45622e-30	1101
ENSG00000173621.9|LRFN4	0.332916	6.6395e-30	1101
ENSG00000145050.19|MANF	0.332914	6.64519e-30	1101
ENSG00000272663.1|AC093635.1	0.332526	7.80347e-30	1101
ENSG00000118705.17|RPN2	0.332386	8.27e-30	1101
ENSG00000134779.15|TPGS2	0.332363	8.3508e-30	1101
ENSG00000204160.12|ZDHHC18	0.332302	8.56397e-30	1101
ENSG00000159166.15|LAD1	0.332296	8.58265e-30	1101
ENSG00000163191.6|S100A11	0.332271	8.67476e-30	1101
ENSG00000132768.14|DPH2	0.332208	8.90236e-30	1101
ENSG00000184216.14|IRAK1	0.331927	9.99583e-30	1101
ENSG00000204435.15|CSNK2B	0.331601	1.14374e-29	1101
ENSG00000167264.18|DUS2	0.331487	1.19857e-29	1101
ENSG00000128564.7|VGF	0.331361	1.26285e-29	1101
ENSG00000257271.1|KIRREL3-AS1	0.330741	1.62999e-29	1101
ENSG00000100416.15|TRMU	0.330718	1.64501e-29	1101
ENSG00000132792.19|CTNNBL1	0.330689	1.66499e-29	1101
ENSG00000182378.14|PLCXD1	0.330357	1.90862e-29	1101
ENSG00000229544.9|NKX1-2	0.3303	1.95327e-29	1101
ENSG00000168003.17|SLC3A2	0.330256	1.98863e-29	1101
ENSG00000279227.1|AC009303.4	0.330162	2.06732e-29	1101
ENSG00000128059.8|PPAT	0.330128	2.09653e-29	1101
ENSG00000132164.10|SLC6A11	0.329879	2.32144e-29	1101
ENSG00000198055.11|GRK6	0.329398	2.82703e-29	1101
ENSG00000167862.10|MRPL58	0.32936	2.87166e-29	1101
ENSG00000175634.15|RPS6KB2	0.329342	2.89185e-29	1101
ENSG00000229676.3|ZNF492	0.328842	3.54809e-29	1101
ENSG00000227036.8|LINC00511	0.328788	3.62756e-29	1101
ENSG00000129484.14|PARP2	0.328772	3.65138e-29	1101
ENSG00000138376.11|BARD1	0.328675	3.79741e-29	1101
ENSG00000108010.12|GLRX3	0.328638	3.85529e-29	1101
ENSG00000188985.6|DHFRP1	0.328437	4.18448e-29	1101
ENSG00000126768.12|TIMM17B	0.328197	4.61424e-29	1101
ENSG00000160208.13|RRP1B	0.328192	4.62381e-29	1101
ENSG00000123505.19|AMD1	0.328188	4.6313e-29	1101
ENSG00000075188.9|NUP37	0.327797	5.43123e-29	1101
ENSG00000196839.13|ADA	0.327591	5.90487e-29	1101
ENSG00000117395.13|EBNA1BP2	0.327446	6.26439e-29	1101
ENSG00000164076.17|CAMKV	0.327203	6.91172e-29	1101
ENSG00000124172.10|ATP5F1E	0.32709	7.23717e-29	1101
ENSG00000160932.11|LY6E	0.327065	7.31062e-29	1101
ENSG00000174177.13|CTU2	0.327058	7.33262e-29	1101
ENSG00000157111.13|TMEM171	0.327054	7.34377e-29	1101
ENSG00000258910.3|LINC01956	0.326797	8.14897e-29	1101
ENSG00000125351.12|UPF3B	0.326599	8.83173e-29	1101
ENSG00000158545.16|ZC3H18	0.326554	8.99259e-29	1101
ENSG00000008018.9|PSMB1	0.326356	9.74203e-29	1101
ENSG00000107833.10|NPM3	0.326356	9.74372e-29	1101
ENSG00000179455.10|MKRN3	0.326173	1.04896e-28	1101
ENSG00000256269.10|HMBS	0.326104	1.07853e-28	1101
ENSG00000149485.19|FADS1	0.326103	1.07923e-28	1101
ENSG00000169727.12|GPS1	0.326053	1.10133e-28	1101
ENSG00000106397.12|PLOD3	0.326018	1.11681e-28	1101
ENSG00000198841.4|KTI12	0.325915	1.16407e-28	1101
ENSG00000130935.10|NOL11	0.325674	1.28326e-28	1101
ENSG00000088247.17|KHSRP	0.325566	1.34046e-28	1101
ENSG00000126749.16|EMG1	0.325398	1.4343e-28	1101
ENSG00000134824.14|FADS2	0.325341	1.46748e-28	1101
ENSG00000188229.6|TUBB4B	0.325284	1.50191e-28	1101
ENSG00000164430.16|CGAS	0.325021	1.66965e-28	1101
ENSG00000158042.9|MRPL17	0.324954	1.71476e-28	1101
ENSG00000174607.11|UGT8	0.324938	1.72601e-28	1101
ENSG00000198134.3|PTMAP9	0.32486	1.78116e-28	1101
ENSG00000126267.11|COX6B1	0.324849	1.78898e-28	1101
ENSG00000122565.19|CBX3	0.324825	1.80651e-28	1101
ENSG00000241468.8|ATP5MF	0.324801	1.82374e-28	1101
ENSG00000123908.12|AGO2	0.324732	1.87518e-28	1101
ENSG00000065665.21|SEC61A2	0.324711	1.89082e-28	1101
ENSG00000223460.1|GAPDHP69	0.324685	1.91117e-28	1101
ENSG00000139880.19|CDH24	0.324657	1.93289e-28	1101
ENSG00000255308.1|CSRP3-AS1	0.32444	2.10823e-28	1101
ENSG00000136928.7|GABBR2	0.324285	2.24424e-28	1101
ENSG00000168453.15|HR	0.324244	2.28132e-28	1101
ENSG00000186897.5|C1QL4	0.32418	2.34035e-28	1101
ENSG00000286456.1|AC016769.5	0.324111	2.40651e-28	1101
ENSG00000142449.13|FBN3	0.323814	2.71025e-28	1101
ENSG00000214376.6|VSTM5	0.32357	2.989e-28	1101
ENSG00000204954.10|C12orf73	0.323542	3.02195e-28	1101
ENSG00000273032.3|DGCR5	0.323189	3.48024e-28	1101
ENSG00000274213.1|AC015912.3	0.323015	3.73076e-28	1101
ENSG00000198176.13|TFDP1	0.322936	3.85119e-28	1101
ENSG00000273063.1|AC007250.1	0.322853	3.98018e-28	1101
ENSG00000138668.19|HNRNPD	0.322747	4.15244e-28	1101
ENSG00000152147.11|GEMIN6	0.322651	4.31441e-28	1101
ENSG00000127948.16|POR	0.322341	4.88279e-28	1101
ENSG00000287016.1|AC010996.1	0.321881	5.8624e-28	1101
ENSG00000158710.15|TAGLN2	0.321856	5.92124e-28	1101
ENSG00000153774.9|CFDP1	0.321805	6.04297e-28	1101
ENSG00000113407.14|TARS1	0.321703	6.29321e-28	1101
ENSG00000130487.9|KLHDC7B	0.321616	6.5147e-28	1101
ENSG00000073150.14|PANX2	0.321202	7.67899e-28	1101
ENSG00000164167.12|LSM6	0.32111	7.96223e-28	1101
ENSG00000146070.17|PLA2G7	0.320855	8.81033e-28	1101
ENSG00000015475.19|BID	0.320588	9.79176e-28	1101
ENSG00000166226.13|CCT2	0.320491	1.01735e-27	1101
ENSG00000131944.10|FAAP24	0.320476	1.02343e-27	1101
ENSG00000111581.10|NUP107	0.320472	1.02506e-27	1101
ENSG00000139180.11|NDUFA9	0.320464	1.02844e-27	1101
ENSG00000184675.11|AMER1	0.320435	1.04036e-27	1101
ENSG00000160200.18|CBS	0.320309	1.09349e-27	1101
ENSG00000263731.1|AC145207.5	0.32018	1.15055e-27	1101
ENSG00000188910.8|GJB3	0.319669	1.40788e-27	1101
ENSG00000254389.3|RHPN1-AS1	0.319534	1.48482e-27	1101
ENSG00000183955.13|KMT5A	0.319523	1.49139e-27	1101
ENSG00000271888.1|AL136162.1	0.319393	1.56955e-27	1101
ENSG00000040608.14|RTN4R	0.319283	1.63892e-27	1101
ENSG00000259374.2|NDUFB4P11	0.31915	1.72728e-27	1101
ENSG00000141543.12|EIF4A3	0.319073	1.78011e-27	1101
ENSG00000167085.13|PHB	0.319014	1.82243e-27	1101
ENSG00000101407.13|TTI1	0.318781	1.99709e-27	1101
ENSG00000070756.17|PABPC1	0.318772	2.00394e-27	1101
ENSG00000184207.9|PGP	0.318679	2.0788e-27	1101
ENSG00000072041.17|SLC6A15	0.318646	2.1055e-27	1101
ENSG00000233589.1|AL138789.1	0.318578	2.16254e-27	1101
ENSG00000125445.11|MRPS7	0.318556	2.18175e-27	1101
ENSG00000196363.9|WDR5	0.318517	2.2154e-27	1101
ENSG00000109576.14|AADAT	0.318504	2.22696e-27	1101
ENSG00000172531.16|PPP1CA	0.318475	2.25253e-27	1101
ENSG00000204356.14|NELFE	0.318371	2.34632e-27	1101
ENSG00000124702.18|KLHDC3	0.318356	2.36025e-27	1101
ENSG00000101367.9|MAPRE1	0.318262	2.44803e-27	1101
ENSG00000165283.16|STOML2	0.318084	2.62498e-27	1101
ENSG00000101306.11|MYLK2	0.318	2.71313e-27	1101
ENSG00000100401.20|RANGAP1	0.317847	2.88142e-27	1101
ENSG00000286522.2|H3C2	0.317747	2.99597e-27	1101
ENSG00000101193.8|GID8	0.317665	3.09362e-27	1101
ENSG00000124226.11|RNF114	0.31758	3.19822e-27	1101
ENSG00000108479.12|GALK1	0.317105	3.85116e-27	1101
ENSG00000175606.11|TMEM70	0.31709	3.87384e-27	1101
ENSG00000102794.10|ACOD1	0.316945	4.09847e-27	1101
ENSG00000100216.6|TOMM22	0.316804	4.33048e-27	1101
ENSG00000164687.11|FABP5	0.316465	4.94392e-27	1101
ENSG00000141552.18|ANAPC11	0.316373	5.12293e-27	1101
ENSG00000115484.15|CCT4	0.316329	5.21134e-27	1101
ENSG00000155561.15|NUP205	0.316234	5.40796e-27	1101
ENSG00000213186.8|TRIM59	0.316183	5.51682e-27	1101
ENSG00000154277.13|UCHL1	0.316019	5.88141e-27	1101
ENSG00000232956.9|SNHG15	0.315956	6.02681e-27	1101
ENSG00000198720.13|ANKRD13B	0.315441	7.36077e-27	1101
ENSG00000130193.8|THEM6	0.31529	7.8054e-27	1101
ENSG00000119547.6|ONECUT2	0.315193	8.10513e-27	1101
ENSG00000004864.14|SLC25A13	0.314935	8.95755e-27	1101
ENSG00000100473.18|COCH	0.314933	8.96313e-27	1101
ENSG00000124657.1|OR2B6	0.314779	9.51276e-27	1101
ENSG00000136824.19|SMC2	0.314679	9.88784e-27	1101
ENSG00000058804.12|NDC1	0.31464	1.00381e-26	1101
ENSG00000136986.10|DERL1	0.314543	1.04236e-26	1101
ENSG00000277358.1|AL138693.1	0.314443	1.08329e-26	1101
ENSG00000162607.13|USP1	0.314427	1.09011e-26	1101
ENSG00000236307.2|EEF1E1P1	0.314361	1.11835e-26	1101
ENSG00000124383.9|MPHOSPH10	0.314163	1.20737e-26	1101
ENSG00000277791.5|PSMB3	0.313837	1.36913e-26	1101
ENSG00000140600.17|SH3GL3	0.313593	1.50425e-26	1101
ENSG00000257004.1|AC008115.2	0.313585	1.50856e-26	1101
ENSG00000100567.13|PSMA3	0.313505	1.55598e-26	1101
ENSG00000066697.15|MSANTD3	0.313172	1.76918e-26	1101
ENSG00000163064.7|EN1	0.313085	1.82919e-26	1101
ENSG00000151849.15|CENPJ	0.313015	1.87922e-26	1101
ENSG00000183072.10|NKX2-5	0.312775	2.06026e-26	1101
ENSG00000164985.15|PSIP1	0.312752	2.07913e-26	1101
ENSG00000177054.14|ZDHHC13	0.312714	2.1095e-26	1101
ENSG00000136463.8|TACO1	0.312586	2.21556e-26	1101
ENSG00000135116.9|HRK	0.312509	2.28197e-26	1101
ENSG00000130713.16|EXOSC2	0.312491	2.29797e-26	1101
ENSG00000131203.13|IDO1	0.312381	2.3968e-26	1101
ENSG00000104951.16|IL4I1	0.312229	2.5406e-26	1101
ENSG00000155959.12|VBP1	0.312116	2.65369e-26	1101
ENSG00000165661.17|QSOX2	0.311785	3.01233e-26	1101
ENSG00000034053.14|APBA2	0.311618	3.21043e-26	1101
ENSG00000224854.3|CDKN2A-DT	0.311478	3.38772e-26	1101
ENSG00000117592.9|PRDX6	0.311318	3.60107e-26	1101
ENSG00000164105.4|SAP30	0.311151	3.83802e-26	1101
ENSG00000105171.10|POP4	0.311138	3.85686e-26	1101
ENSG00000183145.9|RIPPLY3	0.311014	4.04418e-26	1101
ENSG00000123545.6|NDUFAF4	0.310992	4.07792e-26	1101
ENSG00000071626.17|DAZAP1	0.310877	4.2601e-26	1101
ENSG00000157851.17|DPYSL5	0.310702	4.55407e-26	1101
ENSG00000114956.20|DGUOK	0.310702	4.55509e-26	1101
ENSG00000152192.8|POU4F1	0.31069	4.57605e-26	1101
ENSG00000158169.13|FANCC	0.310666	4.61686e-26	1101
ENSG00000204574.14|ABCF1	0.31064	4.66287e-26	1101
ENSG00000138385.16|SSB	0.310591	4.75089e-26	1101
ENSG00000253196.1|AC083841.1	0.310569	4.79139e-26	1101
ENSG00000264808.1|AC068025.1	0.310559	4.81017e-26	1101
ENSG00000130305.17|NSUN5	0.310551	4.82527e-26	1101
ENSG00000144867.13|SRPRB	0.310283	5.34285e-26	1101
ENSG00000253395.1|AP003469.2	0.310123	5.67718e-26	1101
ENSG00000112877.8|CEP72	0.3099	6.18083e-26	1101
ENSG00000104808.8|DHDH	0.309866	6.2606e-26	1101
ENSG00000127252.7|PLAAT1	0.309819	6.37254e-26	1101
ENSG00000263893.2|AC080037.2	0.309603	6.9184e-26	1101
ENSG00000197498.13|RPF2	0.309601	6.92452e-26	1101
ENSG00000124535.16|WRNIP1	0.309554	7.04761e-26	1101
ENSG00000235338.1|DUSP5P2	0.309529	7.11429e-26	1101
ENSG00000212396.1|RNA5SP323	0.309314	7.71911e-26	1101
ENSG00000161057.13|PSMC2	0.30915	8.21425e-26	1101
ENSG00000254607.2|AP001783.1	0.308989	8.7302e-26	1101
ENSG00000162073.14|PAQR4	0.308933	8.91945e-26	1101
ENSG00000159352.16|PSMD4	0.308657	9.89983e-26	1101
ENSG00000112079.9|STK38	0.30859	1.01517e-25	1101
ENSG00000182810.7|DDX28	0.308438	1.07527e-25	1101
ENSG00000135912.11|TTLL4	0.308194	1.17914e-25	1101
ENSG00000067955.15|CBFB	0.308125	1.21045e-25	1101
ENSG00000265800.1|AC022211.3	0.308124	1.21062e-25	1101
ENSG00000140105.18|WARS1	0.308089	1.22662e-25	1101
ENSG00000088682.14|COQ9	0.307969	1.28369e-25	1101
ENSG00000268949.1|MRPS17P1	0.30793	1.30283e-25	1101
ENSG00000269397.1|AC011503.2	0.307868	1.33322e-25	1101
ENSG00000103035.11|PSMD7	0.307802	1.36726e-25	1101
ENSG00000232456.1|AL355994.2	0.307797	1.36978e-25	1101
ENSG00000152457.18|DCLRE1C	0.307417	1.58021e-25	1101
ENSG00000179774.9|ATOH7	0.307416	1.58077e-25	1101
ENSG00000169248.13|CXCL11	0.306923	1.90315e-25	1101
ENSG00000122566.22|HNRNPA2B1	0.306914	1.90945e-25	1101
ENSG00000204899.6|MZT1	0.306849	1.95612e-25	1101
ENSG00000237605.2|DYRK3-AS1	0.306595	2.15222e-25	1101
ENSG00000234896.1|OR7E62P	0.306558	2.18252e-25	1101
ENSG00000124635.9|H2BC11	0.306486	2.24197e-25	1101
ENSG00000271524.1|BNIP3P17	0.306392	2.32213e-25	1101
ENSG00000025770.19|NCAPH2	0.306308	2.39656e-25	1101
ENSG00000141391.14|PRELID3A	0.306226	2.47143e-25	1101
ENSG00000160767.21|FAM189B	0.306125	2.56635e-25	1101
ENSG00000141378.15|PTRH2	0.306122	2.56985e-25	1101
ENSG00000169188.5|APEX2	0.30605	2.64021e-25	1101
ENSG00000184428.13|TOP1MT	0.306026	2.66401e-25	1101
ENSG00000109881.17|CCDC34	0.305947	2.74313e-25	1101
ENSG00000004961.15|HCCS	0.305917	2.77437e-25	1101
ENSG00000091127.14|PUS7	0.305872	2.82117e-25	1101
ENSG00000154645.14|CHODL	0.305862	2.83233e-25	1101
ENSG00000064547.14|LPAR2	0.305502	3.24016e-25	1101
ENSG00000112941.14|TENT4A	0.305373	3.40056e-25	1101
ENSG00000147804.10|SLC39A4	0.305314	3.47575e-25	1101
ENSG00000119772.17|DNMT3A	0.305262	3.54368e-25	1101
ENSG00000156876.10|SASS6	0.305114	3.74507e-25	1101
ENSG00000105613.10|MAST1	0.305074	3.80063e-25	1101
ENSG00000160446.19|ZDHHC12	0.305043	3.8456e-25	1101
ENSG00000141759.15|TXNL4A	0.304874	4.09547e-25	1101
ENSG00000157020.18|SEC13	0.30483	4.16267e-25	1101
ENSG00000160883.11|HK3	0.304555	4.61272e-25	1101
ENSG00000132481.7|TRIM47	0.304542	4.63427e-25	1101
ENSG00000204267.16|TAP2	0.304535	4.64597e-25	1101
ENSG00000174529.7|TMEM81	0.304368	4.94454e-25	1101
ENSG00000125743.10|SNRPD2	0.304338	4.99944e-25	1101
ENSG00000176102.13|CSTF3	0.304202	5.25891e-25	1101
ENSG00000273162.1|AL133215.2	0.304161	5.33906e-25	1101
ENSG00000106348.18|IMPDH1	0.304123	5.41479e-25	1101
ENSG00000013306.16|SLC25A39	0.304047	5.57028e-25	1101
ENSG00000133740.11|E2F5	0.304046	5.57353e-25	1101
ENSG00000106153.13|CHCHD2	0.303916	5.84744e-25	1101
ENSG00000143368.10|SF3B4	0.303891	5.90242e-25	1101
ENSG00000229320.3|KRT8P12	0.303855	5.98317e-25	1101
ENSG00000145293.16|ENOPH1	0.303833	6.03029e-25	1101
ENSG00000166598.15|HSP90B1	0.30371	6.31403e-25	1101
ENSG00000132016.11|C19orf57	0.303617	6.53429e-25	1101
ENSG00000124159.15|MATN4	0.303384	7.12294e-25	1101
ENSG00000254416.6|LINC02732	0.303188	7.65976e-25	1101
ENSG00000006625.18|GGCT	0.303182	7.67636e-25	1101
ENSG00000160752.15|FDPS	0.303107	7.89442e-25	1101
ENSG00000101294.18|HM13	0.303097	7.92127e-25	1101
ENSG00000263588.1|AC091043.1	0.303062	8.02622e-25	1101
ENSG00000115758.13|ODC1	0.303047	8.07025e-25	1101
ENSG00000139131.13|YARS2	0.303021	8.14854e-25	1101
ENSG00000126233.2|SLURP1	0.302973	8.29359e-25	1101
ENSG00000183760.11|ACP7	0.302826	8.75818e-25	1101
ENSG00000082556.14|OPRK1	0.302775	8.92361e-25	1101
ENSG00000286417.1|AL133334.1	0.302735	9.05708e-25	1101
ENSG00000132963.8|POMP	0.302634	9.40042e-25	1101
ENSG00000134825.16|TMEM258	0.302592	9.54927e-25	1101
ENSG00000182393.3|IFNL1	0.302377	1.03378e-24	1101
ENSG00000127616.19|SMARCA4	0.302336	1.04954e-24	1101
ENSG00000164438.6|TLX3	0.302264	1.07757e-24	1101
ENSG00000175130.7|MARCKSL1	0.302194	1.10589e-24	1101
ENSG00000253348.1|AC008514.1	0.302163	1.11861e-24	1101
ENSG00000262703.1|AC009121.2	0.30207	1.15772e-24	1101
ENSG00000135114.12|OASL	0.301983	1.19546e-24	1101
ENSG00000078668.14|VDAC3	0.301839	1.26049e-24	1101
ENSG00000251365.4|LINC02236	0.301639	1.35669e-24	1101
ENSG00000145545.12|SRD5A1	0.301268	1.55488e-24	1101
ENSG00000125995.16|ROMO1	0.301243	1.56952e-24	1101
ENSG00000251493.5|FOXD1	0.30122	1.58248e-24	1101
ENSG00000050393.11|MCUR1	0.301171	1.61155e-24	1101
ENSG00000102178.13|UBL4A	0.301135	1.63286e-24	1101
ENSG00000233221.7|AC133785.1	0.301042	1.68956e-24	1101
ENSG00000225255.6|PSLNR	0.300997	1.71785e-24	1101
ENSG00000134291.12|TMEM106C	0.300987	1.72406e-24	1101
ENSG00000111716.14|LDHB	0.300949	1.74828e-24	1101
ENSG00000113569.16|NUP155	0.300771	1.86619e-24	1101
ENSG00000164941.14|INTS8	0.300678	1.93078e-24	1101
ENSG00000213237.4|PTMAP10	0.300535	2.03503e-24	1101
ENSG00000214222.2|TUBBP2	0.30047	2.08404e-24	1101
ENSG00000143436.11|MRPL9	0.300465	2.08773e-24	1101
ENSG00000106327.13|TFR2	0.300377	2.15591e-24	1101
ENSG00000182117.6|NOP10	0.300211	2.2913e-24	1101
ENSG00000262406.3|MMP12	0.300105	2.38147e-24	1101
ENSG00000260382.1|AC087481.1	0.299846	2.61816e-24	1101
ENSG00000287839.1|AL353807.5	0.299539	2.92898e-24	1101
ENSG00000167523.14|SPATA33	0.299491	2.98085e-24	1101
ENSG00000037474.15|NSUN2	0.299478	2.99458e-24	1101
ENSG00000112238.12|PRDM13	0.299364	3.12193e-24	1101
ENSG00000182379.10|NXPH4	0.299192	3.32362e-24	1101
ENSG00000250412.1|KLHL2P1	0.299189	3.3273e-24	1101
ENSG00000100908.14|EMC9	0.299	3.56409e-24	1101
ENSG00000188368.10|PRR19	0.298948	3.63244e-24	1101
ENSG00000197744.5|PTMAP2	0.298944	3.63774e-24	1101
ENSG00000130699.18|TAF4	0.298811	3.81787e-24	1101
ENSG00000067057.18|PFKP	0.298811	3.81789e-24	1101
ENSG00000232369.1|PPIAP35	0.298785	3.85515e-24	1101
ENSG00000171365.17|CLCN5	0.298718	3.94928e-24	1101
ENSG00000148308.18|GTF3C5	0.298666	4.02519e-24	1101
ENSG00000182040.9|USH1G	0.298635	4.07118e-24	1101
ENSG00000162639.16|HENMT1	0.298604	4.11703e-24	1101
ENSG00000183010.17|PYCR1	0.298589	4.13896e-24	1101
ENSG00000102100.16|SLC35A2	0.298491	4.28936e-24	1101
ENSG00000198056.15|PRIM1	0.29843	4.3866e-24	1101
ENSG00000154640.15|BTG3	0.298398	4.43756e-24	1101
ENSG00000168256.18|NKIRAS2	0.298372	4.47863e-24	1101
ENSG00000104980.8|TIMM44	0.29832	4.56473e-24	1101
ENSG00000086061.16|DNAJA1	0.298308	4.58404e-24	1101
ENSG00000132967.9|HMGB1P5	0.298291	4.61245e-24	1101
ENSG00000230002.3|ALMS1-IT1	0.29818	4.80275e-24	1101
ENSG00000146733.14|PSPH	0.29815	4.85601e-24	1101
ENSG00000233514.1|AL356653.1	0.298062	5.01268e-24	1101
ENSG00000258279.4|LINC00592	0.298034	5.06447e-24	1101
ENSG00000154429.11|CCSAP	0.298016	5.09698e-24	1101
ENSG00000110375.3|UPK2	0.297997	5.13195e-24	1101
ENSG00000126261.13|UBA2	0.297879	5.35694e-24	1101
ENSG00000262147.1|AC124283.2	0.297813	5.48584e-24	1101
ENSG00000159479.17|MED8	0.29772	5.67394e-24	1101
ENSG00000131015.5|ULBP2	0.297654	5.81288e-24	1101
ENSG00000228232.1|GAPDHP1	0.297497	6.15265e-24	1101
ENSG00000272468.1|AL021807.1	0.297275	6.66585e-24	1101
ENSG00000243317.8|STMP1	0.297263	6.6961e-24	1101
ENSG00000108700.5|CCL8	0.29722	6.80066e-24	1101
ENSG00000173557.15|FAM166C	0.297193	6.86797e-24	1101
ENSG00000214919.3|AC104472.1	0.297193	6.86808e-24	1101
ENSG00000103043.15|VAC14	0.297072	7.17426e-24	1101
ENSG00000184979.10|USP18	0.296967	7.45168e-24	1101
ENSG00000143674.11|MAP3K21	0.296845	7.78666e-24	1101
ENSG00000167863.12|ATP5PD	0.296788	7.94976e-24	1101
ENSG00000131019.11|ULBP3	0.296658	8.33166e-24	1101
ENSG00000225356.3|AC093840.1	0.296533	8.71638e-24	1101
ENSG00000171208.10|NETO2	0.296455	8.9634e-24	1101
ENSG00000117394.24|SLC2A1	0.296377	9.21887e-24	1101
ENSG00000287236.1|Z73420.1	0.296364	9.26186e-24	1101
ENSG00000147123.11|NDUFB11	0.296355	9.29105e-24	1101
ENSG00000126001.16|CEP250	0.296045	1.03899e-23	1101
ENSG00000158457.6|TSPAN33	0.29592	1.08689e-23	1101
ENSG00000187608.10|ISG15	0.2957	1.17642e-23	1101
ENSG00000064601.20|CTSA	0.295617	1.21196e-23	1101
ENSG00000122705.17|CLTA	0.295575	1.23042e-23	1101
ENSG00000214336.5|FOXI3	0.295276	1.36986e-23	1101
ENSG00000153048.11|CARHSP1	0.295228	1.39348e-23	1101
ENSG00000160563.14|MED27	0.295158	1.429e-23	1101
ENSG00000140519.14|RHCG	0.294754	1.65144e-23	1101
ENSG00000066322.15|ELOVL1	0.294727	1.66757e-23	1101
ENSG00000132964.12|CDK8	0.294708	1.67897e-23	1101
ENSG00000105677.12|TMEM147	0.294674	1.69978e-23	1101
ENSG00000155918.8|RAET1L	0.294618	1.73413e-23	1101
ENSG00000277161.2|PIGW	0.294579	1.75854e-23	1101
ENSG00000279347.1|AC021945.1	0.29455	1.77676e-23	1101
ENSG00000173898.14|SPTBN2	0.294462	1.83341e-23	1101
ENSG00000267432.6|DNAH17-AS1	0.294009	2.15608e-23	1101
ENSG00000228288.7|PCAT6	0.293832	2.29668e-23	1101
ENSG00000138073.14|PREB	0.293717	2.39257e-23	1101
ENSG00000205336.14|ADGRG1	0.293539	2.54961e-23	1101
ENSG00000160256.13|FAM207A	0.293523	2.56359e-23	1101
ENSG00000162929.14|KIAA1841	0.293492	2.59258e-23	1101
ENSG00000117013.17|KCNQ4	0.293441	2.63973e-23	1101
ENSG00000240682.10|ISY1	0.293433	2.64741e-23	1101
ENSG00000146109.5|ABT1	0.293292	2.78348e-23	1101
ENSG00000108262.16|GIT1	0.29298	3.11078e-23	1101
ENSG00000280081.4|LINC01667	0.292815	3.29864e-23	1101
ENSG00000169230.10|PRELID1	0.292814	3.29893e-23	1101
ENSG00000105821.15|DNAJC2	0.29274	3.3871e-23	1101
ENSG00000270068.1|AC125494.3	0.292642	3.50764e-23	1101
ENSG00000132017.10|DCAF15	0.292555	3.61722e-23	1101
ENSG00000269226.7|TMSB15B	0.292361	3.87448e-23	1101
ENSG00000128272.15|ATF4	0.292305	3.95266e-23	1101
ENSG00000185721.13|DRG1	0.292088	4.26895e-23	1101
ENSG00000089195.15|TRMT6	0.291973	4.4468e-23	1101
ENSG00000112130.17|RNF8	0.291933	4.50954e-23	1101
ENSG00000286010.1|AC108925.1	0.291774	4.77054e-23	1101
ENSG00000216588.9|IGSF23	0.291767	4.78206e-23	1101
ENSG00000167325.15|RRM1	0.291751	4.81063e-23	1101
ENSG00000105186.16|ANKRD27	0.291724	4.8558e-23	1101
ENSG00000111321.11|LTBR	0.29161	5.05512e-23	1101
ENSG00000287729.1|AF241728.2	0.291605	5.06501e-23	1101
ENSG00000134028.14|ADAMDEC1	0.291395	5.45421e-23	1101
ENSG00000183943.6|PRKX	0.291338	5.56543e-23	1101
ENSG00000014164.7|ZC3H3	0.291232	5.77782e-23	1101
ENSG00000256968.1|SNRPEP2	0.291219	5.80437e-23	1101
ENSG00000158234.12|FAIM	0.291171	5.90399e-23	1101
ENSG00000267480.1|AP001542.3	0.291168	5.91098e-23	1101
ENSG00000169718.18|DUS1L	0.291092	6.07004e-23	1101
ENSG00000102243.13|VGLL1	0.290993	6.28768e-23	1101
ENSG00000218565.2|AL592429.1	0.290727	6.90456e-23	1101
ENSG00000001036.14|FUCA2	0.290655	7.08209e-23	1101
ENSG00000223723.1|TFDP1P2	0.290565	7.31121e-23	1101
ENSG00000213967.11|ZNF726	0.290555	7.33681e-23	1101
ENSG00000143549.21|TPM3	0.290533	7.39227e-23	1101
ENSG00000141526.17|SLC16A3	0.290313	7.98868e-23	1101
ENSG00000170545.17|SMAGP	0.290251	8.16594e-23	1101
ENSG00000112695.11|COX7A2	0.290229	8.22883e-23	1101
ENSG00000032389.13|EIPR1	0.290184	8.35954e-23	1101
ENSG00000117411.17|B4GALT2	0.29016	8.43142e-23	1101
ENSG00000071462.12|BUD23	0.290148	8.46697e-23	1101
ENSG00000177614.11|PGBD5	0.290133	8.5098e-23	1101
ENSG00000160999.10|SH2B2	0.290088	8.64617e-23	1101
ENSG00000287894.1|AC174469.1	0.289897	9.24508e-23	1101
ENSG00000182446.14|NPLOC4	0.289831	9.46235e-23	1101
ENSG00000104442.10|ARMC1	0.289793	9.59043e-23	1101
ENSG00000198729.5|PPP1R14C	0.289773	9.65821e-23	1101
ENSG00000104833.12|TUBB4A	0.289739	9.77238e-23	1101
ENSG00000080824.19|HSP90AA1	0.289738	9.77734e-23	1101
ENSG00000254027.1|AC009902.2	0.289705	9.89001e-23	1101
ENSG00000279413.1|AC112497.2	0.289698	9.91424e-23	1101
ENSG00000244998.1|AC100803.2	0.28966	1.00468e-22	1101
ENSG00000155115.7|GTF3C6	0.289641	1.0117e-22	1101
ENSG00000142669.15|SH3BGRL3	0.289532	1.05086e-22	1101
ENSG00000241634.1|AC069499.1	0.289306	1.13762e-22	1101
ENSG00000163872.16|YEATS2	0.289233	1.16707e-22	1101
ENSG00000128011.5|LRFN1	0.289184	1.18713e-22	1101
ENSG00000286610.1|AL356433.1	0.289104	1.22121e-22	1101
ENSG00000149480.7|MTA2	0.289066	1.2375e-22	1101
ENSG00000137337.15|MDC1	0.288963	1.28267e-22	1101
ENSG00000141012.13|GALNS	0.288877	1.32179e-22	1101
ENSG00000204394.13|VARS1	0.288862	1.3288e-22	1101
ENSG00000235990.2|RPL23AP20	0.288803	1.35672e-22	1101
ENSG00000140379.9|BCL2A1	0.288722	1.39571e-22	1101
ENSG00000163781.14|TOPBP1	0.288572	1.47063e-22	1101
ENSG00000143761.16|ARF1	0.28853	1.49226e-22	1101
ENSG00000262136.1|AC092115.3	0.288496	1.51033e-22	1101
ENSG00000134809.9|TIMM10	0.288475	1.52118e-22	1101
ENSG00000137090.12|DMRT1	0.288463	1.5278e-22	1101
ENSG00000140950.16|MEAK7	0.288453	1.53324e-22	1101
ENSG00000155660.11|PDIA4	0.288402	1.56075e-22	1101
ENSG00000087510.7|TFAP2C	0.288361	1.58323e-22	1101
ENSG00000160714.10|UBE2Q1	0.288337	1.59666e-22	1101
ENSG00000179632.10|MAF1	0.288268	1.63564e-22	1101
ENSG00000134717.18|BTF3L4	0.28826	1.64012e-22	1101
ENSG00000149600.12|COMMD7	0.288119	1.72256e-22	1101
ENSG00000088386.17|SLC15A1	0.288056	1.76114e-22	1101
ENSG00000100350.15|FOXRED2	0.287985	1.80528e-22	1101
ENSG00000148484.18|RSU1	0.287951	1.8265e-22	1101
ENSG00000230090.5|AC108025.1	0.287661	2.02089e-22	1101
ENSG00000155393.13|HEATR3	0.287372	2.23399e-22	1101
ENSG00000286138.1|AC010336.7	0.28723	2.34776e-22	1101
ENSG00000232387.2|SKA2P1	0.28718	2.38834e-22	1101
ENSG00000137409.19|MTCH1	0.287161	2.4047e-22	1101
ENSG00000147687.19|TATDN1	0.287063	2.48799e-22	1101
ENSG00000179526.17|SHARPIN	0.286998	2.54414e-22	1101
ENSG00000169683.8|LRRC45	0.286997	2.54564e-22	1101
ENSG00000162704.16|ARPC5	0.286958	2.58006e-22	1101
ENSG00000169972.12|PUSL1	0.286938	2.59771e-22	1101
ENSG00000178556.8|CKS1BP6	0.286857	2.67237e-22	1101
ENSG00000120053.12|GOT1	0.286855	2.67412e-22	1101
ENSG00000197272.2|IL27	0.286756	2.76692e-22	1101
ENSG00000273391.1|AC083880.1	0.286571	2.95015e-22	1101
ENSG00000229754.1|CXCR2P1	0.286504	3.01975e-22	1101
ENSG00000160211.19|G6PD	0.286401	3.12921e-22	1101
ENSG00000028839.10|TBPL1	0.286357	3.17748e-22	1101
ENSG00000168872.17|DDX19A	0.286282	3.26153e-22	1101
ENSG00000267500.1|ZNF887P	0.286247	3.30057e-22	1101
ENSG00000170089.15|AC106795.1	0.285802	3.84968e-22	1101
ENSG00000235044.1|PPIAP3	0.285468	4.32009e-22	1101
ENSG00000135334.9|AKIRIN2	0.285433	4.3728e-22	1101
ENSG00000116035.4|VAX2	0.285238	4.67682e-22	1101
ENSG00000151466.12|SCLT1	0.285238	4.6777e-22	1101
ENSG00000169750.9|RAC3	0.285126	4.86171e-22	1101
ENSG00000245910.8|SNHG6	0.285084	4.93265e-22	1101
ENSG00000184752.13|NDUFA12	0.284968	5.13257e-22	1101
ENSG00000112414.15|ADGRG6	0.284966	5.13689e-22	1101
ENSG00000182054.10|IDH2	0.284961	5.14563e-22	1101
ENSG00000163923.10|RPL39L	0.28489	5.27262e-22	1101
ENSG00000231903.1|AC079354.1	0.284757	5.51874e-22	1101
ENSG00000249193.1|HSPD1P5	0.284694	5.64072e-22	1101
ENSG00000260498.6|AC126696.3	0.284605	5.8161e-22	1101
ENSG00000213965.3|NUDT19	0.284416	6.20559e-22	1101
ENSG00000106144.20|CASP2	0.284368	6.31012e-22	1101
ENSG00000272071.1|AC122710.2	0.284354	6.34017e-22	1101
ENSG00000270977.2|AC015849.5	0.284216	6.64636e-22	1101
ENSG00000048991.16|R3HDM1	0.2842	6.68356e-22	1101
ENSG00000249992.2|TMEM158	0.283957	7.26502e-22	1101
ENSG00000037241.7|RPL26L1	0.283905	7.39507e-22	1101
ENSG00000168002.12|POLR2G	0.283794	7.68166e-22	1101
ENSG00000234964.4|FABP5P7	0.283772	7.73988e-22	1101
ENSG00000287222.1|AC234917.3	0.283466	8.59433e-22	1101
ENSG00000120948.18|TARDBP	0.283358	8.92021e-22	1101
ENSG00000255181.3|CCDC166	0.28333	9.00623e-22	1101
ENSG00000100084.14|HIRA	0.283265	9.20831e-22	1101
ENSG00000166889.14|PATL1	0.283248	9.26241e-22	1101
ENSG00000101986.12|ABCD1	0.283205	9.3986e-22	1101
ENSG00000182307.14|C8orf33	0.283068	9.84926e-22	1101
ENSG00000183207.14|RUVBL2	0.28291	1.03935e-21	1101
ENSG00000205937.12|RNPS1	0.282521	1.18699e-21	1101
ENSG00000102241.12|HTATSF1	0.282338	1.26336e-21	1101
ENSG00000149091.15|DGKZ	0.282272	1.29205e-21	1101
ENSG00000188338.15|SLC38A3	0.282239	1.30672e-21	1101
ENSG00000286362.1|AP005717.2	0.282129	1.35667e-21	1101
ENSG00000124767.7|GLO1	0.282007	1.41407e-21	1101
ENSG00000287507.1|AP001053.1	0.281816	1.50867e-21	1101
ENSG00000111667.14|USP5	0.281799	1.51762e-21	1101
ENSG00000188976.11|NOC2L	0.281775	1.52991e-21	1101
ENSG00000198931.11|APRT	0.28174	1.5485e-21	1101
ENSG00000224128.1|LINC01248	0.28167	1.58555e-21	1101
ENSG00000130311.11|DDA1	0.281644	1.59949e-21	1101
ENSG00000142168.15|SOD1	0.281555	1.64905e-21	1101
ENSG00000073792.16|IGF2BP2	0.281428	1.72145e-21	1101
ENSG00000261342.1|AC006538.1	0.28133	1.77967e-21	1101
ENSG00000175376.9|EIF1AD	0.281304	1.7955e-21	1101
ENSG00000143546.10|S100A8	0.281163	1.88366e-21	1101
ENSG00000185332.8|TMEM105	0.28107	1.94374e-21	1101
ENSG00000225921.7|NOL7	0.28105	1.95666e-21	1101
ENSG00000184788.14|SATL1	0.280974	2.00797e-21	1101
ENSG00000184983.11|NDUFA6	0.280849	2.09442e-21	1101
ENSG00000257199.2|AC025161.1	0.280832	2.10664e-21	1101
ENSG00000135245.10|HILPDA	0.280804	2.1272e-21	1101
ENSG00000250519.7|AP002784.1	0.280771	2.15082e-21	1101
ENSG00000272662.1|AC073352.1	0.280721	2.18777e-21	1101
ENSG00000128298.17|BAIAP2L2	0.280713	2.19371e-21	1101
ENSG00000163689.20|CFAP20DC	0.280649	2.24124e-21	1101
ENSG00000037897.17|METTL1	0.280606	2.27405e-21	1101
ENSG00000168394.11|TAP1	0.280538	2.32689e-21	1101
ENSG00000065833.9|ME1	0.280497	2.35974e-21	1101
ENSG00000107807.13|TLX1	0.280384	2.45136e-21	1101
ENSG00000112033.14|PPARD	0.280129	2.67185e-21	1101
ENSG00000188710.3|QRFP	0.280005	2.78623e-21	1101
ENSG00000078081.8|LAMP3	0.279996	2.79464e-21	1101
ENSG00000140830.9|TXNL4B	0.279966	2.82289e-21	1101
ENSG00000233029.3|AC244453.2	0.279845	2.94101e-21	1101
ENSG00000203499.12|IQANK1	0.279819	2.96686e-21	1101
ENSG00000158748.4|HTR6	0.279704	3.08391e-21	1101
ENSG00000135940.7|COX5B	0.279669	3.1208e-21	1101
ENSG00000284024.4|AC069544.2	0.279623	3.16939e-21	1101
ENSG00000159131.17|GART	0.279621	3.17093e-21	1101
ENSG00000278635.1|AC141557.2	0.279571	3.22566e-21	1101
ENSG00000100075.10|SLC25A1	0.279391	3.42652e-21	1101
ENSG00000164610.9|RP9	0.279357	3.46603e-21	1101
ENSG00000158417.11|EIF5B	0.27925	3.59282e-21	1101
ENSG00000180061.10|TMEM150B	0.279187	3.66968e-21	1101
ENSG00000204315.4|FKBPL	0.279108	3.76846e-21	1101
ENSG00000105202.9|FBL	0.278983	3.93029e-21	1101
ENSG00000138030.13|KHK	0.278915	4.02149e-21	1101
ENSG00000184402.15|SS18L1	0.278901	4.04088e-21	1101
ENSG00000120289.12|MAGEB4	0.278786	4.19884e-21	1101
ENSG00000213130.3|EEF1DP5	0.278694	4.33122e-21	1101
ENSG00000197889.10|MEIG1	0.278678	4.35453e-21	1101
ENSG00000186326.4|RGS9BP	0.278608	4.45727e-21	1101
ENSG00000101187.16|SLCO4A1	0.278547	4.54974e-21	1101
ENSG00000256673.1|AC141557.1	0.278495	4.63038e-21	1101
ENSG00000104419.17|NDRG1	0.278436	4.72218e-21	1101
ENSG00000171126.8|KCNG3	0.278332	4.8898e-21	1101
ENSG00000143575.15|HAX1	0.278304	4.93645e-21	1101
ENSG00000170892.12|TSEN34	0.27815	5.19712e-21	1101
ENSG00000179799.9|OR7E22P	0.278147	5.20309e-21	1101
ENSG00000010030.14|ETV7	0.278109	5.26915e-21	1101
ENSG00000115009.13|CCL20	0.278077	5.32647e-21	1101
ENSG00000237751.2|LINC01143	0.277851	5.7443e-21	1101
ENSG00000134460.18|IL2RA	0.27777	5.90214e-21	1101
ENSG00000256196.2|AP003721.1	0.277734	5.97373e-21	1101
ENSG00000101282.9|RSPO4	0.277614	6.21851e-21	1101
ENSG00000142544.7|CTU1	0.277573	6.30406e-21	1101
ENSG00000106305.10|AIMP2	0.277557	6.33729e-21	1101
ENSG00000189001.11|SBSN	0.277517	6.42306e-21	1101
ENSG00000146090.16|RASGEF1C	0.277509	6.44022e-21	1101
ENSG00000100418.8|DESI1	0.277383	6.71561e-21	1101
ENSG00000241439.1|AC092903.1	0.277354	6.7825e-21	1101
ENSG00000115596.4|WNT6	0.27732	6.86031e-21	1101
ENSG00000273394.1|AC128687.2	0.277296	6.91475e-21	1101
ENSG00000230773.9|AC092650.1	0.277247	7.02908e-21	1101
ENSG00000281406.2|BLACAT1	0.277236	7.0533e-21	1101
ENSG00000272438.1|AL645608.6	0.277221	7.08862e-21	1101
ENSG00000121644.19|DESI2	0.276896	7.90031e-21	1101
ENSG00000011332.19|DPF1	0.276847	8.03034e-21	1101
ENSG00000085415.16|SEH1L	0.276741	8.3208e-21	1101
ENSG00000248538.8|AC022784.1	0.276737	8.33109e-21	1101
ENSG00000226856.7|THORLNC	0.276731	8.34787e-21	1101
ENSG00000274026.2|FAM27E3	0.276685	8.4747e-21	1101
ENSG00000102030.16|NAA10	0.27649	9.04303e-21	1101
ENSG00000152977.10|ZIC1	0.276482	9.06892e-21	1101
ENSG00000171960.12|PPIH	0.276421	9.25419e-21	1101
ENSG00000080608.10|PUM3	0.276409	9.29037e-21	1101
ENSG00000181467.5|RAP2B	0.276403	9.31061e-21	1101
ENSG00000176381.6|PRR18	0.27634	9.50667e-21	1101
ENSG00000082212.13|ME2	0.276312	9.59614e-21	1101
ENSG00000180900.20|SCRIB	0.276305	9.61863e-21	1101
ENSG00000154719.14|MRPL39	0.276149	1.01296e-20	1101
ENSG00000179611.3|DGKZP1	0.276025	1.05564e-20	1101
ENSG00000164626.9|KCNK5	0.27596	1.07847e-20	1101
ENSG00000243518.1|AC108729.2	0.275902	1.09962e-20	1101
ENSG00000099956.20|SMARCB1	0.275897	1.10121e-20	1101
ENSG00000135446.17|CDK4	0.275819	1.13022e-20	1101
ENSG00000176273.15|SLC35G1	0.2758	1.13729e-20	1101
ENSG00000287022.1|AC079841.2	0.275664	1.18985e-20	1101
ENSG00000078246.17|TULP3	0.275649	1.19565e-20	1101
ENSG00000100911.16|PSME2	0.275574	1.22575e-20	1101
ENSG00000180066.10|LINC02870	0.27542	1.28999e-20	1101
ENSG00000100029.18|PES1	0.275397	1.29982e-20	1101
ENSG00000256955.2|AC131009.2	0.275322	1.33226e-20	1101
ENSG00000232671.6|ZNF687-AS1	0.275314	1.33614e-20	1101
ENSG00000253848.1|AC010834.2	0.275184	1.39458e-20	1101
ENSG00000102109.9|PCSK1N	0.275133	1.41842e-20	1101
ENSG00000255133.2|LINC02721	0.275074	1.44612e-20	1101
ENSG00000238249.2|HMGN2P17	0.275005	1.47981e-20	1101
ENSG00000170191.5|NANP	0.274791	1.58828e-20	1101
ENSG00000229896.2|AL157373.2	0.274644	1.66733e-20	1101
ENSG00000100387.9|RBX1	0.274637	1.67098e-20	1101
ENSG00000148798.11|INA	0.274624	1.67792e-20	1101
ENSG00000255094.1|AC090159.1	0.274586	1.6992e-20	1101
ENSG00000141577.14|CEP131	0.274509	1.74287e-20	1101
ENSG00000151025.11|GPR158	0.274457	1.77309e-20	1101
ENSG00000271826.5|PLS3-AS1	0.274366	1.82711e-20	1101
ENSG00000259781.1|HMGB1P6	0.274151	1.96139e-20	1101
ENSG00000124532.15|MRS2	0.273906	2.126e-20	1101
ENSG00000233270.1|SNRPEP4	0.273843	2.17041e-20	1101
ENSG00000142864.15|SERBP1	0.273829	2.18092e-20	1101
ENSG00000262814.8|MRPL12	0.27364	2.32022e-20	1101
ENSG00000276763.1|AC069499.2	0.273405	2.50645e-20	1101
ENSG00000213937.4|CLDN9	0.273353	2.54933e-20	1101
ENSG00000204805.9|AL391987.2	0.273269	2.62066e-20	1101
ENSG00000174564.13|IL20RB	0.273262	2.62719e-20	1101
ENSG00000174851.16|YIF1A	0.273239	2.64668e-20	1101
ENSG00000228168.1|HNRNPA1P21	0.273228	2.65636e-20	1101
ENSG00000100453.13|GZMB	0.273223	2.66103e-20	1101
ENSG00000067064.11|IDI1	0.273138	2.73617e-20	1101
ENSG00000287061.1|AC124248.2	0.273131	2.74261e-20	1101
ENSG00000080189.15|SLC35C2	0.273109	2.76268e-20	1101
ENSG00000085760.15|MTIF2	0.273094	2.77612e-20	1101
ENSG00000105254.12|TBCB	0.273022	2.84214e-20	1101
ENSG00000186567.13|CEACAM19	0.272994	2.86848e-20	1101
ENSG00000189366.9|ALG1L	0.272956	2.90463e-20	1101
ENSG00000184697.7|CLDN6	0.27291	2.94856e-20	1101
ENSG00000115207.13|GTF3C2	0.27266	3.19974e-20	1101
ENSG00000285600.1|AC023593.1	0.272637	3.22451e-20	1101
ENSG00000203688.6|LINC02487	0.272528	3.34119e-20	1101
ENSG00000205639.12|MFSD2B	0.272409	3.47419e-20	1101
ENSG00000171700.14|RGS19	0.272342	3.55094e-20	1101
ENSG00000159199.14|ATP5MC1	0.272261	3.64631e-20	1101
ENSG00000259020.3|AL049872.1	0.272254	3.65454e-20	1101
ENSG00000197279.4|ZNF165	0.272238	3.67384e-20	1101
ENSG00000115756.13|HPCAL1	0.272207	3.71084e-20	1101
ENSG00000121900.19|TMEM54	0.272156	3.77299e-20	1101
ENSG00000119787.14|ATL2	0.272066	3.8852e-20	1101
ENSG00000253417.5|LINC02159	0.272049	3.90743e-20	1101
ENSG00000168243.11|GNG4	0.272007	3.9613e-20	1101
ENSG00000156795.8|NTAQ1	0.271861	4.15498e-20	1101
ENSG00000204044.6|SLC12A5-AS1	0.271807	4.22812e-20	1101
ENSG00000136159.4|NUDT15	0.271787	4.25547e-20	1101
ENSG00000105519.18|CAPS	0.271759	4.29508e-20	1101
ENSG00000213300.5|HNRNPA3P6	0.271534	4.62154e-20	1101
ENSG00000163888.4|CAMK2N2	0.271455	4.74179e-20	1101
ENSG00000050344.9|NFE2L3	0.271347	4.91261e-20	1101
ENSG00000226180.3|AC010536.1	0.271294	4.99778e-20	1101
ENSG00000156966.7|B3GNT7	0.271272	5.0327e-20	1101
ENSG00000236391.3|AC092573.1	0.271247	5.07436e-20	1101
ENSG00000236481.1|LINC02195	0.271207	5.14072e-20	1101
ENSG00000163218.15|PGLYRP4	0.271149	5.23932e-20	1101
ENSG00000111788.10|AC009533.1	0.271079	5.35927e-20	1101
ENSG00000101442.10|ACTR5	0.270965	5.56232e-20	1101
ENSG00000170855.4|TRIAP1	0.270831	5.80896e-20	1101
ENSG00000105261.7|OVOL3	0.270824	5.82194e-20	1101
ENSG00000186007.10|LEMD1	0.270671	6.11969e-20	1101
ENSG00000132613.15|MTSS2	0.270519	6.42866e-20	1101
ENSG00000130347.13|RTN4IP1	0.270494	6.48107e-20	1101
ENSG00000145494.12|NDUFS6	0.270408	6.6642e-20	1101
ENSG00000111344.11|RASAL1	0.270361	6.76604e-20	1101
ENSG00000198431.16|TXNRD1	0.270311	6.87707e-20	1101
ENSG00000102854.16|MSLN	0.270287	6.92981e-20	1101
ENSG00000268916.6|CSAG3	0.270112	7.33539e-20	1101
ENSG00000188501.11|LCTL	0.270002	7.60103e-20	1101
ENSG00000185104.20|FAF1	0.269903	7.8487e-20	1101
ENSG00000202399.1|Y_RNA	0.269867	7.94059e-20	1101
ENSG00000215199.3|YWHAZP6	0.269737	8.28207e-20	1101
ENSG00000136695.15|IL36RN	0.269727	8.30701e-20	1101
ENSG00000260190.1|AL807752.5	0.269724	8.31539e-20	1101
ENSG00000011304.22|PTBP1	0.269695	8.39462e-20	1101
ENSG00000278009.1|AL139099.3	0.269672	8.4586e-20	1101
ENSG00000012048.23|BRCA1	0.269631	8.5707e-20	1101
ENSG00000213236.3|YWHAZP2	0.269597	8.66508e-20	1101
ENSG00000134755.17|DSC2	0.269492	8.96298e-20	1101
ENSG00000240854.1|PSMC2P1	0.269426	9.15638e-20	1101
ENSG00000133488.15|SEC14L4	0.269424	9.1638e-20	1101
ENSG00000151790.9|TDO2	0.269199	9.85233e-20	1101
ENSG00000143727.16|ACP1	0.269016	1.04524e-19	1101
ENSG00000287407.1|AL596442.3	0.268969	1.06129e-19	1101
ENSG00000259230.1|LINC02323	0.268966	1.06226e-19	1101
ENSG00000137166.16|FOXP4	0.268878	1.09257e-19	1101
ENSG00000146700.9|SSC4D	0.268851	1.10209e-19	1101
ENSG00000119335.17|SET	0.26882	1.11336e-19	1101
ENSG00000204610.13|TRIM15	0.268745	1.14058e-19	1101
ENSG00000139372.15|TDG	0.268694	1.15929e-19	1101
ENSG00000115875.19|SRSF7	0.268694	1.15931e-19	1101
ENSG00000197345.13|MRPL21	0.268678	1.16523e-19	1101
ENSG00000112081.17|SRSF3	0.268669	1.16891e-19	1101
ENSG00000054967.13|RELT	0.268624	1.18591e-19	1101
ENSG00000100714.17|MTHFD1	0.268589	1.19933e-19	1101
ENSG00000065371.17|ROPN1	0.268366	1.28861e-19	1101
ENSG00000246228.6|CASC8	0.268195	1.36139e-19	1101
ENSG00000177542.11|SLC25A22	0.268169	1.3725e-19	1101
ENSG00000236565.3|HNRNPA3P5	0.268092	1.40715e-19	1101
ENSG00000235411.1|DRG1P1	0.267969	1.46379e-19	1101
ENSG00000149658.18|YTHDF1	0.267909	1.49207e-19	1101
ENSG00000198952.8|SMG5	0.267889	1.50177e-19	1101
ENSG00000119866.22|BCL11A	0.267874	1.50877e-19	1101
ENSG00000005075.15|POLR2J	0.267791	1.54973e-19	1101
ENSG00000148334.16|PTGES2	0.267774	1.55799e-19	1101
ENSG00000170027.7|YWHAG	0.267693	1.599e-19	1101
ENSG00000198153.8|ZNF849P	0.267578	1.65918e-19	1101
ENSG00000099617.4|EFNA2	0.267444	1.73213e-19	1101
ENSG00000143494.15|VASH2	0.267313	1.80634e-19	1101
ENSG00000274038.1|AC007014.2	0.267243	1.84723e-19	1101
ENSG00000162650.16|ATXN7L2	0.267187	1.88046e-19	1101
ENSG00000221867.9|MAGEA3	0.26718	1.88456e-19	1101
ENSG00000004487.17|KDM1A	0.267179	1.88521e-19	1101
ENSG00000243468.5|INGX	0.267101	1.93296e-19	1101
ENSG00000108468.15|CBX1	0.267077	1.94796e-19	1101
ENSG00000236773.1|AC092809.3	0.267055	1.96157e-19	1101
ENSG00000090621.15|PABPC4	0.267006	1.99223e-19	1101
ENSG00000230251.1|PHBP4	0.26679	2.13471e-19	1101
ENSG00000231327.1|LINC01816	0.266667	2.22019e-19	1101
ENSG00000259838.1|ELOCP2	0.266665	2.22199e-19	1101
ENSG00000121039.10|RDH10	0.266653	2.23003e-19	1101
ENSG00000181649.8|PHLDA2	0.266643	2.23727e-19	1101
ENSG00000196510.12|ANAPC7	0.266601	2.26789e-19	1101
ENSG00000171631.15|P2RY6	0.266586	2.27815e-19	1101
ENSG00000033050.9|ABCF2	0.266343	2.462e-19	1101
ENSG00000087088.20|BAX	0.266341	2.46359e-19	1101
ENSG00000136231.14|IGF2BP3	0.266295	2.49994e-19	1101
ENSG00000006377.11|DLX6	0.266208	2.57023e-19	1101
ENSG00000171049.9|FPR2	0.266121	2.64204e-19	1101
ENSG00000218502.3|H2AZP3	0.265966	2.7758e-19	1101
ENSG00000137571.11|SLCO5A1	0.265837	2.89234e-19	1101
ENSG00000143870.13|PDIA6	0.265779	2.94578e-19	1101
ENSG00000105364.14|MRPL4	0.26576	2.96434e-19	1101
ENSG00000157014.11|TATDN2	0.265758	2.96574e-19	1101
ENSG00000170523.3|KRT83	0.265707	3.01426e-19	1101
ENSG00000169548.3|ZNF280A	0.265693	3.02759e-19	1101
ENSG00000083444.17|PLOD1	0.265671	3.04913e-19	1101
ENSG00000198830.11|HMGN2	0.265606	3.11237e-19	1101
ENSG00000164841.5|TMEM74	0.265601	3.11751e-19	1101
ENSG00000276045.3|ORAI1	0.265591	3.12782e-19	1101
ENSG00000228797.2|FAM207BP	0.265425	3.29705e-19	1101
ENSG00000285016.1|AC017002.3	0.265161	3.58527e-19	1101
ENSG00000103355.13|PRSS33	0.265079	3.67937e-19	1101
ENSG00000111775.3|COX6A1	0.265064	3.69673e-19	1101
ENSG00000214975.4|PPIAP29	0.265063	3.69862e-19	1101
ENSG00000248180.1|GAPDHP60	0.265051	3.71261e-19	1101
ENSG00000272763.1|AC103702.2	0.264976	3.80108e-19	1101
ENSG00000272192.1|AC100812.1	0.264944	3.83972e-19	1101
ENSG00000147140.17|NONO	0.264843	3.96464e-19	1101
ENSG00000232906.1|AC092685.1	0.264826	3.9864e-19	1101
ENSG00000214429.3|CYCSP6	0.264778	4.04776e-19	1101
ENSG00000005189.20|REXO5	0.264683	4.17166e-19	1101
ENSG00000142657.21|PGD	0.264681	4.17403e-19	1101
ENSG00000105141.6|CASP14	0.264634	4.23593e-19	1101
ENSG00000010438.17|PRSS3	0.264621	4.25441e-19	1101
ENSG00000066379.15|POLR1H	0.264602	4.27954e-19	1101
ENSG00000230834.1|AC068580.2	0.264477	4.45252e-19	1101
ENSG00000138646.9|HERC5	0.264352	4.63117e-19	1101
ENSG00000224877.4|NDUFAF8	0.264302	4.70491e-19	1101
ENSG00000124733.5|MEA1	0.264088	5.03366e-19	1101
ENSG00000241685.10|ARPC1A	0.264051	5.0942e-19	1101
ENSG00000279949.1|AC022784.6	0.264029	5.12859e-19	1101
ENSG00000283178.1|BX119927.1	0.264026	5.13339e-19	1101
ENSG00000042753.12|AP2S1	0.263866	5.39998e-19	1101
ENSG00000164305.19|CASP3	0.263864	5.40318e-19	1101
ENSG00000260456.7|C16orf95	0.263852	5.42275e-19	1101
ENSG00000151846.8|PABPC3	0.263754	5.59323e-19	1101
ENSG00000253217.1|AP001574.1	0.263674	5.73627e-19	1101
ENSG00000259803.7|SLC22A31	0.263557	5.95108e-19	1101
ENSG00000143633.13|C1orf131	0.263491	6.07641e-19	1101
ENSG00000288096.1|AC109322.2	0.263433	6.18832e-19	1101
ENSG00000092208.17|GEMIN2	0.263342	6.36776e-19	1101
ENSG00000116691.11|MIIP	0.263291	6.47137e-19	1101
ENSG00000183674.12|LINC00518	0.263282	6.49035e-19	1101
ENSG00000102302.8|FGD1	0.263239	6.57823e-19	1101
ENSG00000130695.16|CEP85	0.263226	6.60517e-19	1101
ENSG00000145247.12|OCIAD2	0.26313	6.80739e-19	1101
ENSG00000147689.16|FAM83A	0.263116	6.83788e-19	1101
ENSG00000255753.1|AC009533.2	0.263083	6.9083e-19	1101
ENSG00000134802.18|SLC43A3	0.263079	6.91893e-19	1101
ENSG00000117228.10|GBP1	0.263054	6.97291e-19	1101
ENSG00000181610.13|MRPS23	0.262973	7.15275e-19	1101
ENSG00000166197.17|NOLC1	0.262928	7.25446e-19	1101
ENSG00000224531.6|SMIM13	0.262668	7.87041e-19	1101
ENSG00000108604.16|SMARCD2	0.262658	7.89535e-19	1101
ENSG00000259394.2|AC079328.1	0.262438	8.45998e-19	1101
ENSG00000271855.1|AC073195.1	0.262415	8.52082e-19	1101
ENSG00000205325.3|AC005863.1	0.262333	8.74412e-19	1101
ENSG00000214182.5|PTMAP5	0.262272	8.91072e-19	1101
ENSG00000232442.1|MHENCR	0.262255	8.95793e-19	1101
ENSG00000171858.18|RPS21	0.262174	9.18895e-19	1101
ENSG00000206249.3|AL359555.1	0.26213	9.31718e-19	1101
ENSG00000223573.7|TINCR	0.262045	9.56655e-19	1101
ENSG00000136425.14|CIB2	0.261917	9.95762e-19	1101
ENSG00000169136.12|ATF5	0.261915	9.96498e-19	1101
ENSG00000236683.3|HMGA1P1	0.261887	1.00526e-18	1101
ENSG00000226976.3|COX6A1P2	0.261852	1.01632e-18	1101
ENSG00000198910.14|L1CAM	0.261838	1.02066e-18	1101
ENSG00000156502.14|SUPV3L1	0.261779	1.03983e-18	1101
ENSG00000165733.8|BMS1	0.261776	1.04069e-18	1101
ENSG00000204710.2|SPDYC	0.261717	1.0601e-18	1101
ENSG00000272620.2|AFAP1-AS1	0.261297	1.20879e-18	1101
ENSG00000163528.13|CHCHD4	0.261262	1.22178e-18	1101
ENSG00000224817.2|AC010789.1	0.261253	1.22544e-18	1101
ENSG00000103018.17|CYB5B	0.261246	1.22794e-18	1101
ENSG00000282381.1|AC104073.4	0.26118	1.25366e-18	1101
ENSG00000137996.13|RTCA	0.261029	1.31401e-18	1101
ENSG00000277581.1|AL023803.3	0.260987	1.3314e-18	1101
ENSG00000287887.1|AL391560.2	0.260961	1.34194e-18	1101
ENSG00000146701.12|MDH2	0.260957	1.34393e-18	1101
ENSG00000185825.17|BCAP31	0.260919	1.35997e-18	1101
ENSG00000161526.15|SAP30BP	0.260915	1.36141e-18	1101
ENSG00000104524.14|PYCR3	0.260848	1.39042e-18	1101
ENSG00000106367.15|AP1S1	0.260795	1.41312e-18	1101
ENSG00000108344.15|PSMD3	0.260737	1.43905e-18	1101
ENSG00000236508.1|ATP13A5-AS1	0.260503	1.54774e-18	1101
ENSG00000284505.1|LYNX1-SLURP2	0.260245	1.67667e-18	1101
ENSG00000029153.14|ARNTL2	0.260226	1.68681e-18	1101
ENSG00000141428.17|C18orf21	0.26019	1.70592e-18	1101
ENSG00000148019.14|CEP78	0.26018	1.71115e-18	1101
ENSG00000105290.13|APLP1	0.260152	1.72588e-18	1101
ENSG00000136718.10|IMP4	0.260029	1.79317e-18	1101
ENSG00000230570.1|AL139095.3	0.259915	1.85756e-18	1101
ENSG00000117410.14|ATP6V0B	0.259823	1.91146e-18	1101
ENSG00000172809.13|RPL38	0.259638	2.02397e-18	1101
ENSG00000261040.7|WFDC21P	0.259575	2.06433e-18	1101
ENSG00000129084.18|PSMA1	0.259502	2.11145e-18	1101
ENSG00000273821.1|AL096828.3	0.259396	2.1814e-18	1101
ENSG00000236663.1|FRGCA	0.259392	2.18458e-18	1101
ENSG00000260423.2|LINC02367	0.259357	2.20846e-18	1101
ENSG00000103653.16|CSK	0.259249	2.28288e-18	1101
ENSG00000274641.2|H2BC17	0.259132	2.36759e-18	1101
ENSG00000161203.13|AP2M1	0.259059	2.42167e-18	1101
ENSG00000110619.18|CARS1	0.259045	2.43204e-18	1101
ENSG00000174502.19|SLC26A9	0.259028	2.44466e-18	1101
ENSG00000202337.1|RNU6-8	0.258978	2.48251e-18	1101
ENSG00000273321.1|AC023983.2	0.258784	2.63597e-18	1101
ENSG00000143499.14|SMYD2	0.258777	2.64175e-18	1101
ENSG00000286874.1|AC072054.1	0.258739	2.67255e-18	1101
ENSG00000206931.1|RNU6-1042P	0.258703	2.70266e-18	1101
ENSG00000090447.12|TFAP4	0.258585	2.80251e-18	1101
ENSG00000213028.3|AL354983.1	0.258582	2.80516e-18	1101
ENSG00000112667.13|DNPH1	0.258303	3.0574e-18	1101
ENSG00000167491.17|GATAD2A	0.257927	3.43257e-18	1101
ENSG00000257576.1|HSPD1P4	0.257827	3.53875e-18	1101
ENSG00000175868.14|CALCB	0.257687	3.69476e-18	1101
ENSG00000099341.11|PSMD8	0.257666	3.71845e-18	1101
ENSG00000272275.1|AC092687.3	0.257519	3.88993e-18	1101
ENSG00000238000.1|PSME2P1	0.257494	3.92034e-18	1101
ENSG00000161202.20|DVL3	0.257486	3.92984e-18	1101
ENSG00000110148.10|CCKBR	0.257437	3.99e-18	1101
ENSG00000143643.13|TTC13	0.257367	4.07595e-18	1101
ENSG00000179115.11|FARSA	0.257352	4.09449e-18	1101
ENSG00000133422.14|MORC2	0.257321	4.13364e-18	1101
ENSG00000080845.18|DLGAP4	0.257209	4.27898e-18	1101
ENSG00000132591.12|ERAL1	0.257147	4.36056e-18	1101
ENSG00000280278.1|FLJ30679	0.256934	4.65379e-18	1101
ENSG00000106803.10|SEC61B	0.256846	4.78078e-18	1101
ENSG00000151503.13|NCAPD3	0.256776	4.88451e-18	1101
ENSG00000104412.8|EMC2	0.256741	4.93765e-18	1101
ENSG00000267679.1|EIF5AP2	0.256723	4.96547e-18	1101
ENSG00000224717.1|LEMD1-DT	0.256714	4.97837e-18	1101
ENSG00000185651.15|UBE2L3	0.256655	5.06948e-18	1101
ENSG00000255909.1|PDCD5P1	0.256525	5.27402e-18	1101
ENSG00000224831.3|TMEM183B	0.25629	5.66682e-18	1101
ENSG00000181038.14|METTL23	0.256226	5.77951e-18	1101
ENSG00000122873.12|CISD1	0.25622	5.79034e-18	1101
ENSG00000139579.13|NABP2	0.256041	6.11455e-18	1101
ENSG00000049656.14|CLPTM1L	0.255995	6.19989e-18	1101
ENSG00000180537.13|RNF182	0.255974	6.2397e-18	1101
ENSG00000173715.18|C11orf80	0.255957	6.27307e-18	1101
ENSG00000273252.1|OR7E39P	0.255946	6.29377e-18	1101
ENSG00000176749.9|CDK5R1	0.255941	6.30293e-18	1101
ENSG00000217325.2|PRELID1P1	0.255859	6.46394e-18	1101
ENSG00000287935.1|AC136297.1	0.255801	6.57802e-18	1101
ENSG00000287023.1|AC018978.1	0.255754	6.67353e-18	1101
ENSG00000213070.3|HMGB3P6	0.25565	6.88895e-18	1101
ENSG00000261220.2|AC103706.1	0.255457	7.30526e-18	1101
ENSG00000147697.9|GSDMC	0.255422	7.38274e-18	1101
ENSG00000183709.8|IFNL2	0.255405	7.42118e-18	1101
ENSG00000239311.1|AC092916.1	0.255399	7.43362e-18	1101
ENSG00000205250.9|E2F4	0.255344	7.56023e-18	1101
ENSG00000157601.14|MX1	0.255289	7.68647e-18	1101
ENSG00000167656.5|LY6D	0.255146	8.02878e-18	1101
ENSG00000161542.17|PRPSAP1	0.255123	8.08481e-18	1101
ENSG00000268942.2|CKS1BP3	0.255057	8.24836e-18	1101
ENSG00000133627.18|ACTR3B	0.25492	8.59939e-18	1101
ENSG00000215369.3|RPL37P3	0.254739	9.08363e-18	1101
ENSG00000243449.6|C4orf48	0.254717	9.1456e-18	1101
ENSG00000146857.4|STRA8	0.254598	9.47982e-18	1101
ENSG00000274569.1|AC024884.1	0.254584	9.52111e-18	1101
ENSG00000259305.6|ZHX1-C8orf76	0.254546	9.63023e-18	1101
ENSG00000166788.10|SAAL1	0.254535	9.66435e-18	1101
ENSG00000287313.1|AC016995.1	0.254486	9.80733e-18	1101
ENSG00000165949.12|IFI27	0.254479	9.82809e-18	1101
ENSG00000011485.15|PPP5C	0.254454	9.90393e-18	1101
ENSG00000225151.10|GOLGA2P7	0.254391	1.00948e-17	1101
ENSG00000172073.4|TEX37	0.254162	1.08195e-17	1101
ENSG00000234129.8|AC073529.1	0.254068	1.11305e-17	1101
ENSG00000078618.22|NRDC	0.254009	1.13302e-17	1101
ENSG00000168913.7|ENHO	0.254006	1.13418e-17	1101
ENSG00000170439.7|METTL7B	0.253962	1.14939e-17	1101
ENSG00000285201.1|AC104454.2	0.253935	1.1588e-17	1101
ENSG00000128383.13|APOBEC3A	0.253857	1.18634e-17	1101
ENSG00000004809.14|SLC22A16	0.2538	1.20696e-17	1101
ENSG00000173930.9|SLCO4C1	0.253783	1.21311e-17	1101
ENSG00000116750.14|UCHL5	0.253516	1.31494e-17	1101
ENSG00000124659.7|TBCC	0.253511	1.31695e-17	1101
ENSG00000102387.16|TAF7L	0.253502	1.32051e-17	1101
ENSG00000280311.1|AC131212.4	0.253478	1.33004e-17	1101
ENSG00000151657.12|KIN	0.253428	1.35027e-17	1101
ENSG00000107951.15|MTPAP	0.253413	1.35627e-17	1101
ENSG00000112218.9|GPR63	0.253404	1.36024e-17	1101
ENSG00000155438.12|NIFK	0.253373	1.37274e-17	1101
ENSG00000279379.1|AC024595.1	0.253187	1.45191e-17	1101
ENSG00000283078.1|AL137077.2	0.253037	1.5189e-17	1101
ENSG00000106266.11|SNX8	0.252974	1.54809e-17	1101
ENSG00000155100.11|OTUD6B	0.252928	1.56979e-17	1101
ENSG00000232233.1|LINC02043	0.252821	1.62099e-17	1101
ENSG00000109861.17|CTSC	0.252781	1.64072e-17	1101
ENSG00000165621.8|OXGR1	0.252766	1.64813e-17	1101
ENSG00000187605.15|TET3	0.252737	1.66236e-17	1101
ENSG00000105281.12|SLC1A5	0.25269	1.68626e-17	1101
ENSG00000186684.14|CYP27C1	0.252651	1.70601e-17	1101
ENSG00000119421.7|NDUFA8	0.25243	1.82312e-17	1101
ENSG00000213131.3|YWHAZP4	0.252381	1.85018e-17	1101
ENSG00000237923.1|LINC02570	0.252317	1.8862e-17	1101
ENSG00000148229.13|POLE3	0.252071	2.03047e-17	1101
ENSG00000156222.12|SLC28A1	0.252017	2.06333e-17	1101
ENSG00000086506.3|HBQ1	0.251998	2.075e-17	1101
ENSG00000163597.15|SNHG16	0.25194	2.11188e-17	1101
ENSG00000103034.14|NDRG4	0.251896	2.13976e-17	1101
ENSG00000287349.1|AC108477.2	0.251885	2.14641e-17	1101
ENSG00000213082.3|PPP1R14BP2	0.251809	2.19609e-17	1101
ENSG00000228818.1|AL359918.1	0.251761	2.22771e-17	1101
ENSG00000101843.19|PSMD10	0.251536	2.3827e-17	1101
ENSG00000143294.15|PRCC	0.251438	2.45398e-17	1101
ENSG00000213468.7|FIRRE	0.251416	2.46967e-17	1101
ENSG00000147872.10|PLIN2	0.251416	2.47027e-17	1101
ENSG00000169436.17|COL22A1	0.251344	2.52367e-17	1101
ENSG00000198930.13|CSAG1	0.251292	2.56333e-17	1101
ENSG00000110958.16|PTGES3	0.251227	2.61374e-17	1101
ENSG00000011677.13|GABRA3	0.251209	2.62771e-17	1101
ENSG00000183199.6|HSP90AB3P	0.25118	2.65023e-17	1101
ENSG00000068878.15|PSME4	0.251162	2.66469e-17	1101
ENSG00000228974.5|AC006483.1	0.251098	2.71609e-17	1101
ENSG00000131143.10|COX4I1	0.251077	2.73323e-17	1101
ENSG00000197172.10|MAGEA6	0.251004	2.79306e-17	1101
ENSG00000183155.5|RABIF	0.250935	2.85181e-17	1101
ENSG00000214653.4|HNRNPA3P3	0.250883	2.89598e-17	1101
ENSG00000262358.1|AC116914.1	0.250799	2.96898e-17	1101
ENSG00000230478.1|Z96811.1	0.250594	3.15624e-17	1101
ENSG00000137965.11|IFI44	0.250586	3.16425e-17	1101
ENSG00000171786.6|NHLH1	0.250571	3.17836e-17	1101
ENSG00000251303.1|CAB39P1	0.250541	3.20649e-17	1101
ENSG00000096080.12|MRPS18A	0.250493	3.25296e-17	1101
ENSG00000051128.19|HOMER3	0.250439	3.3056e-17	1101
ENSG00000177494.6|ZBED2	0.25036	3.3844e-17	1101
ENSG00000101181.17|MTG2	0.25033	3.41412e-17	1101
ENSG00000114646.10|CSPG5	0.250292	3.45291e-17	1101
ENSG00000124802.12|EEF1E1	0.250281	3.46427e-17	1101
ENSG00000173653.8|RCE1	0.250263	3.48291e-17	1101
ENSG00000109065.12|NAT9	0.250252	3.49414e-17	1101
ENSG00000185813.11|PCYT2	0.250174	3.57636e-17	1101
ENSG00000099804.9|CDC34	0.250164	3.58686e-17	1101
ENSG00000253164.5|AC023403.1	0.250161	3.59029e-17	1101
ENSG00000127928.13|GNGT1	0.250147	3.60569e-17	1101
ENSG00000197110.9|IFNL3	0.250146	3.60617e-17	1101
ENSG00000276180.1|H4C9	0.25013	3.62356e-17	1101
ENSG00000180385.8|EMC3-AS1	0.25012	3.63407e-17	1101
ENSG00000287394.1|AC244102.4	0.250116	3.63861e-17	1101
ENSG00000101084.18|RAB5IF	0.250036	3.72636e-17	1101
ENSG00000229404.6|LINC00858	0.249966	3.8048e-17	1101
ENSG00000001497.18|LAS1L	0.24993	3.84523e-17	1101
ENSG00000236081.1|ELFN1-AS1	0.249927	3.8491e-17	1101
ENSG00000110921.14|MVK	0.249899	3.88121e-17	1101
ENSG00000071564.17|TCF3	0.249894	3.88666e-17	1101
ENSG00000084774.14|CAD	0.249868	3.91653e-17	1101
ENSG00000204538.4|PSORS1C2	0.249813	3.98145e-17	1101
ENSG00000228175.3|GEMIN8P4	0.24966	4.16547e-17	1101
ENSG00000101138.12|CSTF1	0.249592	4.2512e-17	1101
ENSG00000237424.1|FOXD2-AS1	0.249541	4.31596e-17	1101
ENSG00000164695.5|CHMP4C	0.249482	4.39129e-17	1101
ENSG00000186638.16|KIF24	0.249461	4.41885e-17	1101
ENSG00000260256.1|AP001063.1	0.249444	4.44165e-17	1101
ENSG00000271659.1|AL161729.4	0.249357	4.5574e-17	1101
ENSG00000174744.14|BRMS1	0.249263	4.68563e-17	1101
ENSG00000135972.9|MRPS9	0.249254	4.69861e-17	1101
ENSG00000077721.16|UBE2A	0.249174	4.81149e-17	1101
ENSG00000159556.10|ISL2	0.249063	4.97155e-17	1101
ENSG00000244184.1|AC091153.3	0.249009	5.05213e-17	1101
ENSG00000225536.2|STIP1P3	0.249007	5.05375e-17	1101
ENSG00000276758.1|AC245884.12	0.248892	5.22858e-17	1101
ENSG00000232065.1|LINC01063	0.248884	5.24105e-17	1101
ENSG00000205420.11|KRT6A	0.248818	5.3455e-17	1101
ENSG00000142700.12|DMRTA2	0.248784	5.39857e-17	1101
ENSG00000183431.12|SF3A3	0.248746	5.45888e-17	1101
ENSG00000100632.11|ERH	0.248646	5.624e-17	1101
ENSG00000130725.8|UBE2M	0.248494	5.88054e-17	1101
ENSG00000124216.4|SNAI1	0.248429	5.99438e-17	1101
ENSG00000004779.10|NDUFAB1	0.248428	5.9972e-17	1101
ENSG00000154548.9|SRSF12	0.248396	6.05363e-17	1101
ENSG00000166126.11|AMN	0.248347	6.14152e-17	1101
ENSG00000144034.16|TPRKB	0.24833	6.17349e-17	1101
ENSG00000213619.11|NDUFS3	0.24827	6.28358e-17	1101
ENSG00000228532.4|SUMO2P21	0.248103	6.60021e-17	1101
ENSG00000128692.8|EIF2S2P4	0.248066	6.67175e-17	1101
ENSG00000070087.14|PFN2	0.247689	7.45545e-17	1101
ENSG00000205334.2|LINC01460	0.247652	7.53531e-17	1101
ENSG00000132612.16|VPS4A	0.247572	7.7143e-17	1101
ENSG00000186297.12|GABRA5	0.247527	7.81826e-17	1101
ENSG00000133398.4|MED10	0.247423	8.06079e-17	1101
ENSG00000282836.1|AC068544.2	0.247331	8.28105e-17	1101
ENSG00000109066.14|TMEM104	0.247299	8.35852e-17	1101
ENSG00000170144.21|HNRNPA3	0.247229	8.53262e-17	1101
ENSG00000104369.5|JPH1	0.247188	8.63462e-17	1101
ENSG00000269246.1|AC011445.1	0.247172	8.67596e-17	1101
ENSG00000139800.8|ZIC5	0.247131	8.78235e-17	1101
ENSG00000121742.19|GJB6	0.247028	9.05148e-17	1101
ENSG00000169627.9|BOLA2B	0.247024	9.06181e-17	1101
ENSG00000286101.1|AC093894.2	0.246854	9.52417e-17	1101
ENSG00000116544.12|DLGAP3	0.246597	1.02688e-16	1101
ENSG00000158769.18|F11R	0.246415	1.08297e-16	1101
ENSG00000116863.11|ADPRS	0.246134	1.17539e-16	1101
ENSG00000238062.6|SPATA3-AS1	0.245968	1.23392e-16	1101
ENSG00000254986.7|DPP3	0.24594	1.24407e-16	1101
ENSG00000225675.2|LINC01771	0.245889	1.26274e-16	1101
ENSG00000105550.10|FGF21	0.245802	1.29514e-16	1101
ENSG00000270299.1|AL121758.1	0.2458	1.29572e-16	1101
ENSG00000189013.14|KIR2DL4	0.245798	1.29665e-16	1101
ENSG00000172432.19|GTPBP2	0.245709	1.33072e-16	1101
ENSG00000253844.1|AC064807.2	0.245671	1.34534e-16	1101
ENSG00000287731.1|AL035603.1	0.24564	1.35774e-16	1101
ENSG00000176909.12|MAMSTR	0.24559	1.37757e-16	1101
ENSG00000197696.10|NMB	0.245525	1.40387e-16	1101
ENSG00000171224.9|FAM241B	0.245434	1.44157e-16	1101
ENSG00000242125.3|SNHG3	0.245406	1.45322e-16	1101
ENSG00000174173.7|TRMT10C	0.245369	1.46895e-16	1101
ENSG00000181374.8|CCL13	0.245236	1.52719e-16	1101
ENSG00000232325.4|AC093627.1	0.245194	1.5459e-16	1101
ENSG00000105467.9|SYNGR4	0.245179	1.55253e-16	1101
ENSG00000259362.2|AC046168.1	0.245149	1.56605e-16	1101
ENSG00000184967.7|NOC4L	0.245118	1.58028e-16	1101
ENSG00000156482.11|RPL30	0.245117	1.58052e-16	1101
ENSG00000119280.17|C1orf198	0.24499	1.64027e-16	1101
ENSG00000272425.1|AC009902.3	0.244973	1.64841e-16	1101
ENSG00000154451.14|GBP5	0.244939	1.66435e-16	1101
ENSG00000163029.16|SMC6	0.244681	1.7939e-16	1101
ENSG00000137261.14|KIAA0319	0.244624	1.8238e-16	1101
ENSG00000225131.2|PSME2P2	0.244458	1.91378e-16	1101
ENSG00000082898.18|XPO1	0.244422	1.93377e-16	1101
ENSG00000176597.12|B3GNT5	0.244312	1.99649e-16	1101
ENSG00000143319.17|ISG20L2	0.244305	2.00021e-16	1101
ENSG00000268964.3|ERVV-2	0.244227	2.04627e-16	1101
ENSG00000236527.1|ARF4P2	0.2442	2.06241e-16	1101
ENSG00000287853.1|AL031668.2	0.244194	2.066e-16	1101
ENSG00000147592.9|LACTB2	0.244173	2.07854e-16	1101
ENSG00000102978.13|POLR2C	0.24414	2.09834e-16	1101
ENSG00000175877.4|TMEM270	0.244127	2.10601e-16	1101
ENSG00000257336.1|PRELID2P1	0.244084	2.13284e-16	1101
ENSG00000070785.17|EIF2B3	0.244005	2.18183e-16	1101
ENSG00000171135.15|JAGN1	0.243989	2.19223e-16	1101
ENSG00000165280.17|VCP	0.243966	2.20659e-16	1101
ENSG00000182173.13|TSEN54	0.243918	2.23735e-16	1101
ENSG00000180438.15|TPRXL	0.243913	2.24058e-16	1101
ENSG00000128973.13|CLN6	0.243842	2.28735e-16	1101
ENSG00000204745.4|AC083899.1	0.243776	2.33099e-16	1101
ENSG00000288071.1|AL591135.2	0.243587	2.46184e-16	1101
ENSG00000113845.10|TIMMDC1	0.243552	2.48672e-16	1101
ENSG00000287445.1|AC092803.3	0.243475	2.54282e-16	1101
ENSG00000283498.1|MIR1244-2	0.243444	2.56554e-16	1101
ENSG00000167695.15|TLCD3A	0.243232	2.72726e-16	1101
ENSG00000179262.10|RAD23A	0.243227	2.73114e-16	1101
ENSG00000158796.17|DEDD	0.243139	2.80099e-16	1101
ENSG00000212747.5|RTL8B	0.243089	2.84151e-16	1101
ENSG00000281398.4|SNHG4	0.243088	2.84236e-16	1101
ENSG00000164713.10|BRI3	0.243054	2.87036e-16	1101
ENSG00000287384.1|AL096840.2	0.242999	2.91656e-16	1101
ENSG00000159263.16|SIM2	0.242941	2.96591e-16	1101
ENSG00000126709.15|IFI6	0.242889	3.01052e-16	1101
ENSG00000258645.2|HSPE1P2	0.242863	3.03246e-16	1101
ENSG00000257596.1|SCAT2	0.242854	3.04077e-16	1101
ENSG00000229692.3|SOS1-IT1	0.242797	3.091e-16	1101
ENSG00000100629.17|CEP128	0.242788	3.09875e-16	1101
ENSG00000283429.1|MIR1244-3	0.242786	3.10092e-16	1101
ENSG00000258427.3|RBM8B	0.242766	3.11906e-16	1101
ENSG00000225663.8|MCRIP1	0.242683	3.19359e-16	1101
ENSG00000072954.7|TMEM38A	0.242602	3.26927e-16	1101
ENSG00000125249.7|RAP2A	0.242484	3.38225e-16	1101
ENSG00000119013.9|NDUFB3	0.24238	3.48449e-16	1101
[truncated: 56,412 more rows]

## Sheet: TCGA-LUAD-norm
	pearsonR	pVal	nSamples
ENSG00000178999.13|AURKB	0.900908	2.53026e-22	59
ENSG00000154839.10|SKA1	0.884617	1.54263e-20	59
ENSG00000089685.15|BIRC5	0.883109	2.18664e-20	59
ENSG00000146670.10|CDCA5	0.882309	2.62605e-20	59
ENSG00000123485.12|HJURP	0.8807	3.78009e-20	59
ENSG00000145386.11|CCNA2	0.869989	3.7678e-19	59
ENSG00000088325.16|TPX2	0.860072	2.66e-18	59
ENSG00000143228.13|NUF2	0.858874	3.33454e-18	59
ENSG00000117399.14|CDC20	0.857343	4.43697e-18	59
ENSG00000075218.19|GTSE1	0.85279	1.01813e-17	59
ENSG00000138180.16|CEP55	0.85148	1.28618e-17	59
ENSG00000165304.8|MELK	0.850477	1.53615e-17	59
ENSG00000111665.12|CDCA3	0.850173	1.62065e-17	59
ENSG00000093009.11|CDC45	0.849868	1.70992e-17	59
ENSG00000109805.10|NCAPG	0.848343	2.23138e-17	59
ENSG00000051180.17|RAD51	0.843094	5.45862e-17	59
ENSG00000105011.9|ASF1B	0.841529	7.08302e-17	59
ENSG00000101057.16|MYBL2	0.841032	7.68866e-17	59
ENSG00000171848.16|RRM2	0.834285	2.28143e-16	59
ENSG00000131747.15|TOP2A	0.829023	5.15514e-16	59
ENSG00000112984.12|KIF20A	0.828902	5.25053e-16	59
ENSG00000126787.13|DLGAP5	0.826279	7.79985e-16	59
ENSG00000167900.12|TK1	0.826019	8.10875e-16	59
ENSG00000065328.17|MCM10	0.824924	9.54444e-16	59
ENSG00000090889.12|KIF4A	0.820277	1.88251e-15	59
ENSG00000142945.13|KIF2C	0.818387	2.46782e-15	59
ENSG00000165480.16|SKA3	0.817003	3.00311e-15	59
ENSG00000131153.9|GINS2	0.809022	9.0263e-15	59
ENSG00000127564.17|PKMYT1	0.808288	9.96208e-15	59
ENSG00000171241.9|SHCBP1	0.807378	1.12511e-14	59
ENSG00000158402.20|CDC25C	0.803225	1.94478e-14	59
ENSG00000237649.8|KIFC1	0.802661	2.09258e-14	59
ENSG00000157456.8|CCNB2	0.799181	3.27299e-14	59
ENSG00000115163.15|CENPA	0.794428	5.94593e-14	59
ENSG00000094804.12|CDC6	0.788197	1.2705e-13	59
ENSG00000174371.17|EXO1	0.787812	1.33039e-13	59
ENSG00000169607.13|CKAP2L	0.787233	1.42563e-13	59
ENSG00000122952.17|ZWINT	0.786671	1.52426e-13	59
ENSG00000024526.17|DEPDC1	0.785811	1.6879e-13	59
ENSG00000170312.16|CDK1	0.781285	2.86512e-13	59
ENSG00000168078.10|PBK	0.780979	2.96818e-13	59
ENSG00000166803.14|PCLAF	0.780564	3.11335e-13	59
ENSG00000072571.20|HMMR	0.777866	4.23803e-13	59
ENSG00000080986.13|NDC80	0.774412	6.25025e-13	59
ENSG00000135451.13|TROAP	0.773995	6.54738e-13	59
ENSG00000184661.14|CDCA2	0.773194	7.15626e-13	59
ENSG00000166851.15|PLK1	0.772759	7.50956e-13	59
ENSG00000111206.13|FOXM1	0.771597	8.53537e-13	59
ENSG00000011426.11|ANLN	0.766001	1.5655e-12	59
ENSG00000186185.14|KIF18B	0.764648	1.80832e-12	59
ENSG00000134690.11|CDCA8	0.762502	2.26841e-12	59
ENSG00000035499.13|DEPDC1B	0.756437	4.25058e-12	59
ENSG00000276043.5|UHRF1	0.756358	4.2846e-12	59
ENSG00000129810.15|SGO1	0.753648	5.63891e-12	59
ENSG00000189057.11|FAM111B	0.748434	9.47191e-12	59
ENSG00000186193.9|SAPCD2	0.747265	1.06213e-11	59
ENSG00000100526.20|CDKN3	0.742342	1.70896e-11	59
ENSG00000164087.8|POC1A	0.739476	2.24304e-11	59
ENSG00000161888.11|SPC24	0.729396	5.68046e-11	59
ENSG00000167513.9|CDT1	0.72737	6.8131e-11	59
ENSG00000121152.10|NCAPH	0.726563	7.32118e-11	59
ENSG00000171320.15|ESCO2	0.724884	8.4967e-11	59
ENSG00000129195.16|PIMREG	0.723283	9.7837e-11	59
ENSG00000101003.10|GINS1	0.71836	1.50023e-10	59
ENSG00000156970.13|BUB1B	0.714308	2.11853e-10	59
ENSG00000163808.17|KIF15	0.713776	2.21581e-10	59
ENSG00000091651.9|ORC6	0.701348	6.14711e-10	59
ENSG00000112742.10|TTK	0.698821	7.51687e-10	59
ENSG00000134057.15|CCNB1	0.697522	8.32894e-10	59
ENSG00000105173.14|CCNE1	0.694252	1.07579e-09	59
ENSG00000066279.18|ASPM	0.693929	1.10316e-09	59
ENSG00000118193.12|KIF14	0.693677	1.12491e-09	59
ENSG00000007968.7|E2F2	0.692638	1.21915e-09	59
ENSG00000138160.7|KIF11	0.692277	1.25358e-09	59
ENSG00000148773.14|MKI67	0.688059	1.7308e-09	59
ENSG00000109674.4|NEIL3	0.686013	2.02001e-09	59
ENSG00000164045.12|CDC25A	0.685714	2.06589e-09	59
ENSG00000137812.20|KNL1	0.684782	2.21553e-09	59
ENSG00000183856.11|IQGAP3	0.681307	2.86864e-09	59
ENSG00000092853.14|CLSPN	0.672466	5.44995e-09	59
ENSG00000077152.11|UBE2T	0.669445	6.75297e-09	59
ENSG00000256663.1|AC112777.1	0.643736	3.80411e-08	59
ENSG00000164109.14|MAD2L1	0.635493	6.40217e-08	59
ENSG00000188486.3|H2AX	0.63284	7.54497e-08	59
ENSG00000136492.9|BRIP1	0.631136	8.37778e-08	59
ENSG00000149554.13|CHEK1	0.624362	1.26237e-07	59
ENSG00000111247.15|RAD51AP1	0.622841	1.38228e-07	59
ENSG00000164611.13|PTTG1	0.617606	1.88186e-07	59
ENSG00000162062.15|TEDC2	0.613945	2.32738e-07	59
ENSG00000108518.8|PFN1	0.612301	2.5581e-07	59
ENSG00000168496.4|FEN1	0.611056	2.74699e-07	59
ENSG00000135476.12|ESPL1	0.603637	4.17326e-07	59
ENSG00000085840.13|ORC1	0.601095	4.80436e-07	59
ENSG00000186871.7|ERCC6L	0.596071	6.32393e-07	59
ENSG00000076382.17|SPAG5	0.595603	6.48639e-07	59
ENSG00000147536.12|GINS4	0.595475	6.53162e-07	59
ENSG00000173457.11|PPP1R14B	0.58699	1.02719e-06	59
ENSG00000151725.12|CENPU	0.582334	1.30978e-06	59
ENSG00000185480.12|PARPBP	0.580757	1.42096e-06	59
ENSG00000165501.17|LRR1	0.579036	1.55234e-06	59
ENSG00000164032.12|H2AZ1	0.577191	1.70567e-06	59
ENSG00000123219.13|CENPK	0.573584	2.04738e-06	59
ENSG00000137309.20|HMGA1	0.570749	2.3596e-06	59
ENSG00000153044.10|CENPH	0.568488	2.64001e-06	59
ENSG00000145050.19|MANF	0.567576	2.7617e-06	59
ENSG00000203760.9|CENPW	0.565486	3.06058e-06	59
ENSG00000107833.10|NPM3	0.564381	3.23049e-06	59
ENSG00000172757.13|CFL1	0.557668	4.46731e-06	59
ENSG00000055957.11|ITIH1	0.554567	5.17653e-06	59
ENSG00000007312.13|CD79B	0.55365	5.40554e-06	59
ENSG00000111640.15|GAPDH	0.547569	7.18001e-06	59
ENSG00000241553.12|ARPC4	0.545856	7.77031e-06	59
ENSG00000105755.8|ETHE1	0.545516	7.89246e-06	59
ENSG00000030110.13|BAK1	0.540549	9.89691e-06	59
ENSG00000116455.14|WDR77	0.538345	1.09296e-05	59
ENSG00000051341.14|POLQ	0.536721	1.17539e-05	59
ENSG00000076003.5|MCM6	0.536381	1.19338e-05	59
ENSG00000239672.8|NME1	0.534871	1.27626e-05	59
ENSG00000182481.10|KPNA2	0.534292	1.30946e-05	59
ENSG00000101412.13|E2F1	0.533146	1.37758e-05	59
ENSG00000166736.11|HTR3A	0.532354	1.4265e-05	59
ENSG00000198937.9|CCDC167	0.532253	1.43291e-05	59
ENSG00000108106.14|UBE2S	0.531473	1.48286e-05	59
ENSG00000106462.11|EZH2	0.530604	1.54044e-05	59
ENSG00000085999.13|RAD54L	0.530181	1.56924e-05	59
ENSG00000229407.5|AL359853.1	0.529063	1.64771e-05	59
ENSG00000104738.18|MCM4	0.528966	1.65468e-05	59
ENSG00000168081.9|PNOC	0.52888	1.66089e-05	59
ENSG00000169679.15|BUB1	0.527935	1.73059e-05	59
ENSG00000226142.2|RPL35P8	0.527312	1.77803e-05	59
ENSG00000053372.5|MRTO4	0.526543	1.8382e-05	59
ENSG00000100373.10|UPK3A	0.524955	1.96846e-05	59
ENSG00000142731.11|PLK4	0.522995	2.14108e-05	59
ENSG00000037897.17|METTL1	0.522708	2.1675e-05	59
ENSG00000117724.13|CENPF	0.52171	2.26173e-05	59
ENSG00000179967.11|PPP1R14BP3	0.519214	2.5143e-05	59
ENSG00000111348.9|ARHGDIB	0.518908	2.54694e-05	59
ENSG00000106268.15|NUDT1	0.518705	2.5689e-05	59
ENSG00000136877.15|FPGS	0.518538	2.58698e-05	59
ENSG00000104522.16|GFUS	0.518349	2.60772e-05	59
ENSG00000284753.2|EEF1AKMT4	0.517877	2.66002e-05	59
ENSG00000257991.1|AC089984.2	0.516254	2.84751e-05	59
ENSG00000237407.1|AP000552.2	0.516055	2.87131e-05	59
ENSG00000237185.1|VN1R66P	0.515993	2.87881e-05	59
ENSG00000169900.8|PYDC1	0.515905	2.88941e-05	59
ENSG00000278023.7|RDM1	0.515637	2.92194e-05	59
ENSG00000249509.1|NEUROG2-AS1	0.513924	3.13806e-05	59
ENSG00000149923.14|PPP4C	0.513449	3.20051e-05	59
ENSG00000123364.5|HOXC13	0.512969	3.26481e-05	59
ENSG00000150244.12|TRIM48	0.512703	3.3011e-05	59
ENSG00000086967.10|MYBPC2	0.512668	3.30576e-05	59
ENSG00000280683.1|LINC01242	0.510903	3.55564e-05	59
ENSG00000288675.1|AP006621.6	0.510774	3.57446e-05	59
ENSG00000182199.11|SHMT2	0.510602	3.59983e-05	59
ENSG00000266604.1|LINC01887	0.509109	3.82726e-05	59
ENSG00000211892.4|IGHG4	0.508536	3.91803e-05	59
ENSG00000259993.1|AC135731.1	0.507557	4.07765e-05	59
ENSG00000115705.22|TPO	0.507243	4.13003e-05	59
ENSG00000288024.1|AC005301.2	0.507038	4.16467e-05	59
ENSG00000198796.7|ALPK2	0.506699	4.22239e-05	59
ENSG00000140534.14|TICRR	0.506243	4.30122e-05	59
ENSG00000242151.1|DYNLL1P5	0.505774	4.38389e-05	59
ENSG00000170819.5|BFSP2	0.504648	4.588e-05	59
ENSG00000151790.9|TDO2	0.50407	4.69614e-05	59
ENSG00000123496.8|IL13RA2	0.503286	4.84668e-05	59
ENSG00000169241.19|SLC50A1	0.502704	4.9614e-05	59
ENSG00000175643.10|RMI2	0.502382	5.02569e-05	59
ENSG00000217482.2|HMGB1P17	0.50167	5.171e-05	59
ENSG00000100577.19|GSTZ1	0.50121	5.26697e-05	59
ENSG00000197982.14|C1orf122	0.500846	5.34417e-05	59
ENSG00000160683.5|CXCR5	0.500077	5.51024e-05	59
ENSG00000116670.15|MAD2L2	0.499626	5.61003e-05	59
ENSG00000143297.19|FCRL5	0.497763	6.03972e-05	59
ENSG00000271046.1|AL512631.1	0.496972	6.2312e-05	59
ENSG00000166342.19|NETO1	0.496578	6.32871e-05	59
ENSG00000268696.3|ZNF723	0.495563	6.58619e-05	59
ENSG00000143340.6|FAM163A	0.49514	6.69638e-05	59
ENSG00000171314.9|PGAM1	0.49483	6.77815e-05	59
ENSG00000075429.9|CACNG5	0.494695	6.81406e-05	59
ENSG00000013306.16|SLC25A39	0.494384	6.89737e-05	59
ENSG00000137310.12|TCF19	0.494053	6.9872e-05	59
ENSG00000253209.1|IGHV3-65	0.49283	7.32842e-05	59
ENSG00000105364.14|MRPL4	0.491464	7.72743e-05	59
ENSG00000167747.15|C19orf48	0.491226	7.79902e-05	59
ENSG00000042753.12|AP2S1	0.490227	8.10589e-05	59
ENSG00000137571.11|SLCO5A1	0.490198	8.11504e-05	59
ENSG00000160505.16|NLRP4	0.489605	8.30255e-05	59
ENSG00000123131.13|PRDX4	0.489215	8.42821e-05	59
ENSG00000117650.13|NEK2	0.488341	8.71595e-05	59
ENSG00000285818.1|AL591893.1	0.487751	8.91533e-05	59
ENSG00000005513.10|SOX8	0.486761	9.25949e-05	59
ENSG00000267201.1|LINC01775	0.486745	9.26502e-05	59
ENSG00000126453.9|BCL2L12	0.486559	9.33114e-05	59
ENSG00000100479.13|POLE2	0.486344	9.40774e-05	59
ENSG00000087586.18|AURKA	0.485832	9.59308e-05	59
ENSG00000154920.15|EME1	0.484758	9.99274e-05	59
ENSG00000013810.20|TACC3	0.484499	0.000100916	59
ENSG00000258572.1|AL133467.1	0.483057	0.000106574	59
ENSG00000242114.6|MTFP1	0.482911	0.000107161	59
ENSG00000117971.12|CHRNB4	0.48212	0.000110405	59
ENSG00000117632.23|STMN1	0.481794	0.000111764	59
ENSG00000253325.1|IGHV7-34-1	0.479926	0.000119873	59
ENSG00000233577.6|AL022332.1	0.479741	0.000120703	59
ENSG00000143942.5|CHAC2	0.479438	0.000122079	59
ENSG00000184697.7|CLDN6	0.479357	0.000122447	59
ENSG00000137807.16|KIF23	0.478977	0.000124195	59
ENSG00000259421.1|AL022318.2	0.478868	0.000124699	59
ENSG00000234965.2|SHISA8	0.47707	0.000133318	59
ENSG00000183684.8|ALYREF	0.476987	0.000133726	59
ENSG00000184840.12|TMED9	0.476802	0.000134647	59
ENSG00000159398.16|CES5A	0.47661	0.000135607	59
ENSG00000144867.13|SRPRB	0.476118	0.000138095	59
ENSG00000106803.10|SEC61B	0.475743	0.000140022	59
ENSG00000199218.1|RN7SKP184	0.475298	0.000142339	59
ENSG00000200325.1|Y_RNA	0.475298	0.000142339	59
ENSG00000216708.1|CIR1P3	0.475298	0.000142339	59
ENSG00000227367.1|SLC9B1P4	0.475298	0.000142339	59
ENSG00000229667.2|UBE2V1P9	0.475298	0.000142339	59
ENSG00000237171.1|AC005297.3	0.475298	0.000142339	59
ENSG00000249747.1|LINC02374	0.475298	0.000142339	59
ENSG00000251132.1|AC094104.2	0.475298	0.000142339	59
ENSG00000252774.1|AC087632.1	0.475298	0.000142339	59
ENSG00000253725.1|AC126915.1	0.475298	0.000142339	59
ENSG00000263396.1|AP005119.1	0.475298	0.000142339	59
ENSG00000275863.1|MIR7975	0.475298	0.000142339	59
ENSG00000284653.1|AL357509.1	0.475298	0.000142339	59
ENSG00000288618.1|AC004510.2	0.475298	0.000142339	59
ENSG00000136839.1|OR13C9	0.475298	0.000142339	59
ENSG00000166787.3|SAA3P	0.475298	0.000142339	59
ENSG00000188439.3|OR4P1P	0.475298	0.000142339	59
ENSG00000196240.4|OR2T2	0.475298	0.000142339	59
ENSG00000199212.1|RNU105C	0.475298	0.000142339	59
ENSG00000199360.1|RNU6-1115P	0.475298	0.000142339	59
ENSG00000200741.1|RNA5SP161	0.475298	0.000142339	59
ENSG00000201364.1|RN7SKP37	0.475298	0.000142339	59
ENSG00000201825.1|RNU6-1131P	0.475298	0.000142339	59
ENSG00000202187.1|RNA5SP355	0.475298	0.000142339	59
ENSG00000202490.1|RNU6-597P	0.475298	0.000142339	59
ENSG00000204479.4|PRAMEF17	0.475298	0.000142339	59
ENSG00000211681.2|IGLJ5	0.475298	0.000142339	59
ENSG00000223175.1|RNU4-61P	0.475298	0.000142339	59
ENSG00000223282.1|RN7SKP165	0.475298	0.000142339	59
ENSG00000224832.2|LINC01689	0.475298	0.000142339	59
ENSG00000225741.1|AC245517.1	0.475298	0.000142339	59
ENSG00000227004.2|AC108032.1	0.475298	0.000142339	59
ENSG00000228770.1|AC007327.1	0.475298	0.000142339	59
ENSG00000229150.1|CRYGEP	0.475298	0.000142339	59
ENSG00000229418.2|AL136181.1	0.475298	0.000142339	59
ENSG00000235639.1|AC002069.3	0.475298	0.000142339	59
ENSG00000235964.1|FXYD6P2	0.475298	0.000142339	59
ENSG00000236323.1|BMP6P1	0.475298	0.000142339	59
ENSG00000236420.1|CHCHD3P1	0.475298	0.000142339	59
ENSG00000236720.2|LINC01741	0.475298	0.000142339	59
ENSG00000240895.1|AC117430.1	0.475298	0.000142339	59
ENSG00000248419.2|AC110768.1	0.475298	0.000142339	59
ENSG00000248911.2|AC009800.1	0.475298	0.000142339	59
ENSG00000249002.2|AC096745.1	0.475298	0.000142339	59
ENSG00000249557.2|HSPD1P15	0.475298	0.000142339	59
ENSG00000250141.1|LINC02276	0.475298	0.000142339	59
ENSG00000250308.2|SALL4P1	0.475298	0.000142339	59
ENSG00000251822.1|AC090022.1	0.475298	0.000142339	59
ENSG00000252046.1|RNU6-150P	0.475298	0.000142339	59
ENSG00000252279.1|RNU6-406P	0.475298	0.000142339	59
ENSG00000253118.1|AC022695.1	0.475298	0.000142339	59
ENSG00000253664.1|AC012413.1	0.475298	0.000142339	59
ENSG00000253732.1|IGKV2-19	0.475298	0.000142339	59
ENSG00000253985.1|AC145141.2	0.475298	0.000142339	59
ENSG00000254344.3|LINC01288	0.475298	0.000142339	59
ENSG00000255015.1|AP000755.1	0.475298	0.000142339	59
ENSG00000255344.2|LINC02706	0.475298	0.000142339	59
ENSG00000256071.1|AC084291.1	0.475298	0.000142339	59
ENSG00000257807.1|AC003686.1	0.475298	0.000142339	59
ENSG00000258444.1|AL132855.1	0.475298	0.000142339	59
ENSG00000258463.1|AC138701.2	0.475298	0.000142339	59
ENSG00000258541.1|OR4K4P	0.475298	0.000142339	59
ENSG00000258719.1|AC009396.2	0.475298	0.000142339	59
ENSG00000260525.1|AC140658.3	0.475298	0.000142339	59
ENSG00000261624.1|NDUFB10P2	0.475298	0.000142339	59
ENSG00000263637.1|AC022035.1	0.475298	0.000142339	59
ENSG00000266760.1|MIR4464	0.475298	0.000142339	59
ENSG00000268074.1|RPL22P5	0.475298	0.000142339	59
ENSG00000271465.1|SQSTM1P1	0.475298	0.000142339	59
ENSG00000271494.1|AC034205.3	0.475298	0.000142339	59
ENSG00000274837.1|AC009233.1	0.475298	0.000142339	59
ENSG00000278264.1|MIR6803	0.475298	0.000142339	59
ENSG00000278469.1|Metazoa_SRP	0.475298	0.000142339	59
ENSG00000278895.1|AC008507.3	0.475298	0.000142339	59
ENSG00000279116.2|OR8D2	0.475298	0.000142339	59
ENSG00000280338.1|AC091941.1	0.475298	0.000142339	59
ENSG00000286252.1|FP671120.11	0.475298	0.000142339	59
ENSG00000286582.1|AL161753.1	0.475298	0.000142339	59
ENSG00000287832.1|AC092845.1	0.475298	0.000142339	59
ENSG00000287955.1|AL137067.3	0.475298	0.000142339	59
ENSG00000287987.1|AL390839.2	0.475298	0.000142339	59
ENSG00000288092.1|AC026108.2	0.475298	0.000142339	59
ENSG00000164362.21|TERT	0.475189	0.000142912	59
ENSG00000160224.17|AIRE	0.474466	0.000146762	59
ENSG00000284999.1|AL591518.1	0.474334	0.000147476	59
ENSG00000102962.5|CCL22	0.47413	0.000148588	59
ENSG00000253692.3|IGHEP1	0.474125	0.000148611	59
ENSG00000253131.1|IGHV7-56	0.474007	0.00014926	59
ENSG00000182898.4|TCHHL1	0.473098	0.000154318	59
ENSG00000130332.15|LSM7	0.473053	0.000154572	59
ENSG00000232613.6|LINC02576	0.472744	0.000156327	59
ENSG00000285163.1|AC092723.5	0.472484	0.000157819	59
ENSG00000269404.7|SPIB	0.472272	0.000159046	59
ENSG00000260303.1|AC108206.1	0.47224	0.00015923	59
ENSG00000184207.9|PGP	0.472161	0.00015969	59
ENSG00000198826.11|ARHGAP11A	0.472147	0.000159774	59
ENSG00000148334.16|PTGES2	0.472103	0.000160028	59
ENSG00000119969.15|HELLS	0.471575	0.000163143	59
ENSG00000179750.16|APOBEC3B	0.471005	0.000166559	59
ENSG00000228005.1|AC020743.1	0.470465	0.000169863	59
ENSG00000162892.16|IL24	0.470462	0.000169877	59
ENSG00000104921.15|FCER2	0.469943	0.000173109	59
ENSG00000128714.6|HOXD13	0.469362	0.000176787	59
ENSG00000164485.15|IL22RA2	0.469299	0.000177193	59
ENSG00000180879.14|SSR4	0.468343	0.000183419	59
ENSG00000207776.1|MIR551A	0.468208	0.000184315	59
ENSG00000211656.3|IGLV2-33	0.466843	0.000193592	59
ENSG00000102384.13|CENPI	0.466345	0.00019708	59
ENSG00000105669.14|COPE	0.466287	0.000197489	59
ENSG00000125319.15|HROB	0.465396	0.000203895	59
ENSG00000205056.8|LINC02397	0.465222	0.000205165	59
ENSG00000267712.6|LINC01539	0.46485	0.000207908	59
ENSG00000231364.3|LINC01712	0.464273	0.000212231	59
ENSG00000255624.3|C10orf88B	0.464044	0.000213969	59
ENSG00000104783.14|KCNN4	0.463939	0.000214766	59
ENSG00000189127.8|ANKRD34B	0.46278	0.000223798	59
ENSG00000171159.5|C9orf16	0.462506	0.000225977	59
ENSG00000180549.8|FUT7	0.46097	0.00023859	59
ENSG00000285866.1|LINC02852	0.460271	0.000244536	59
ENSG00000103187.8|COTL1	0.459781	0.000248786	59
ENSG00000162897.16|FCAMR	0.459593	0.000250433	59
ENSG00000286069.2|AC076968.2	0.459546	0.000250847	59
ENSG00000211891.6|IGHE	0.459169	0.00025419	59
ENSG00000102265.12|TIMP1	0.459018	0.000255537	59
ENSG00000229255.1|AC138089.1	0.458863	0.000256927	59
ENSG00000158485.11|CD1B	0.458683	0.000258549	59
ENSG00000161270.20|NPHS1	0.458166	0.000263274	59
ENSG00000158716.9|DUSP23	0.458028	0.000264548	59
ENSG00000168393.13|DTYMK	0.457998	0.000264821	59
ENSG00000227507.3|LTB	0.457977	0.00026502	59
ENSG00000197299.12|BLM	0.456972	0.000274477	59
ENSG00000102970.11|CCL17	0.456565	0.000278393	59
ENSG00000263413.2|MIR4538	0.45639	0.000280087	59
ENSG00000165244.7|ZNF367	0.456335	0.000280625	59
ENSG00000262814.8|MRPL12	0.45619	0.00028204	59
ENSG00000172531.16|PPP1CA	0.45541	0.000289786	59
ENSG00000140988.16|RPS2	0.455377	0.000290115	59
ENSG00000172724.12|CCL19	0.455275	0.000291142	59
ENSG00000254698.1|AP000893.2	0.454565	0.000298381	59
ENSG00000235304.2|LINC01281	0.45411	0.000303112	59
ENSG00000174939.11|ASPHD1	0.453568	0.000308834	59
ENSG00000051523.11|CYBA	0.453506	0.000309492	59
ENSG00000125245.13|GPR18	0.452418	0.000321298	59
ENSG00000114738.11|MAPKAPK3	0.452	0.000325947	59
ENSG00000188822.8|CNR2	0.451684	0.000329494	59
ENSG00000113368.12|LMNB1	0.451562	0.000330877	59
ENSG00000234540.1|AL080313.1	0.450679	0.000341024	59
ENSG00000228590.2|MIR4432HG	0.450461	0.000343572	59
ENSG00000211597.2|IGKJ1	0.450304	0.000345422	59
ENSG00000222041.11|CYTOR	0.449992	0.000349111	59
ENSG00000161634.12|DCD	0.449801	0.000351402	59
ENSG00000145088.9|EAF2	0.449558	0.000354312	59
ENSG00000116649.10|SRM	0.449356	0.000356757	59
ENSG00000121073.15|SLC35B1	0.44812	0.000372063	59
ENSG00000249036.1|AC092674.1	0.447895	0.000374908	59
ENSG00000273703.2|H2BC14	0.44788	0.000375102	59
ENSG00000156509.14|FBXO43	0.447101	0.000385111	59
ENSG00000286546.1|AL079338.1	0.445765	0.00040286	59
ENSG00000188263.10|IL17REL	0.445746	0.000403124	59
ENSG00000160957.14|RECQL4	0.445357	0.000408427	59
ENSG00000178896.9|EXOSC4	0.444558	0.000419533	59
ENSG00000128218.8|VPREB3	0.444558	0.000419541	59
ENSG00000132768.14|DPH2	0.444393	0.00042186	59
ENSG00000198931.11|APRT	0.444327	0.000422791	59
ENSG00000187741.15|FANCA	0.444263	0.000423707	59
ENSG00000181817.6|LSM10	0.444119	0.000425751	59
ENSG00000156234.7|CXCL13	0.443537	0.000434131	59
ENSG00000135404.12|CD63	0.443315	0.000437358	59
ENSG00000229646.2|AL109914.1	0.443158	0.000439655	59
ENSG00000170684.9|ZNF296	0.443051	0.000441232	59
ENSG00000165891.16|E2F7	0.442923	0.000443128	59
ENSG00000124688.14|MAD2L1BP	0.442789	0.000445103	59
ENSG00000275305.1|RNA5SP528	0.442587	0.000448117	59
ENSG00000229106.1|BTBD6P1	0.442568	0.000448404	59
ENSG00000239744.3|RN7SL63P	0.442301	0.000452403	59
ENSG00000247774.7|PCED1B-AS1	0.44155	0.000463843	59
ENSG00000257275.6|AL139020.1	0.441307	0.000467614	59
ENSG00000132507.18|EIF5A	0.440922	0.000473618	59
ENSG00000136490.9|LIMD2	0.440816	0.000475291	59
ENSG00000113722.17|CDX1	0.440315	0.000483243	59
ENSG00000214301.4|AC022296.2	0.439852	0.000490699	59
ENSG00000211644.3|IGLV1-51	0.43976	0.00049219	59
ENSG00000134061.5|CD180	0.439675	0.000493578	59
ENSG00000083454.22|P2RX5	0.439371	0.000498553	59
ENSG00000116221.15|MRPL37	0.439278	0.000500088	59
ENSG00000282419.3|TEX13D	0.439194	0.000501473	59
ENSG00000124507.11|PACSIN1	0.43892	0.00050602	59
ENSG00000123473.16|STIL	0.43882	0.000507703	59
ENSG00000198618.5|PPIAP22	0.438465	0.000513666	59
ENSG00000068489.13|PRR11	0.437671	0.000527247	59
ENSG00000266200.6|PNLIPRP2	0.437164	0.000536104	59
ENSG00000108107.15|RPL28	0.437019	0.000538648	59
ENSG00000152253.9|SPC25	0.436156	0.000554075	59
ENSG00000224187.1|LINC01991	0.436012	0.000556691	59
ENSG00000148335.15|NTMT1	0.435487	0.000566324	59
ENSG00000269608.1|OSTCP3	0.434992	0.000575519	59
ENSG00000002726.21|AOC1	0.434573	0.000583428	59
ENSG00000111669.15|TPI1	0.434118	0.000592118	59
ENSG00000100162.15|CENPM	0.433923	0.000595885	59
ENSG00000244414.7|CFHR1	0.433791	0.000598445	59
ENSG00000170950.6|PGK2	0.433597	0.000602226	59
ENSG00000161800.13|RACGAP1	0.433013	0.000613716	59
ENSG00000102445.20|RUBCNL	0.433003	0.000613927	59
ENSG00000183386.10|FHL3	0.432947	0.000615036	59
ENSG00000158481.13|CD1C	0.432889	0.000616189	59
ENSG00000174123.11|TLR10	0.432755	0.000618859	59
ENSG00000163273.4|NPPC	0.432429	0.000625429	59
ENSG00000121895.8|TMEM156	0.432358	0.000626865	59
ENSG00000263513.5|FAM72C	0.432061	0.000632901	59
ENSG00000163466.16|ARPC2	0.432019	0.000633748	59
ENSG00000136279.21|DBNL	0.431466	0.000645161	59
ENSG00000254202.2|AC015522.1	0.431276	0.000649109	59
ENSG00000099866.15|MADCAM1	0.431143	0.000651906	59
ENSG00000128626.12|MRPS12	0.430622	0.000662925	59
ENSG00000234184.6|LINC01781	0.430353	0.000668676	59
ENSG00000271776.1|AL445209.1	0.430107	0.00067397	59
ENSG00000279369.1|AC046185.3	0.429714	0.000682527	59
ENSG00000177602.5|HASPIN	0.429635	0.000684243	59
ENSG00000277791.5|PSMB3	0.429375	0.000689968	59
ENSG00000280049.1|AC079597.1	0.4293	0.000691627	59
ENSG00000136573.14|BLK	0.428531	0.000708839	59
ENSG00000168237.18|GLYCTK	0.428508	0.000709355	59
ENSG00000196839.13|ADA	0.428454	0.00071058	59
ENSG00000185559.16|DLK1	0.428414	0.000711504	59
ENSG00000205420.11|KRT6A	0.42833	0.000713401	59
ENSG00000089157.16|RPLP0	0.428106	0.000718525	59
ENSG00000132185.18|FCRLA	0.427901	0.000723237	59
ENSG00000074800.16|ENO1	0.42722	0.000739076	59
ENSG00000100297.16|MCM5	0.426772	0.000749678	59
ENSG00000187912.12|CLEC17A	0.426526	0.000755566	59
ENSG00000161911.11|TREML1	0.426447	0.00075746	59
ENSG00000135069.14|PSAT1	0.426338	0.000760083	59
ENSG00000287119.1|AC092580.4	0.426306	0.000760841	59
ENSG00000158477.7|CD1A	0.426222	0.000762887	59
ENSG00000029153.14|ARNTL2	0.425602	0.000778005	59
ENSG00000134809.9|TIMM10	0.424915	0.000795087	59
ENSG00000239628.1|AC073288.1	0.424211	0.000812952	59
ENSG00000126953.8|TIMM8A	0.424094	0.000815954	59
ENSG00000228278.5|ORM2	0.424035	0.000817452	59
ENSG00000049541.11|RFC2	0.423844	0.000822386	59
ENSG00000100721.11|TCL1A	0.423245	0.00083804	59
ENSG00000126353.3|CCR7	0.42294	0.000846093	59
ENSG00000172500.13|FIBP	0.42282	0.000849298	59
ENSG00000225885.7|AC023590.1	0.422458	0.000858987	59
ENSG00000160307.10|S100B	0.422362	0.000861576	59
ENSG00000229613.2|LINC01501	0.42218	0.000866498	59
ENSG00000253691.2|IGKV2OR22-4	0.421996	0.000871511	59
ENSG00000284957.1|AF131216.5	0.421687	0.000879967	59
ENSG00000155115.7|GTF3C6	0.42135	0.000889283	59
ENSG00000129255.16|MPDU1	0.421213	0.000893098	59
ENSG00000005059.16|MCUB	0.420657	0.000908733	59
ENSG00000224373.3|IGHV4-59	0.420549	0.000911792	59
ENSG00000135617.4|PRADC1	0.420348	0.00091752	59
ENSG00000267187.1|AC026898.1	0.420315	0.00091846	59
ENSG00000226070.1|AL139275.1	0.4203	0.000918881	59
ENSG00000224877.4|NDUFAF8	0.420279	0.000919475	59
ENSG00000254097.1|IGKV3D-25	0.420105	0.000924488	59
ENSG00000234883.6|MIR155HG	0.419934	0.000929399	59
ENSG00000132341.12|RAN	0.419828	0.000932482	59
ENSG00000048462.11|TNFRSF17	0.419079	0.000954419	59
ENSG00000226777.7|FAM30A	0.419046	0.000955391	59
ENSG00000236800.1|AC068898.1	0.419021	0.000956144	59
ENSG00000255733.6|IFNG-AS1	0.418506	0.000971535	59
ENSG00000177455.15|CD19	0.418241	0.000979515	59
ENSG00000230813.1|AL356583.3	0.418152	0.000982237	59
ENSG00000214049.8|UCA1	0.418091	0.000984094	59
ENSG00000136718.10|IMP4	0.417768	0.000993948	59
ENSG00000168028.14|RPSA	0.417744	0.000994699	59
ENSG00000236041.1|COX6CP18	0.417735	0.000994952	59
ENSG00000265929.1|MIR5195	0.417674	0.000996849	59
ENSG00000186283.14|TOR3A	0.417133	0.00101362	59
ENSG00000133980.5|VRTN	0.416963	0.00101894	59
ENSG00000102879.16|CORO1A	0.416917	0.00102041	59
ENSG00000005194.15|CIAPIN1	0.416878	0.00102162	59
ENSG00000142507.10|PSMB6	0.416501	0.00103355	59
ENSG00000128228.5|SDF2L1	0.416415	0.00103628	59
ENSG00000213654.10|GPSM3	0.416386	0.00103722	59
ENSG00000132646.11|PCNA	0.416367	0.00103781	59
ENSG00000278263.2|AC135068.3	0.416244	0.00104176	59
ENSG00000131148.9|EMC8	0.416167	0.00104422	59
ENSG00000157020.18|SEC13	0.416003	0.00104951	59
ENSG00000114395.11|CYB561D2	0.415829	0.00105513	59
ENSG00000167483.19|NIBAN3	0.415692	0.00105956	59
ENSG00000146410.12|MTFR2	0.415644	0.00106114	59
ENSG00000178741.12|COX5A	0.415538	0.00106458	59
ENSG00000207990.3|MIR182	0.414342	0.00110433	59
ENSG00000196092.14|PAX5	0.414218	0.0011085	59
ENSG00000188403.7|IGHV1OR15-9	0.414129	0.00111154	59
ENSG00000182557.8|SPNS3	0.413779	0.00112348	59
ENSG00000229781.1|RRN3P4	0.413713	0.00112573	59
ENSG00000255101.1|AC103843.1	0.41361	0.0011293	59
ENSG00000167208.15|SNX20	0.413596	0.00112978	59
ENSG00000239961.3|LILRA4	0.413442	0.00113508	59
ENSG00000253891.2|AC023202.1	0.413181	0.00114416	59
ENSG00000123975.5|CKS2	0.412619	0.00116388	59
ENSG00000102030.16|NAA10	0.412544	0.00116655	59
ENSG00000287097.1|AL590550.1	0.412473	0.00116907	59
ENSG00000125835.19|SNRPB	0.412431	0.00117055	59
ENSG00000063241.8|ISOC2	0.412383	0.00117226	59
ENSG00000163568.15|AIM2	0.412088	0.00118284	59
ENSG00000224565.2|LINC01754	0.411845	0.00119158	59
ENSG00000262406.3|MMP12	0.411822	0.00119239	59
ENSG00000205927.5|OLIG2	0.411596	0.00120062	59
ENSG00000213523.10|SRA1	0.411519	0.00120343	59
ENSG00000115233.12|PSMD14	0.41125	0.00121327	59
ENSG00000211594.2|IGKJ4	0.411212	0.00121465	59
ENSG00000040633.13|PHF23	0.410928	0.00122516	59
ENSG00000188483.8|IER5L	0.410868	0.00122736	59
ENSG00000143851.15|PTPN7	0.410801	0.00122988	59
ENSG00000234572.1|LINC01800	0.410661	0.00123508	59
ENSG00000253924.2|AC103831.1	0.41055	0.00123921	59
ENSG00000196230.13|TUBB	0.410271	0.00124971	59
ENSG00000233276.7|GPX1	0.41026	0.00125015	59
ENSG00000267521.1|AC016168.1	0.410257	0.00125023	59
ENSG00000159199.14|ATP5MC1	0.410079	0.00125699	59
ENSG00000267568.6|AC016168.2	0.409668	0.00127265	59
ENSG00000187862.12|TTC24	0.409297	0.00128694	59
ENSG00000226397.8|C12orf77	0.409274	0.00128784	59
ENSG00000153012.12|LGI2	0.408856	0.00130414	59
ENSG00000196262.15|PPIA	0.408823	0.00130543	59
ENSG00000120334.15|CENPL	0.408624	0.00131329	59
ENSG00000106327.13|TFR2	0.408529	0.00131701	59
ENSG00000073111.14|MCM2	0.408218	0.00132936	59
ENSG00000154518.10|ATP5MC3	0.407992	0.00133844	59
ENSG00000105675.9|ATP4A	0.407705	0.00134997	59
ENSG00000087085.16|ACHE	0.407619	0.00135346	59
ENSG00000211896.7|IGHG1	0.407336	0.00136497	59
ENSG00000238241.2|CCR12P	0.407172	0.00137169	59
ENSG00000211781.3|TRAV7	0.407144	0.00137284	59
ENSG00000280350.1|LINC01726	0.406988	0.00137927	59
ENSG00000227145.2|IL21-AS1	0.406922	0.00138199	59
ENSG00000005471.19|ABCB4	0.406912	0.00138238	59
ENSG00000101294.18|HM13	0.406765	0.00138847	59
ENSG00000108639.8|SYNGR2	0.406374	0.00140478	59
ENSG00000243488.3|RN7SL337P	0.406209	0.00141172	59
ENSG00000176340.4|COX8A	0.406081	0.00141713	59
ENSG00000249334.1|AC084048.1	0.405728	0.00143211	59
ENSG00000170476.16|MZB1	0.405722	0.00143235	59
ENSG00000280003.1|AC097637.2	0.405568	0.00143892	59
ENSG00000251039.2|IGKV2D-40	0.405399	0.00144618	59
ENSG00000249992.2|TMEM158	0.405182	0.00145555	59
ENSG00000211978.2|IGHV5-78	0.405009	0.00146304	59
ENSG00000099800.8|TIMM13	0.404806	0.00147192	59
ENSG00000175550.8|DRAP1	0.404749	0.0014744	59
ENSG00000100983.12|GSS	0.404551	0.00148309	59
ENSG00000105246.6|EBI3	0.40452	0.00148447	59
ENSG00000258112.1|CCNG2P1	0.404244	0.00149663	59
ENSG00000262181.2|AP001005.1	0.404231	0.00149722	59
ENSG00000271856.1|LINC01215	0.404124	0.00150198	59
ENSG00000148248.14|SURF4	0.404035	0.00150594	59
ENSG00000147168.13|IL2RG	0.403942	0.00151011	59
ENSG00000239819.2|IGKV1D-8	0.403362	0.00153626	59
ENSG00000124787.14|RPP40	0.403279	0.00154002	59
ENSG00000140451.13|PIF1	0.403249	0.00154137	59
ENSG00000109103.12|UNC119	0.402961	0.00155457	59
ENSG00000134594.5|RAB33A	0.402817	0.00156115	59
ENSG00000279274.2|AC012005.1	0.402698	0.00156664	59
ENSG00000168002.12|POLR2G	0.402697	0.00156672	59
ENSG00000188778.6|ADRB3	0.402372	0.0015818	59
ENSG00000167131.17|CCDC103	0.402105	0.00159427	59
ENSG00000269954.2|AC022239.1	0.401982	0.00160006	59
ENSG00000112333.12|NR2E1	0.401902	0.00160385	59
ENSG00000211654.2|IGLV5-37	0.401691	0.00161384	59
ENSG00000232080.5|AL662789.1	0.401661	0.00161526	59
ENSG00000227729.5|RD3L	0.401618	0.00161731	59
ENSG00000166535.20|A2ML1	0.401609	0.00161775	59
ENSG00000166557.14|TMED3	0.401413	0.00162706	59
ENSG00000258878.1|AL355076.3	0.401388	0.00162828	59
ENSG00000228300.14|FAM174C	0.401265	0.00163418	59
ENSG00000198106.8|AC025279.1	0.401239	0.00163541	59
ENSG00000246528.3|AC079089.1	0.401194	0.00163758	59
ENSG00000135454.14|B4GALNT1	0.401102	0.00164202	59
ENSG00000188690.15|UROS	0.401096	0.00164229	59
ENSG00000170627.11|GTSF1	0.401021	0.00164592	59
ENSG00000211950.2|IGHV1-24	0.401016	0.00164614	59
ENSG00000112578.10|BYSL	0.400943	0.00164969	59
ENSG00000084623.12|EIF3I	0.400634	0.00166472	59
ENSG00000170619.10|COMMD5	0.400606	0.00166605	59
ENSG00000283907.1|AD000090.1	0.400249	0.00168359	59
ENSG00000211973.2|IGHV1-69	0.400208	0.00168562	59
ENSG00000033011.13|ALG1	0.400031	0.00169437	59
ENSG00000224041.3|IGKV3D-15	0.400024	0.00169471	59
ENSG00000260498.6|AC126696.3	0.399591	0.00171628	59
ENSG00000253535.5|AC120193.1	0.399283	0.00173183	59
ENSG00000072506.13|HSD17B10	0.399208	0.00173561	59
ENSG00000148459.16|PDSS1	0.399083	0.00174195	59
ENSG00000172409.6|CLP1	0.399015	0.00174544	59
ENSG00000090266.13|NDUFB2	0.398955	0.00174847	59
ENSG00000074842.8|MYDGF	0.398829	0.00175491	59
ENSG00000181924.7|COA4	0.398633	0.00176494	59
ENSG00000249055.1|TBCAP3	0.398584	0.00176748	59
ENSG00000286848.1|AC009570.2	0.398489	0.00177237	59
ENSG00000253364.2|COPDA1	0.398305	0.00178188	59
ENSG00000124772.12|CPNE5	0.398297	0.00178233	59
ENSG00000165349.12|SLC7A3	0.398029	0.00179628	59
ENSG00000201078.1|RN7SKP214	0.397957	0.00180001	59
ENSG00000181617.6|FDCSP	0.397815	0.00180745	59
ENSG00000182810.7|DDX28	0.397684	0.00181437	59
ENSG00000048162.21|NOP16	0.397644	0.00181646	59
ENSG00000129173.13|E2F8	0.397396	0.00182958	59
ENSG00000285899.1|AL023574.1	0.396264	0.0018906	59
ENSG00000235621.9|LINC00494	0.395928	0.00190904	59
ENSG00000163584.18|RPL22L1	0.395866	0.00191248	59
ENSG00000163507.14|CIP2A	0.395657	0.00192408	59
ENSG00000271202.1|PRR13P7	0.395645	0.00192475	59
ENSG00000198738.4|SMIM11P1	0.39559	0.00192777	59
ENSG00000159377.11|PSMB4	0.395432	0.00193661	59
ENSG00000075624.17|ACTB	0.395256	0.00194649	59
ENSG00000124557.12|BTN1A1	0.395198	0.0019497	59
ENSG00000159958.7|TNFRSF13C	0.395134	0.0019533	59
ENSG00000243305.1|AC026347.1	0.394998	0.001961	59
ENSG00000054148.18|PHPT1	0.394779	0.00197341	59
ENSG00000171222.10|SCAND1	0.394488	0.00199	59
ENSG00000116489.13|CAPZA1	0.394487	0.00199004	59
ENSG00000253491.2|IGHVII-30-1	0.39433	0.00199908	59
ENSG00000165478.7|HEPACAM	0.394175	0.00200801	59
ENSG00000060688.13|SNRNP40	0.393912	0.00202321	59
ENSG00000266088.6|AC004585.1	0.393763	0.00203187	59
ENSG00000179088.15|C12orf42	0.393689	0.00203619	59
ENSG00000211677.2|IGLC2	0.393671	0.00203724	59
ENSG00000103200.6|AC069335.1	0.393619	0.0020403	59
ENSG00000211655.3|IGLV1-36	0.39361	0.00204081	59
ENSG00000171551.12|ECEL1	0.393437	0.00205095	59
ENSG00000108179.14|PPIF	0.393258	0.00206153	59
ENSG00000139515.6|PDX1	0.393092	0.00207134	59
ENSG00000037241.7|RPL26L1	0.393084	0.00207185	59
ENSG00000010438.17|PRSS3	0.39303	0.00207502	59
ENSG00000254329.1|IGHVII-60-1	0.393013	0.00207604	59
ENSG00000146386.8|ABRACL	0.392655	0.00209744	59
ENSG00000069482.7|GAL	0.392472	0.00210847	59
ENSG00000034510.6|TMSB10	0.392457	0.00210933	59
ENSG00000240534.1|RPL34P17	0.392412	0.00211206	59
ENSG00000181803.3|OR6S1	0.39237	0.00211458	59
ENSG00000125726.11|CD70	0.39236	0.00211518	59
ENSG00000258483.4|LINC02251	0.391899	0.00214323	59
ENSG00000108561.8|C1QBP	0.391656	0.00215813	59
ENSG00000183765.23|CHEK2	0.391445	0.00217115	59
ENSG00000213719.8|CLIC1	0.391345	0.00217734	59
ENSG00000224194.1|AC008278.1	0.391106	0.00219224	59
ENSG00000242372.9|EIF6	0.390829	0.0022096	59
ENSG00000159184.8|HOXB13	0.390742	0.00221504	59
ENSG00000183527.12|PSMG1	0.390579	0.00222536	59
ENSG00000250850.2|AL161781.2	0.389974	0.00226392	59
ENSG00000105251.11|SHD	0.389592	0.00228854	59
ENSG00000255921.1|AC026310.1	0.389309	0.00230699	59
ENSG00000271569.1|IGKV1OR2-6	0.389166	0.00231631	59
ENSG00000099958.15|DERL3	0.388845	0.00233747	59
ENSG00000271609.1|AC005632.4	0.388424	0.00236542	59
ENSG00000174450.12|GOLGA6L2	0.388326	0.002372	59
ENSG00000231681.2|AC020743.2	0.38827	0.00237576	59
ENSG00000101134.12|DOK5	0.388267	0.00237594	59
ENSG00000133055.9|MYBPH	0.388006	0.00239351	59
ENSG00000285417.1|BX571818.1	0.388004	0.00239364	59
ENSG00000148803.12|FUOM	0.387774	0.00240921	59
ENSG00000179958.10|DCTPP1	0.38745	0.0024313	59
ENSG00000137078.9|SIT1	0.386596	0.0024904	59
ENSG00000211673.2|IGLV3-1	0.386564	0.00249262	59
ENSG00000236171.1|RPL12P26	0.386033	0.00253002	59
ENSG00000131351.15|HAUS8	0.385981	0.00253368	59
ENSG00000170779.11|CDCA4	0.385962	0.00253509	59
ENSG00000254167.2|IGHV8-51-1	0.385867	0.00254184	59
ENSG00000231701.1|BMS1P13	0.3851	0.00259699	59
ENSG00000026559.14|KCNG1	0.384931	0.00260927	59
ENSG00000154611.15|PSMA8	0.384729	0.00262401	59
ENSG00000105372.8|RPS19	0.384383	0.00264946	59
ENSG00000244575.3|IGKV1-27	0.384357	0.00265142	59
ENSG00000270187.1|IGKV1OR2-11	0.383768	0.00269527	59
ENSG00000226979.9|LTA	0.383592	0.0027085	59
ENSG00000168894.10|RNF181	0.383569	0.00271019	59
ENSG00000220875.1|H3C9P	0.383542	0.00271223	59
ENSG00000128050.9|PAICS	0.383523	0.0027137	59
ENSG00000142669.15|SH3BGRL3	0.38343	0.00272072	59
ENSG00000223350.2|IGLV9-49	0.383218	0.00273681	59
ENSG00000099901.17|RANBP1	0.383108	0.0027452	59
ENSG00000189159.16|JPT1	0.38308	0.0027473	59
ENSG00000253699.1|AC084128.1	0.382883	0.00276239	59
ENSG00000116544.12|DLGAP3	0.382612	0.00278322	59
ENSG00000134375.11|TIMM17A	0.382487	0.00279285	59
ENSG00000266002.1|AC091059.1	0.382421	0.00279802	59
ENSG00000105369.10|CD79A	0.382163	0.00281812	59
ENSG00000145863.11|GABRA6	0.382087	0.00282399	59
ENSG00000219700.1|PTCHD3P3	0.381874	0.00284069	59
ENSG00000254478.1|AP004609.2	0.381856	0.00284212	59
ENSG00000243449.6|C4orf48	0.381711	0.00285354	59
ENSG00000117410.14|ATP6V0B	0.381621	0.00286068	59
ENSG00000171631.15|P2RY6	0.381605	0.00286191	59
ENSG00000151465.14|CDC123	0.381519	0.00286878	59
ENSG00000253752.1|IGLVI-63	0.381509	0.00286957	59
ENSG00000169976.7|SF3B5	0.381425	0.00287625	59
ENSG00000133048.13|CHI3L1	0.381383	0.00287953	59
ENSG00000227538.1|HNRNPFP1	0.381311	0.0028853	59
ENSG00000230945.1|LINC01507	0.38113	0.00289978	59
ENSG00000125910.6|S1PR4	0.38078	0.00292791	59
ENSG00000172922.11|RNASEH2C	0.380629	0.00294013	59
ENSG00000162723.10|SLAMF9	0.380602	0.00294228	59
ENSG00000231292.6|IGKV1OR2-108	0.380598	0.00294257	59
ENSG00000241490.1|AC093010.1	0.380403	0.00295849	59
ENSG00000163518.11|FCRL4	0.380249	0.00297103	59
ENSG00000178860.8|MSC	0.380216	0.00297371	59
ENSG00000134285.11|FKBP11	0.37993	0.00299726	59
ENSG00000123136.15|DDX39A	0.379929	0.00299736	59
ENSG00000111732.11|AICDA	0.37963	0.00302209	59
ENSG00000244620.1|AC246787.2	0.379278	0.0030514	59
ENSG00000104904.12|OAZ1	0.379189	0.00305892	59
ENSG00000249284.1|AC095050.2	0.379159	0.00306141	59
ENSG00000174744.14|BRMS1	0.378826	0.00308952	59
ENSG00000251864.1|Y_RNA	0.378773	0.00309398	59
ENSG00000260101.1|AC008074.2	0.378709	0.00309946	59
ENSG00000137135.18|ARHGEF39	0.378617	0.00310726	59
ENSG00000137288.10|UQCC2	0.378485	0.00311852	59
ENSG00000123416.15|TUBA1B	0.378484	0.00311862	59
ENSG00000185803.12|SLC52A2	0.378233	0.00314005	59
ENSG00000228309.7|LINC01350	0.378181	0.00314457	59
ENSG00000123144.11|TRIR	0.377555	0.00319884	59
ENSG00000079462.8|PAFAH1B3	0.377293	0.00322177	59
ENSG00000223881.1|AL157402.1	0.377231	0.00322718	59
ENSG00000203811.1|H3C14	0.376982	0.00324925	59
ENSG00000143621.17|ILF2	0.376698	0.00327448	59
ENSG00000228834.1|ATP5MFP2	0.376659	0.00327792	59
ENSG00000145979.18|TBC1D7	0.376589	0.00328416	59
ENSG00000168701.19|TMEM208	0.376429	0.00329853	59
ENSG00000279846.1|AC015660.4	0.376411	0.00330016	59
ENSG00000164305.19|CASP3	0.376384	0.00330252	59
ENSG00000140525.19|FANCI	0.376269	0.00331287	59
ENSG00000002919.15|SNX11	0.37611	0.00332723	59
ENSG00000143032.8|BARHL2	0.375972	0.00333973	59
ENSG00000175857.8|GAPT	0.375829	0.00335279	59
ENSG00000137547.9|MRPL15	0.375606	0.00337311	59
ENSG00000186265.10|BTLA	0.375486	0.00338414	59
ENSG00000251018.2|HMMR-AS1	0.375435	0.00338885	59
ENSG00000236521.1|NPAP1P4	0.375237	0.00340709	59
ENSG00000265392.1|MIR4252	0.37522	0.00340865	59
ENSG00000264404.3|LINC02675	0.375181	0.00341224	59
ENSG00000130876.11|SLC7A10	0.375074	0.00342215	59
ENSG00000163479.14|SSR2	0.374905	0.00343789	59
ENSG00000169230.10|PRELID1	0.374873	0.00344087	59
ENSG00000130313.7|PGLS	0.374772	0.00345027	59
ENSG00000166211.8|SPIC	0.37468	0.0034589	59
ENSG00000137818.12|RPLP1	0.374641	0.00346249	59
ENSG00000188760.11|TMEM198	0.37448	0.00347758	59
ENSG00000228474.6|OST4	0.374433	0.00348202	59
ENSG00000197520.10|FAM177B	0.374209	0.00350316	59
ENSG00000125995.16|ROMO1	0.373959	0.00352693	59
ENSG00000227710.1|AC245517.2	0.373786	0.00354342	59
ENSG00000143476.18|DTL	0.373653	0.00355623	59
ENSG00000236847.1|AC018892.2	0.373561	0.00356505	59
ENSG00000166428.14|PLD4	0.373353	0.00358505	59
ENSG00000182183.15|SHISAL2A	0.373275	0.00359266	59
ENSG00000287335.1|AL139351.3	0.373252	0.00359481	59
ENSG00000272685.1|OR9I3P	0.372799	0.00363899	59
ENSG00000140264.21|SERF2	0.372793	0.00363951	59
ENSG00000259602.1|AC091073.1	0.372735	0.00364518	59
ENSG00000287265.1|AL365272.1	0.372597	0.00365877	59
ENSG00000160050.15|CCDC28B	0.372595	0.003659	59
ENSG00000161981.11|SNRNP25	0.372537	0.00366473	59
ENSG00000211593.2|IGKJ5	0.372487	0.0036696	59
ENSG00000112195.9|TREML2	0.372424	0.00367582	59
ENSG00000115828.17|QPCT	0.372274	0.00369065	59
ENSG00000173272.16|MZT2A	0.372243	0.00369375	59
ENSG00000163154.6|TNFAIP8L2	0.372226	0.00369547	59
ENSG00000285648.1|AC137735.2	0.372179	0.00370012	59
ENSG00000184489.12|PTP4A3	0.372154	0.00370261	59
ENSG00000100911.16|PSME2	0.371874	0.0037305	59
ENSG00000279082.4|LINC01727	0.371838	0.00373414	59
ENSG00000243063.1|IGKV3-7	0.371749	0.00374304	59
ENSG00000278615.5|C11orf98	0.371675	0.00375052	59
ENSG00000278463.2|H2AC4	0.371648	0.00375318	59
ENSG00000138073.14|PREB	0.371623	0.0037557	59
ENSG00000231331.1|AC103563.3	0.371514	0.00376669	59
ENSG00000256075.1|AC008033.1	0.371372	0.00378103	59
ENSG00000274641.2|H2BC17	0.371222	0.00379628	59
ENSG00000160856.21|FCRL3	0.370772	0.00384225	59
ENSG00000223750.1|SIRPB3P	0.370383	0.00388244	59
ENSG00000141378.15|PTRH2	0.370188	0.00390269	59
ENSG00000160446.19|ZDHHC12	0.369954	0.00392715	59
ENSG00000183011.13|NAA38	0.369888	0.00393402	59
ENSG00000015475.19|BID	0.369441	0.00398123	59
ENSG00000181649.8|PHLDA2	0.369379	0.00398774	59
ENSG00000197549.9|PRAMENP	0.36908	0.00401961	59
ENSG00000233655.1|IGHD4-4	0.368817	0.00404785	59
ENSG00000119655.11|NPC2	0.368561	0.00407545	59
ENSG00000139572.4|GPR84	0.368545	0.00407718	59
ENSG00000100823.12|APEX1	0.368329	0.0041007	59
ENSG00000167798.17|C3P1	0.368064	0.00412962	59
ENSG00000205334.2|LINC01460	0.367991	0.00413762	59
ENSG00000260611.1|AC106785.2	0.367988	0.00413794	59
ENSG00000099341.11|PSMD8	0.367934	0.0041438	59
ENSG00000129235.11|TXNDC17	0.367697	0.00416997	59
ENSG00000235445.1|AC016027.3	0.367671	0.00417278	59
ENSG00000143106.13|PSMA5	0.36759	0.00418182	59
ENSG00000237309.1|MTND2P6	0.367585	0.0041823	59
ENSG00000111012.10|CYP27B1	0.367544	0.00418686	59
ENSG00000182154.8|MRPL41	0.367422	0.00420039	59
ENSG00000135919.14|SERPINE2	0.36707	0.00423964	59
ENSG00000211659.2|IGLV3-25	0.366968	0.00425116	59
ENSG00000238063.3|LINC01685	0.366894	0.00425947	59
ENSG00000254709.8|IGLL5	0.366774	0.00427299	59
ENSG00000172366.20|MCRIP2	0.366699	0.0042815	59
ENSG00000240241.5|AC108752.1	0.366677	0.004284	59
ENSG00000100804.19|PSMB5	0.366632	0.00428906	59
ENSG00000213057.5|C1orf220	0.366416	0.00431358	59
ENSG00000188368.10|PRR19	0.366345	0.00432159	59
ENSG00000118785.14|SPP1	0.366315	0.00432503	59
ENSG00000250725.2|AC080079.1	0.366219	0.004336	59
ENSG00000132681.17|ATP1A4	0.366158	0.00434304	59
ENSG00000254215.1|IGHVIII-11-1	0.366147	0.00434431	59
ENSG00000173762.8|CD7	0.366077	0.00435226	59
ENSG00000251546.1|IGKV1D-39	0.365917	0.00437062	59
ENSG00000175756.13|AURKAIP1	0.365856	0.00437773	59
ENSG00000287689.1|AC009704.3	0.365502	0.00441868	59
ENSG00000283428.1|CCDC195	0.365456	0.00442403	59
ENSG00000204475.10|NCR3	0.365385	0.00443235	59
ENSG00000116771.6|AGMAT	0.365377	0.00443326	59
ENSG00000186891.14|TNFRSF18	0.365336	0.00443801	59
ENSG00000238000.1|PSME2P1	0.365129	0.00446218	59
ENSG00000250980.1|NSA2P6	0.365092	0.00446654	59
ENSG00000183010.17|PYCR1	0.365006	0.00447662	59
ENSG00000125753.14|VASP	0.364732	0.00450901	59
ENSG00000272456.1|AC087045.2	0.364657	0.00451786	59
ENSG00000247596.10|TWF2	0.36449	0.00453771	59
ENSG00000179840.5|PIK3CD-AS1	0.364441	0.00454354	59
ENSG00000258303.1|AC012464.2	0.36437	0.00455197	59
ENSG00000243678.12|NME2	0.364251	0.00456627	59
ENSG00000163064.7|EN1	0.364085	0.00458614	59
ENSG00000108010.12|GLRX3	0.364039	0.0045917	59
ENSG00000156738.18|MS4A1	0.364021	0.00459385	59
ENSG00000108559.12|NUP88	0.363984	0.0045983	59
ENSG00000159217.10|IGF2BP1	0.363817	0.00461837	59
ENSG00000211638.2|IGLV8-61	0.36375	0.00462655	59
ENSG00000137101.13|CD72	0.363727	0.00462931	59
ENSG00000158042.9|MRPL17	0.363591	0.00464574	59
ENSG00000271615.1|ACTG1P22	0.363319	0.00467899	59
ENSG00000101444.13|AHCY	0.363111	0.00470447	59
ENSG00000130755.13|GMFG	0.362955	0.00472368	59
ENSG00000285954.1|AC119428.2	0.362863	0.00473493	59
ENSG00000269993.1|KC877982.1	0.362826	0.00473959	59
ENSG00000241598.5|KRTAP5-4	0.362764	0.00474725	59
ENSG00000167645.17|YIF1B	0.362669	0.00475899	59
ENSG00000171657.6|GPR82	0.362649	0.00476145	59
ENSG00000241106.8|HLA-DOB	0.362591	0.0047687	59
ENSG00000171700.14|RGS19	0.362407	0.0047916	59
ENSG00000142583.18|SLC2A5	0.362199	0.00481768	59
ENSG00000228551.1|SNRPGP9	0.36192	0.00485269	59
ENSG00000134248.14|LAMTOR5	0.361896	0.00485575	59
ENSG00000266924.1|AC021594.1	0.361809	0.00486673	59
ENSG00000211625.2|IGKV3D-20	0.361738	0.00487571	59
ENSG00000257345.2|LINC02413	0.361635	0.0048888	59
ENSG00000227243.3|SLAMF6P1	0.36159	0.00489457	59
ENSG00000171425.10|ZNF581	0.361579	0.00489593	59
ENSG00000214244.4|SETP21	0.361544	0.0049004	59
ENSG00000243279.4|PRAF2	0.36152	0.00490352	59
ENSG00000206827.1|RNU6-1032P	0.361414	0.00491695	59
ENSG00000177338.14|LINC00469	0.36113	0.00495333	59
ENSG00000113732.9|ATP6V0E1	0.360965	0.00497464	59
ENSG00000211592.8|IGKC	0.360774	0.00499938	59
ENSG00000267374.2|MIR924HG	0.360617	0.00501967	59
ENSG00000124562.10|SNRPC	0.360599	0.00502209	59
ENSG00000076662.10|ICAM3	0.360445	0.00504213	59
ENSG00000115226.10|FNDC4	0.360251	0.00506754	59
ENSG00000149761.9|NUDT22	0.360234	0.00506976	59
ENSG00000273821.1|AL096828.3	0.360196	0.00507473	59
ENSG00000176422.14|SPRYD4	0.359882	0.00511611	59
ENSG00000177556.12|ATOX1	0.359839	0.0051218	59
ENSG00000104951.16|IL4I1	0.359442	0.00517458	59
ENSG00000065911.13|MTHFD2	0.359395	0.00518089	59
ENSG00000176177.10|ENTHD1	0.359054	0.00522665	59
ENSG00000254858.10|MPV17L2	0.359035	0.0052292	59
ENSG00000285582.1|AC016042.1	0.358986	0.00523587	59
ENSG00000004059.11|ARF5	0.358908	0.00524635	59
ENSG00000117322.18|CR2	0.358862	0.00525263	59
ENSG00000100365.16|NCF4	0.35885	0.00525417	59
ENSG00000226986.4|PRELID1P5	0.358813	0.00525923	59
ENSG00000164885.13|CDK5	0.358708	0.00527341	59
ENSG00000152082.15|MZT2B	0.358651	0.00528124	59
ENSG00000143774.17|GUK1	0.35844	0.00530994	59
ENSG00000100097.12|LGALS1	0.358413	0.00531367	59
ENSG00000167618.10|LAIR2	0.358397	0.00531583	59
ENSG00000211632.4|IGKV3D-11	0.358329	0.00532516	59
ENSG00000116157.6|GPX7	0.358283	0.0053315	59
ENSG00000117448.14|AKR1A1	0.358148	0.00535004	59
ENSG00000146232.17|NFKBIE	0.358069	0.00536095	59
ENSG00000253234.1|IGLV2-5	0.357987	0.00537223	59
ENSG00000256269.10|HMBS	0.357876	0.00538751	59
ENSG00000144554.12|FANCD2	0.357708	0.00541091	59
ENSG00000108826.16|MRPL27	0.357599	0.00542601	59
ENSG00000229119.3|AC026403.1	0.357587	0.00542772	59
ENSG00000201912.1|RN7SKP189	0.357561	0.00543135	59
ENSG00000162894.12|FCMR	0.35751	0.0054384	59
ENSG00000124466.9|LYPD3	0.357189	0.00548336	59
ENSG00000254264.2|IGKV3OR22-2	0.35706	0.0055016	59
ENSG00000275418.1|AC104971.3	0.357046	0.00550346	59
ENSG00000124172.10|ATP5F1E	0.356872	0.00552815	59
ENSG00000128645.15|HOXD1	0.356793	0.00553934	59
ENSG00000100985.7|MMP9	0.356662	0.00555793	59
ENSG00000137265.15|IRF4	0.356572	0.0055707	59
ENSG00000253274.1|IGHV1-67	0.356323	0.00560628	59
ENSG00000229092.2|IGHV3-47	0.355631	0.0057062	59
ENSG00000139343.10|SNRPF	0.35556	0.00571662	59
ENSG00000262919.8|CCNQ	0.355545	0.00571882	59
ENSG00000264350.1|SNRPGP2	0.35545	0.00573268	59
ENSG00000174177.13|CTU2	0.355307	0.00575353	59
ENSG00000233186.2|KLF4P1	0.35528	0.00575751	59
ENSG00000227433.1|AC090018.1	0.355079	0.00578709	59
ENSG00000088356.6|PDRG1	0.355003	0.00579832	59
ENSG00000169223.15|LMAN2	0.354954	0.00580549	59
ENSG00000170906.16|NDUFA3	0.354678	0.00584643	59
ENSG00000275630.1|AC004816.2	0.354671	0.00584744	59
ENSG00000134825.16|TMEM258	0.354548	0.00586588	59
ENSG00000211905.1|IGHJ1	0.354388	0.00588975	59
ENSG00000232472.1|EEF1B2P3	0.353858	0.00596953	59
ENSG00000013275.8|PSMC4	0.353737	0.00598789	59
ENSG00000231392.1|AC244157.1	0.353606	0.00600784	59
ENSG00000253714.1|IGHVII-53-1	0.353588	0.00601047	59
ENSG00000109919.10|MTCH2	0.353529	0.00601951	59
ENSG00000204472.13|AIF1	0.353509	0.00602254	59
ENSG00000102144.15|PGK1	0.353449	0.0060317	59
ENSG00000267909.3|CCDC177	0.353299	0.00605477	59
ENSG00000147381.11|MAGEA4	0.353175	0.00607379	59
ENSG00000164405.11|UQCRQ	0.353084	0.00608781	59
ENSG00000140968.11|IRF8	0.352908	0.00611486	59
ENSG00000106153.13|CHCHD2	0.352841	0.00612523	59
ENSG00000066379.15|POLR1H	0.352805	0.00613094	59
ENSG00000213179.4|RPL17P41	0.35275	0.00613936	59
ENSG00000159618.16|ADGRG5	0.352728	0.00614288	59
ENSG00000132704.16|FCRL2	0.352659	0.00615356	59
ENSG00000277972.2|CISD3	0.352587	0.00616468	59
ENSG00000143977.14|SNRPG	0.352418	0.00619117	59
ENSG00000063177.13|RPL18	0.352205	0.00622445	59
ENSG00000137168.8|PPIL1	0.352157	0.00623204	59
ENSG00000142512.15|SIGLEC10	0.35204	0.00625041	59
ENSG00000233908.1|AL359711.1	0.352026	0.00625274	59
ENSG00000106636.9|YKT6	0.352018	0.00625389	59
ENSG00000100300.18|TSPO	0.352018	0.0062539	59
ENSG00000130520.11|LSM4	0.351936	0.00626696	59
ENSG00000168101.14|NUDT16L1	0.351813	0.0062864	59
ENSG00000218187.2|AL356432.1	0.351634	0.00631471	59
ENSG00000188186.10|LAMTOR4	0.351481	0.00633909	59
ENSG00000238165.1|AC007560.1	0.351468	0.00634122	59
ENSG00000215030.5|RPL13P12	0.351328	0.0063636	59
ENSG00000184574.10|LPAR5	0.351241	0.00637754	59
ENSG00000101000.6|PROCR	0.35122	0.00638088	59
ENSG00000230138.2|LINC02812	0.351188	0.00638605	59
ENSG00000139410.15|SDSL	0.351124	0.00639633	59
ENSG00000251185.1|AC025244.1	0.350742	0.00645805	59
ENSG00000231431.7|FAR2P4	0.350681	0.00646796	59
ENSG00000250321.1|AC079140.2	0.350581	0.00648425	59
ENSG00000123080.12|CDKN2C	0.35057	0.00648609	59
ENSG00000173207.13|CKS1B	0.350355	0.00652107	59
ENSG00000128340.15|RAC2	0.350113	0.00656086	59
ENSG00000129925.11|PGAP6	0.350023	0.00657564	59
ENSG00000187840.5|EIF4EBP1	0.349972	0.00658402	59
ENSG00000255151.2|GLYATL1B	0.349668	0.00663443	59
ENSG00000089012.14|SIRPG	0.349653	0.00663685	59
ENSG00000100558.9|PLEK2	0.349609	0.00664423	59
ENSG00000250084.1|BX510359.5	0.349574	0.00665005	59
ENSG00000183605.17|SFXN4	0.349499	0.00666258	59
ENSG00000177105.10|RHOG	0.349407	0.00667796	59
ENSG00000223478.1|AL441992.1	0.349167	0.00671815	59
ENSG00000116898.12|MRPS15	0.348855	0.00677072	59
ENSG00000227455.3|AL450345.1	0.348683	0.00679977	59
ENSG00000240350.3|SOCAR	0.348447	0.00684001	59
ENSG00000234380.2|LINC01426	0.348408	0.00684659	59
ENSG00000173660.12|UQCRH	0.348366	0.00685382	59
ENSG00000227619.3|AL391056.1	0.348258	0.0068723	59
ENSG00000242371.1|IGKV1-39	0.348126	0.00689489	59
ENSG00000150779.12|TIMM8B	0.34796	0.0069235	59
ENSG00000254557.1|AC091047.1	0.347925	0.00692953	59
ENSG00000134028.14|ADAMDEC1	0.347849	0.00694267	59
ENSG00000175634.15|RPS6KB2	0.347742	0.00696123	59
ENSG00000242580.1|IGKV1D-43	0.347607	0.00698467	59
ENSG00000270318.1|IGHV3OR16-11	0.347497	0.00700375	59
ENSG00000169750.9|RAC3	0.347493	0.00700444	59
ENSG00000165066.13|NKX6-3	0.347424	0.0070165	59
ENSG00000106367.15|AP1S1	0.347358	0.00702796	59
ENSG00000279790.1|AL590552.1	0.347338	0.00703145	59
ENSG00000075415.13|SLC25A3	0.347284	0.0070409	59
ENSG00000182054.10|IDH2	0.347251	0.0070467	59
ENSG00000048140.18|TSPAN17	0.347249	0.00704717	59
ENSG00000188389.11|PDCD1	0.347076	0.00707747	59
ENSG00000183307.4|TMEM121B	0.346769	0.00713156	59
ENSG00000102317.18|RBM3	0.346756	0.00713388	59
ENSG00000229314.5|ORM1	0.346658	0.00715126	59
ENSG00000284698.1|AC084121.3	0.346603	0.00716102	59
ENSG00000232037.3|AL590556.1	0.34655	0.00717035	59
ENSG00000249084.1|AC027627.1	0.34649	0.00718109	59
ENSG00000259987.1|DUX4L46	0.34643	0.00719178	59
ENSG00000244437.1|IGKV3-15	0.346417	0.00719403	59
ENSG00000266709.1|AC005224.3	0.346139	0.0072439	59
ENSG00000235431.2|AC010991.1	0.346051	0.00725971	59
ENSG00000198856.13|OSTC	0.345988	0.00727095	59
ENSG00000182698.12|RESP18	0.345936	0.00728041	59
ENSG00000155438.12|NIFK	0.345931	0.00728123	59
ENSG00000226695.1|ANKRD20A10P	0.345929	0.00728167	59
ENSG00000211900.2|IGHJ6	0.345841	0.00729742	59
ENSG00000157778.9|PSMG3	0.345661	0.00733	59
ENSG00000271284.1|SMIM12P1	0.345427	0.00737261	59
ENSG00000266858.1|RPSAP67	0.34542	0.00737386	59
ENSG00000167985.7|SDHAF2	0.345318	0.00739249	59
ENSG00000241764.4|AC002467.1	0.345273	0.00740065	59
ENSG00000115204.15|MPV17	0.344934	0.00746282	59
ENSG00000265380.1|AC079070.1	0.344761	0.00749477	59
ENSG00000147123.11|NDUFB11	0.344697	0.00750654	59
ENSG00000128203.7|ASPHD2	0.344597	0.00752519	59
ENSG00000214326.2|RPL31P1	0.344525	0.00753848	59
ENSG00000280278.1|FLJ30679	0.344422	0.00755753	59
ENSG00000129226.14|CD68	0.34428	0.00758411	59
ENSG00000211974.3|IGHV2-70D	0.344239	0.00759167	59
ENSG00000141759.15|TXNL4A	0.344233	0.00759279	59
ENSG00000157303.11|SUSD3	0.344127	0.00761277	59
ENSG00000115268.10|RPS15	0.344087	0.00762027	59
ENSG00000211653.2|IGLV1-40	0.343876	0.00765993	59
ENSG00000256717.1|LINC02698	0.34335	0.00775947	59
ENSG00000207647.1|MIR153-1	0.343303	0.00776839	59
ENSG00000100216.6|TOMM22	0.343106	0.00780614	59
ENSG00000170889.14|RPS9	0.343039	0.00781893	59
ENSG00000117091.10|CD48	0.342924	0.00784097	59
ENSG00000115091.12|ACTR3	0.342907	0.00784437	59
ENSG00000260803.1|Z84723.1	0.342697	0.0078848	59
ENSG00000099624.8|ATP5F1D	0.342665	0.00789099	59
ENSG00000223987.1|RPL26P28	0.34261	0.00790163	59
ENSG00000287730.1|AC097526.1	0.342429	0.00793671	59
ENSG00000149635.3|OCSTAMP	0.342336	0.00795468	59
ENSG00000074071.15|MRPS34	0.342237	0.00797401	59
ENSG00000254029.1|IGLC4	0.34219	0.00798326	59
ENSG00000229647.2|MYOSLID	0.342143	0.00799233	59
ENSG00000101440.9|ASIP	0.34193	0.00803404	59
ENSG00000174279.4|EVX2	0.341797	0.00806033	59
ENSG00000105393.16|BABAM1	0.341366	0.0081455	59
ENSG00000101182.15|PSMA7	0.34128	0.00816257	59
ENSG00000170498.9|KISS1	0.341255	0.00816761	59
ENSG00000211663.2|IGLV3-19	0.341244	0.00816982	59
ENSG00000145824.13|CXCL14	0.341242	0.00817016	59
ENSG00000141552.18|ANAPC11	0.341123	0.00819401	59
ENSG00000252752.1|RNU6-210P	0.341096	0.00819935	59
ENSG00000110717.13|NDUFS8	0.340908	0.00823704	59
ENSG00000114767.7|RRP9	0.340827	0.00825333	59
ENSG00000247626.5|MARS2	0.34081	0.00825665	59
ENSG00000287125.1|AC018695.9	0.340807	0.00825726	59
ENSG00000167118.11|URM1	0.340628	0.00829335	59
ENSG00000125458.7|NT5C	0.340619	0.00829506	59
ENSG00000075702.18|WDR62	0.34045	0.00832931	59
ENSG00000283498.1|MIR1244-2	0.340363	0.00834703	59
ENSG00000248187.1|AC078850.1	0.340292	0.00836135	59
ENSG00000062038.14|CDH3	0.340069	0.00840692	59
ENSG00000088832.18|FKBP1A	0.340009	0.00841916	59
ENSG00000184182.19|UBE2F	0.339968	0.00842755	59
ENSG00000111229.16|ARPC3	0.339954	0.0084303	59
ENSG00000244038.11|DDOST	0.33983	0.00845581	59
ENSG00000154277.13|UCHL1	0.33982	0.00845788	59
ENSG00000185527.12|PDE6G	0.33982	0.00845791	59
ENSG00000224905.7|AP001347.1	0.339769	0.00846839	59
ENSG00000267353.1|AC020928.2	0.339549	0.00851362	59
ENSG00000167077.13|MEI1	0.339417	0.00854091	59
ENSG00000248231.1|KRT8P4	0.3394	0.0085445	59
ENSG00000109113.20|RAB34	0.339398	0.00854487	59
ENSG00000214024.2|RPL23AP29	0.339264	0.00857272	59
ENSG00000198858.10|R3HDM4	0.33917	0.00859222	59
ENSG00000148344.11|PTGES	0.339154	0.00859547	59
ENSG00000152315.5|KCNK13	0.339082	0.00861055	59
ENSG00000228305.2|PRELID1P6	0.339038	0.00861974	59
ENSG00000132465.12|JCHAIN	0.338903	0.00864787	59
ENSG00000197993.9|KEL	0.33881	0.00866748	59
ENSG00000101194.18|SLC17A9	0.338658	0.00869942	59
ENSG00000234723.1|AC092421.1	0.338286	0.00877802	59
ENSG00000259296.1|AC020892.2	0.33819	0.00879838	59
ENSG00000137563.13|GGH	0.338158	0.0088051	59
ENSG00000233532.6|LINC00460	0.337888	0.0088628	59
ENSG00000105677.12|TMEM147	0.337781	0.00888575	59
ENSG00000186603.6|HPDL	0.337709	0.00890117	59
ENSG00000211645.2|IGLV1-50	0.337695	0.00890401	59
ENSG00000267593.2|LINC01926	0.337677	0.00890798	59
ENSG00000276588.1|RN7SL322P	0.337316	0.00898591	59
ENSG00000212211.2|U3	0.3373	0.00898918	59
ENSG00000115129.14|TP53I3	0.337026	0.00904867	59
ENSG00000284906.2|AC091057.5	0.337021	0.00904981	59
ENSG00000103121.9|CMC2	0.33701	0.00905224	59
ENSG00000178982.10|EIF3K	0.336997	0.00905502	59
ENSG00000169258.7|GPRIN1	0.336827	0.00909229	59
ENSG00000005022.6|SLC25A5	0.336782	0.00910205	59
ENSG00000227105.1|PARP1P1	0.336644	0.00913235	59
ENSG00000158882.15|TOMM40L	0.336629	0.00913566	59
ENSG00000138684.9|IL21	0.336535	0.00915618	59
ENSG00000256618.2|MTRNR2L1	0.336522	0.00915918	59
ENSG00000244116.3|IGKV2-28	0.336479	0.00916863	59
ENSG00000226203.2|LINC01733	0.336465	0.00917165	59
ENSG00000239951.1|IGKV3-20	0.336421	0.00918124	59
ENSG00000160999.10|SH2B2	0.336371	0.00919246	59
ENSG00000179091.5|CYC1	0.336345	0.00919803	59
ENSG00000170689.10|HOXB9	0.336324	0.00920279	59
ENSG00000224521.2|AC098483.1	0.336283	0.0092119	59
ENSG00000174109.5|C16orf91	0.336256	0.00921771	59
ENSG00000104808.8|DHDH	0.336155	0.00924022	59
ENSG00000226287.8|TMEM191A	0.336092	0.00925424	59
ENSG00000211595.2|IGKJ3	0.335856	0.00930662	59
ENSG00000142224.17|IL19	0.33561	0.00936167	59
ENSG00000131737.5|KRT34	0.335511	0.00938392	59
ENSG00000243364.8|EFNA4	0.335129	0.00947021	59
ENSG00000182383.8|RPL27AP5	0.335051	0.00948787	59
ENSG00000166794.5|PPIB	0.335048	0.00948855	59
ENSG00000146399.2|TAAR1	0.334882	0.0095262	59
ENSG00000211611.2|IGKV6-21	0.334855	0.0095323	59
ENSG00000253329.1|IGLV3-30	0.334798	0.00954547	59
ENSG00000251587.1|LDHAP1	0.334673	0.00957403	59
ENSG00000181830.9|SLC35C1	0.334467	0.00962103	59
ENSG00000138778.13|CENPE	0.334142	0.00969598	59
ENSG00000132744.8|ACY3	0.334108	0.00970378	59
ENSG00000075884.14|ARHGAP15	0.334104	0.00970483	59
ENSG00000253451.1|IGLV2-28	0.333813	0.0097724	59
ENSG00000254244.1|PAICSP4	0.333591	0.00982411	59
ENSG00000263528.8|IKBKE	0.333561	0.00983111	59
ENSG00000114942.14|EEF1B2	0.333533	0.00983766	59
ENSG00000116586.12|LAMTOR2	0.333348	0.00988122	59
ENSG00000273331.1|TM4SF19-TCTEX1D2	0.333333	0.00988458	59
ENSG00000143320.9|CRABP2	0.333328	0.00988594	59
ENSG00000254987.1|AP002989.1	0.333279	0.00989739	59
ENSG00000196793.14|ZNF239	0.333275	0.00989836	59
ENSG00000172020.13|GAP43	0.333155	0.00992666	59
ENSG00000232124.3|AP001057.1	0.333136	0.00993115	59
ENSG00000154096.14|THY1	0.332872	0.00999362	59
ENSG00000117407.17|ARTN	0.33273	0.0100273	59
ENSG00000180198.16|RCC1	0.332567	0.0100662	59
ENSG00000253709.1|IGHV1-14	0.332402	0.0101057	59
ENSG00000006015.18|REX1BD	0.332368	0.0101137	59
ENSG00000170855.4|TRIAP1	0.332297	0.0101308	59
ENSG00000184076.13|UQCR10	0.332142	0.0101682	59
ENSG00000211623.2|IGKV2D-26	0.332126	0.0101721	59
ENSG00000242221.9|PSG2	0.332065	0.0101868	59
ENSG00000186281.12|GPAT2	0.332034	0.0101941	59
ENSG00000253831.3|ETV3L	0.331899	0.0102269	59
ENSG00000281383.1|FP671120.7	0.331877	0.0102321	59
ENSG00000199150.3|MIRLET7G	0.331733	0.0102672	59
ENSG00000110777.12|POU2AF1	0.331708	0.0102732	59
ENSG00000277057.1|MIR6779	0.331557	0.0103099	59
ENSG00000277282.1|IGHV1OR21-1	0.331549	0.0103119	59
ENSG00000259847.2|LINC02126	0.331456	0.0103346	59
ENSG00000070010.19|UFD1	0.331414	0.0103449	59
ENSG00000211972.2|IGHV3-66	0.331311	0.01037	59
ENSG00000184009.12|ACTG1	0.331299	0.010373	59
ENSG00000283063.1|TRBV6-2	0.331203	0.0103966	59
ENSG00000230231.1|FMO7P	0.331196	0.0103983	59
ENSG00000234129.8|AC073529.1	0.331172	0.0104043	59
ENSG00000136950.13|ARPC5L	0.331163	0.0104064	59
ENSG00000283571.1|AC245369.21	0.331148	0.01041	59
ENSG00000248682.1|ARHGAP22-IT1	0.33105	0.0104343	59
ENSG00000260997.1|AC004847.1	0.331001	0.0104464	59
ENSG00000254056.1|IGHV3-71	0.330989	0.0104493	59
ENSG00000142227.11|EMP3	0.330985	0.0104501	59
ENSG00000259750.1|NSA2P4	0.330948	0.0104594	59
ENSG00000232920.1|LINC01400	0.330943	0.0104606	59
ENSG00000226968.1|LINC00423	0.330715	0.010517	59
ENSG00000231764.10|DLX6-AS1	0.330568	0.0105537	59
ENSG00000232883.1|AL451081.2	0.330388	0.0105985	59
ENSG00000241026.1|AC105910.1	0.330329	0.0106131	59
ENSG00000132963.8|POMP	0.330313	0.0106172	59
ENSG00000256614.1|AK6P1	0.330274	0.0106269	59
ENSG00000122034.17|GTF3A	0.330237	0.0106362	59
ENSG00000183317.17|EPHA10	0.330231	0.0106376	59
ENSG00000240041.1|IGHJ4	0.330181	0.0106502	59
ENSG00000104979.9|C19orf53	0.330021	0.0106904	59
ENSG00000213280.2|AC090114.1	0.329907	0.0107193	59
ENSG00000135144.7|DTX1	0.329855	0.0107323	59
ENSG00000141873.11|SLC39A3	0.329782	0.0107508	59
ENSG00000259384.7|GH1	0.329769	0.0107541	59
ENSG00000163041.13|H3-3A	0.329741	0.0107612	59
ENSG00000230481.2|IGKV1OR22-5	0.329517	0.010818	59
ENSG00000211662.2|IGLV3-21	0.329501	0.010822	59
ENSG00000224839.1|RPL12P17	0.329374	0.0108543	59
ENSG00000185627.18|PSMD13	0.329331	0.0108654	59
ENSG00000259268.2|AC007950.1	0.329324	0.0108672	59
ENSG00000240864.3|IGKV1-16	0.329285	0.0108769	59
ENSG00000005075.15|POLR2J	0.329171	0.0109063	59
ENSG00000255575.1|AC004812.1	0.329154	0.0109105	59
ENSG00000139193.4|CD27	0.329131	0.0109165	59
ENSG00000211850.1|TRAJ39	0.328949	0.0109632	59
ENSG00000174547.13|MRPL11	0.328864	0.0109851	59
ENSG00000236580.1|AC073626.2	0.328766	0.0110104	59
ENSG00000168243.11|GNG4	0.328765	0.0110106	59
ENSG00000170430.10|MGMT	0.328716	0.0110233	59
ENSG00000198890.9|PRMT6	0.328656	0.0110386	59
ENSG00000169021.6|UQCRFS1	0.328649	0.0110406	59
ENSG00000201376.1|SNORA70	0.328603	0.0110526	59
ENSG00000101146.13|RAE1	0.328521	0.0110736	59
ENSG00000163866.9|SMIM12	0.328521	0.0110737	59
ENSG00000134333.14|LDHA	0.328375	0.0111117	59
ENSG00000211966.2|IGHV5-51	0.328263	0.0111409	59
ENSG00000166451.13|CENPN	0.328202	0.0111568	59
ENSG00000122861.16|PLAU	0.328025	0.0112032	59
ENSG00000258169.1|LINC00485	0.327868	0.0112444	59
ENSG00000240505.9|TNFRSF13B	0.327833	0.0112536	59
ENSG00000255833.2|TIFAB	0.327606	0.0113133	59
ENSG00000274772.1|Metazoa_SRP	0.327484	0.0113455	59
ENSG00000175701.10|MTLN	0.327442	0.0113566	59
ENSG00000211952.3|IGHV4-28	0.327421	0.0113623	59
ENSG00000220745.2|AL080276.1	0.327361	0.0113781	59
ENSG00000251336.1|TEMN3-AS1	0.327245	0.011409	59
ENSG00000286522.2|H3C2	0.327175	0.0114277	59
ENSG00000237716.2|AL136309.2	0.327055	0.0114596	59
ENSG00000279461.2|AC005480.2	0.327003	0.0114735	59
ENSG00000253796.2|AC104248.1	0.326971	0.0114821	59
ENSG00000178715.8|AL450998.1	0.326925	0.0114945	59
ENSG00000187997.11|C17orf99	0.326713	0.0115513	59
ENSG00000117215.15|PLA2G2D	0.326531	0.0116003	59
ENSG00000229557.1|LINC00379	0.326458	0.0116203	59
ENSG00000261236.8|BOP1	0.32644	0.0116249	59
ENSG00000234637.1|RPS19P6	0.326429	0.0116279	59
ENSG00000185155.12|MIXL1	0.326386	0.0116396	59
ENSG00000232557.3|AL590609.2	0.326297	0.0116637	59
ENSG00000153310.19|CYRIB	0.326136	0.0117077	59
ENSG00000188505.5|NCCRP1	0.326123	0.0117112	59
ENSG00000177600.9|RPLP2	0.325949	0.0117586	59
ENSG00000286394.1|AC117373.2	0.325902	0.0117715	59
ENSG00000189046.11|ALKBH2	0.325895	0.0117734	59
ENSG00000240671.4|IGKV1-8	0.325873	0.0117794	59
ENSG00000169689.15|CENPX	0.325788	0.0118025	59
ENSG00000103490.14|PYCARD	0.325723	0.0118206	59
ENSG00000213619.11|NDUFS3	0.325624	0.0118477	59
ENSG00000259982.1|CDC37P1	0.325608	0.011852	59
ENSG00000271893.1|AC064834.1	0.325599	0.0118546	59
ENSG00000131143.10|COX4I1	0.325505	0.0118805	59
ENSG00000123353.10|ORMDL2	0.325388	0.0119126	59
ENSG00000104903.5|LYL1	0.325351	0.011923	59
ENSG00000260577.2|AC126773.4	0.325279	0.0119427	59
ENSG00000152455.16|SUV39H2	0.325245	0.0119524	59
ENSG00000121742.19|GJB6	0.325072	0.0120003	59
ENSG00000131462.8|TUBG1	0.325031	0.0120118	59
ENSG00000171209.3|CSN3	0.324883	0.012053	59
ENSG00000213736.2|BRI3P2	0.324607	0.0121302	59
ENSG00000287863.1|AL139801.1	0.324596	0.0121332	59
ENSG00000132603.15|NIP7	0.324576	0.0121389	59
ENSG00000011009.11|LYPLA2	0.32426	0.0122279	59
ENSG00000161179.14|YDJC	0.324175	0.012252	59
ENSG00000202512.1|RN7SKP230	0.323973	0.0123091	59
ENSG00000173156.7|RHOD	0.323972	0.0123096	59
ENSG00000140374.16|ETFA	0.323934	0.0123203	59
ENSG00000103653.16|CSK	0.32387	0.0123386	59
ENSG00000106689.11|LHX2	0.323668	0.0123962	59
ENSG00000274752.1|TRBV12-3	0.323663	0.0123977	59
ENSG00000130733.11|YIPF2	0.323494	0.0124459	59
ENSG00000265354.4|TIMM23	0.323473	0.012452	59
ENSG00000235582.2|AL365258.2	0.323399	0.0124732	59
ENSG00000213376.4|GAPDHP71	0.323329	0.0124936	59
ENSG00000152910.19|CNTNAP4	0.323328	0.0124937	59
ENSG00000211956.2|IGHV4-34	0.323265	0.0125118	59
ENSG00000271131.1|PPIAP75	0.323221	0.0125247	59
ENSG00000260807.7|CEROX1	0.322936	0.0126071	59
ENSG00000286870.1|AL121981.1	0.322928	0.0126094	59
ENSG00000126246.10|IGFLR1	0.32283	0.0126379	59
ENSG00000261594.4|TPBGL	0.322674	0.0126834	59
ENSG00000264278.1|ZNF236-DT	0.322612	0.0127014	59
ENSG00000162585.17|FAAP20	0.322566	0.0127148	59
ENSG00000169567.13|HINT1	0.32253	0.0127253	59
ENSG00000141741.12|MIEN1	0.322483	0.012739	59
ENSG00000116288.13|PARK7	0.322159	0.0128342	59
ENSG00000253963.1|IGLV3-2	0.321955	0.0128944	59
ENSG00000286487.1|AC006398.1	0.321901	0.0129104	59
ENSG00000265394.1|AC104984.2	0.321735	0.0129598	59
ENSG00000197021.9|EOLA2	0.321651	0.0129846	59
ENSG00000279673.1|AC092919.2	0.321638	0.0129885	59
ENSG00000136286.16|MYO1G	0.321566	0.0130099	59
ENSG00000277740.1|Metazoa_SRP	0.32155	0.0130147	59
ENSG00000228973.1|AC009955.1	0.321523	0.0130228	59
ENSG00000248708.2|LINC02144	0.321513	0.0130259	59
ENSG00000184144.12|CNTN2	0.321506	0.0130278	59
ENSG00000239246.3|AC008026.1	0.321479	0.0130359	59
ENSG00000230773.9|AC092650.1	0.321347	0.0130755	59
ENSG00000258170.1|AC089998.4	0.32134	0.0130775	59
ENSG00000204392.11|LSM2	0.321238	0.0131082	59
ENSG00000100567.13|PSMA3	0.321175	0.0131271	59
ENSG00000178927.18|CYBC1	0.321101	0.0131492	59
ENSG00000281181.1|FP236383.5	0.321072	0.013158	59
ENSG00000064886.14|CHI3L2	0.321011	0.0131762	59
ENSG00000116459.11|ATP5PB	0.32099	0.0131826	59
ENSG00000254887.1|AC010247.1	0.320939	0.0131981	59
ENSG00000106178.7|CCL24	0.320936	0.0131991	59
ENSG00000242485.6|MRPL20	0.320922	0.0132033	59
ENSG00000171861.11|MRM3	0.320599	0.0133011	59
ENSG00000235424.1|SUMO2P10	0.320449	0.0133466	59
ENSG00000272282.1|LINC02084	0.320274	0.0134002	59
ENSG00000148229.13|POLE3	0.320199	0.013423	59
ENSG00000201483.1|Y_RNA	0.320107	0.0134511	59
ENSG00000105355.9|PLIN3	0.320026	0.013476	59
ENSG00000127423.11|AUNIP	0.320019	0.0134783	59
ENSG00000167515.10|TRAPPC2L	0.320015	0.0134794	59
ENSG00000287420.1|AL590068.4	0.319911	0.0135115	59
ENSG00000127884.5|ECHS1	0.31981	0.0135425	59
ENSG00000088882.8|CPXM1	0.319598	0.0136081	59
ENSG00000249639.1|AC022092.1	0.319589	0.013611	59
ENSG00000232391.1|RANP2	0.319585	0.0136122	59
ENSG00000011260.14|UTP18	0.319478	0.0136454	59
ENSG00000236305.1|SLC12A9-AS1	0.319183	0.0137374	59
ENSG00000211751.9|TRBC1	0.31913	0.013754	59
ENSG00000158488.16|CD1E	0.319053	0.0137779	59
ENSG00000161980.6|POLR3K	0.319033	0.0137842	59
ENSG00000206625.1|RNU6-1	0.318976	0.013802	59
ENSG00000125445.11|MRPS7	0.318947	0.0138112	59
ENSG00000183150.8|GPR19	0.318943	0.0138124	59
ENSG00000198830.11|HMGN2	0.318829	0.0138484	59
ENSG00000259256.2|LINC01895	0.318471	0.0139612	59
ENSG00000273609.1|AC005562.2	0.318462	0.0139641	59
ENSG00000166002.7|SMCO4	0.318416	0.0139787	59
ENSG00000243629.2|LINC00880	0.31841	0.0139807	59
ENSG00000077984.6|CST7	0.318372	0.0139926	59
ENSG00000287578.1|AL034348.1	0.318234	0.0140364	59
ENSG00000142541.18|RPL13A	0.318105	0.0140777	59
ENSG00000257060.7|AC091078.1	0.318084	0.0140843	59
ENSG00000232366.1|VDAC1P9	0.317971	0.0141206	59
ENSG00000260658.6|AC138305.1	0.317959	0.0141242	59
ENSG00000111700.13|SLCO1B3	0.317915	0.0141382	59
ENSG00000283877.1|AC104304.2	0.317889	0.0141467	59
ENSG00000264833.1|RN7SL468P	0.317871	0.0141526	59
ENSG00000197958.13|RPL12	0.317817	0.0141697	59
ENSG00000276058.1|STMN1P1	0.317762	0.0141873	59
ENSG00000198841.4|KTI12	0.317757	0.014189	59
ENSG00000137558.9|PI15	0.31759	0.0142429	59
ENSG00000252027.1|RNU6ATAC14P	0.317573	0.0142482	59
ENSG00000183560.9|IZUMO1R	0.317571	0.0142489	59
ENSG00000167130.18|DOLPP1	0.3175	0.0142717	59
ENSG00000234548.7|LINC02020	0.317411	0.0143005	59
ENSG00000100341.12|PNPLA5	0.317167	0.0143795	59
ENSG00000140511.12|HAPLN3	0.317027	0.0144251	59
ENSG00000225127.3|LINC00237	0.316883	0.014472	59
ENSG00000174851.16|YIF1A	0.316867	0.0144775	59
ENSG00000285619.1|AL449214.1	0.316832	0.0144887	59
ENSG00000238284.2|LINC01448	0.316677	0.0145396	59
ENSG00000231233.1|CFAP58-DT	0.31665	0.0145483	59
ENSG00000165283.16|STOML2	0.316639	0.014552	59
ENSG00000187556.7|NANOS3	0.316592	0.0145675	59
ENSG00000233990.1|AL353754.1	0.316275	0.0146721	59
ENSG00000105642.15|KCNN1	0.316169	0.0147069	59
ENSG00000248517.1|LINC02437	0.316038	0.0147505	59
ENSG00000069998.12|HDHD5	0.316024	0.0147552	59
ENSG00000267166.5|AC007993.1	0.315927	0.0147874	59
ENSG00000273841.5|TAF9	0.315913	0.014792	59
ENSG00000166189.8|HPS6	0.315779	0.0148366	59
ENSG00000168040.5|FADD	0.31577	0.0148396	59
ENSG00000211633.3|IGKV1D-42	0.315627	0.0148876	59
ENSG00000231235.1|CTNNBL1P1	0.315509	0.0149269	59
ENSG00000126267.11|COX6B1	0.315489	0.0149336	59
ENSG00000128524.5|ATP6V1F	0.315346	0.0149818	59
ENSG00000123388.4|HOXC11	0.31534	0.0149837	59
ENSG00000223635.2|AL121990.1	0.315302	0.0149965	59
ENSG00000137767.14|SQOR	0.315179	0.0150382	59
ENSG00000159182.5|PRAC1	0.315041	0.0150847	59
ENSG00000183185.9|GABRR3	0.315018	0.0150926	59
ENSG00000120659.15|TNFSF11	0.314906	0.0151304	59
ENSG00000163888.4|CAMK2N2	0.314888	0.0151367	59
ENSG00000240382.3|IGKV1-17	0.314718	0.0151944	59
ENSG00000226246.1|KRT18P36	0.314649	0.0152181	59
ENSG00000243466.1|IGKV1-5	0.314572	0.0152441	59
ENSG00000227803.2|AL158198.1	0.314543	0.0152541	59
ENSG00000125652.8|ALKBH7	0.314474	0.0152778	59
ENSG00000211637.2|IGLV4-69	0.314402	0.0153023	59
ENSG00000250580.1|SNRPCP8	0.314322	0.0153299	59
ENSG00000125656.11|CLPP	0.314296	0.0153388	59
ENSG00000267366.1|AP005131.2	0.314262	0.0153504	59
ENSG00000112667.13|DNPH1	0.314257	0.0153521	59
ENSG00000146066.3|HIGD2A	0.314198	0.0153726	59
ENSG00000278857.1|IGKV1D-12	0.314123	0.0153983	59
ENSG00000211666.2|IGLV2-14	0.314109	0.015403	59
ENSG00000258184.1|AC087883.1	0.313799	0.0155101	59
ENSG00000196976.7|LAGE3	0.313737	0.0155317	59
ENSG00000265681.7|RPL17	0.313683	0.0155506	59
ENSG00000208032.1|MIR548A3	0.313598	0.0155799	59
ENSG00000187051.9|RPS19BP1	0.31352	0.0156072	59
ENSG00000201201.1|RN7SKP118	0.313392	0.015652	59
ENSG00000202474.1|RNA5SP283	0.313298	0.0156849	59
ENSG00000126768.12|TIMM17B	0.313271	0.0156941	59
ENSG00000099937.11|SERPIND1	0.313262	0.0156974	59
ENSG00000223485.4|LINC01615	0.313252	0.0157008	59
ENSG00000225663.8|MCRIP1	0.313209	0.0157161	59
ENSG00000286788.1|AC004687.3	0.313187	0.0157236	59
ENSG00000140365.16|COMMD4	0.313147	0.0157377	59
ENSG00000167553.16|TUBA1C	0.313001	0.015789	59
ENSG00000254364.1|AP000424.2	0.312779	0.0158674	59
ENSG00000181374.8|CCL13	0.312711	0.0158912	59
ENSG00000118292.9|C1orf54	0.312539	0.0159525	59
ENSG00000135390.21|ATP5MC2	0.312231	0.016062	59
ENSG00000079263.19|SP140	0.312066	0.0161212	59
ENSG00000104976.12|SNAPC2	0.312018	0.0161384	59
ENSG00000203724.11|C1orf53	0.312008	0.0161418	59
ENSG00000188610.12|FAM72B	0.31197	0.0161555	59
ENSG00000162063.13|CCNF	0.311872	0.0161907	59
ENSG00000201595.1|RNA5SP132	0.311838	0.016203	59
ENSG00000136167.15|LCP1	0.31159	0.0162923	59
ENSG00000198331.11|HYLS1	0.311418	0.0163546	59
ENSG00000154102.11|C16orf74	0.3114	0.0163611	59
ENSG00000186222.5|BLOC1S4	0.311383	0.0163673	59
ENSG00000164318.18|EGFLAM	0.310926	0.0165339	59
ENSG00000229002.1|AC246785.1	0.310838	0.0165664	59
ENSG00000259303.5|IGHV2OR16-5	0.310493	0.0166931	59
ENSG00000211941.3|IGHV3-11	0.310466	0.0167032	59
ENSG00000006634.8|DBF4	0.31046	0.0167053	59
ENSG00000211914.1|IGHD6-19	0.310185	0.0168071	59
ENSG00000136856.18|SLC2A8	0.310143	0.0168228	59
ENSG00000142937.12|RPS8	0.309947	0.0168958	59
ENSG00000139624.14|CERS5	0.309921	0.0169056	59
ENSG00000211945.2|IGHV1-18	0.309913	0.0169085	59
ENSG00000167414.4|GNG8	0.309873	0.0169233	59
ENSG00000123685.9|BATF3	0.309839	0.0169361	59
ENSG00000131236.18|CAP1	0.309827	0.0169405	59
ENSG00000142634.13|EFHD2	0.309792	0.0169538	59
ENSG00000149054.16|ZNF215	0.309787	0.0169555	59
ENSG00000268001.1|CARD8-AS1	0.3097	0.0169882	59
ENSG00000244705.1|AC020658.1	0.309612	0.0170213	59
ENSG00000125743.10|SNRPD2	0.309402	0.0171003	59
ENSG00000172927.8|MYEOV	0.309268	0.0171509	59
ENSG00000249019.2|AC108471.1	0.309244	0.0171598	59
ENSG00000211924.1|IGHD3-9	0.309021	0.0172444	59
ENSG00000121570.12|DPPA4	0.309014	0.017247	59
ENSG00000137285.10|TUBB2B	0.308997	0.0172532	59
ENSG00000130487.9|KLHDC7B	0.308783	0.0173349	59
ENSG00000254629.1|AP002370.1	0.308686	0.0173717	59
ENSG00000105640.13|RPL18A	0.308585	0.0174103	59
ENSG00000228427.3|AL590764.1	0.308576	0.0174139	59
ENSG00000272406.1|AC108102.1	0.30855	0.0174237	59
ENSG00000159720.12|ATP6V0D1	0.308504	0.0174414	59
ENSG00000120669.16|SOHLH2	0.308495	0.017445	59
ENSG00000100292.18|HMOX1	0.308491	0.0174464	59
ENSG00000067225.18|PKM	0.308456	0.0174598	59
ENSG00000119630.14|PGF	0.308373	0.0174917	59
ENSG00000204482.11|LST1	0.308257	0.0175365	59
ENSG00000236481.1|LINC02195	0.308224	0.0175493	59
ENSG00000239975.2|IGKV1D-33	0.308061	0.0176121	59
ENSG00000105639.20|JAK3	0.308056	0.0176141	59
ENSG00000126756.12|UXT	0.30805	0.0176163	59
ENSG00000239855.1|IGKV1-6	0.308012	0.017631	59
ENSG00000114054.14|PCCB	0.307976	0.0176449	59
ENSG00000177889.10|UBE2N	0.307968	0.0176479	59
ENSG00000135446.17|CDK4	0.307907	0.0176714	59
ENSG00000253389.2|AC113133.1	0.307884	0.0176806	59
ENSG00000087088.20|BAX	0.307744	0.017735	59
ENSG00000275158.1|TRBV12-5	0.307697	0.0177531	59
ENSG00000100122.7|CRYBB1	0.307639	0.0177758	59
ENSG00000146857.4|STRA8	0.307452	0.0178488	59
ENSG00000250036.1|IGKV1D-37	0.307442	0.0178526	59
ENSG00000104814.13|MAP4K1	0.307421	0.0178608	59
ENSG00000261501.1|AC079341.1	0.307411	0.0178645	59
ENSG00000157191.20|NECAP2	0.307215	0.0179417	59
ENSG00000221947.8|XKR9	0.307196	0.017949	59
ENSG00000168374.11|ARF4	0.307162	0.0179622	59
ENSG00000246582.3|AC100861.1	0.307046	0.0180081	59
ENSG00000234332.1|BCAS2P2	0.306926	0.0180553	59
ENSG00000256988.2|AC005833.2	0.306852	0.0180845	59
ENSG00000172663.9|TMEM134	0.306842	0.0180887	59
ENSG00000232358.1|AL050404.1	0.306829	0.0180935	59
ENSG00000223223.1|RN7SKP192	0.306727	0.0181341	59
ENSG00000251900.1|VTRNA2-2P	0.306698	0.0181454	59
ENSG00000092067.6|CEBPE	0.306511	0.0182199	59
ENSG00000169100.14|SLC25A6	0.306462	0.0182393	59
ENSG00000186792.17|HYAL3	0.306206	0.0183413	59
ENSG00000243766.8|HOTTIP	0.306124	0.0183744	59
ENSG00000172315.6|TP53RK	0.306105	0.0183817	59
ENSG00000004779.10|NDUFAB1	0.305941	0.0184477	59
ENSG00000112486.17|CCR6	0.305926	0.0184539	59
ENSG00000136695.15|IL36RN	0.305894	0.0184665	59
ENSG00000070915.10|SLC12A3	0.305864	0.0184785	59
ENSG00000253755.1|IGHGP	0.305738	0.0185293	59
ENSG00000160688.19|FLAD1	0.305627	0.0185742	59
ENSG00000225405.3|RPS15AP17	0.305622	0.0185764	59
ENSG00000199415.1|RNA5SP370	0.305574	0.0185959	59
ENSG00000185838.14|GNB1L	0.305551	0.0186051	59
ENSG00000106565.18|TMEM176B	0.305496	0.0186273	59
ENSG00000242314.1|RPL12P32	0.305371	0.0186783	59
ENSG00000204264.12|PSMB8	0.305118	0.0187811	59
ENSG00000254802.1|AC022182.2	0.305085	0.0187947	59
ENSG00000166922.8|SCG5	0.305078	0.0187976	59
ENSG00000241755.1|IGKV1-9	0.305043	0.0188118	59
ENSG00000108798.9|ABI3	0.305031	0.0188167	59
ENSG00000235595.1|GAPDHP23	0.304779	0.0189201	59
ENSG00000166441.13|RPL27A	0.304724	0.0189427	59
ENSG00000213261.3|EEF1B2P6	0.304694	0.018955	59
ENSG00000225380.4|IGKV1OR9-2	0.304664	0.0189674	59
ENSG00000234498.3|RPL13AP20	0.304403	0.0190749	59
ENSG00000223113.1|RNA5SP247	0.304273	0.019129	59
ENSG00000164934.14|DCAF13	0.304163	0.0191744	59
ENSG00000120725.13|SIL1	0.304162	0.0191747	59
ENSG00000253823.1|IGLV1-62	0.304159	0.0191761	59
ENSG00000276405.1|TRBV13	0.304098	0.0192014	59
ENSG00000128185.10|DGCR6L	0.304082	0.0192081	59
ENSG00000175193.14|PARL	0.304023	0.0192325	59
ENSG00000275613.2|AC243830.1	0.303946	0.019265	59
ENSG00000166595.12|CIAO2B	0.303843	0.019308	59
ENSG00000230865.1|TSEN15P1	0.303783	0.0193329	59
ENSG00000253455.1|AC022915.1	0.303747	0.019348	59
ENSG00000100473.18|COCH	0.303714	0.0193618	59
ENSG00000184293.7|CLECL1	0.303698	0.0193686	59
ENSG00000105171.10|POP4	0.303662	0.0193835	59
ENSG00000261327.5|AC134312.5	0.303653	0.0193873	59
ENSG00000174990.8|CA5A	0.303614	0.0194038	59
ENSG00000236744.2|AC016822.1	0.303448	0.0194735	59
ENSG00000033050.9|ABCF2	0.303446	0.0194745	59
ENSG00000146112.12|PPP1R18	0.303444	0.0194754	59
ENSG00000223648.4|IGHV3-64	0.303306	0.0195334	59
ENSG00000223908.5|AC068657.1	0.30327	0.0195486	59
ENSG00000224907.1|RPL21P91	0.303269	0.0195491	59
ENSG00000278596.1|MIR6077	0.303264	0.0195512	59
ENSG00000141030.13|COPS3	0.303224	0.0195679	59
ENSG00000010256.11|UQCRC1	0.303193	0.0195809	59
ENSG00000175463.12|TBC1D10C	0.303081	0.0196286	59
ENSG00000180353.11|HCLS1	0.303049	0.0196419	59
ENSG00000128438.10|TBC1D27P	0.303016	0.0196561	59
ENSG00000134595.9|SOX3	0.302971	0.0196753	59
ENSG00000167088.11|SNRPD1	0.302918	0.0196976	59
ENSG00000232894.1|MRPS31P2	0.302774	0.0197588	59
ENSG00000256847.1|CCND2P1	0.302587	0.0198386	59
ENSG00000279005.1|AC211433.3	0.302576	0.0198433	59
ENSG00000272255.1|AC113361.1	0.302506	0.0198737	59
ENSG00000149781.13|FERMT3	0.302488	0.0198812	59
ENSG00000135077.9|HAVCR2	0.3024	0.0199188	59
ENSG00000149257.16|SERPINH1	0.302367	0.0199332	59
ENSG00000261667.1|LY6L	0.302337	0.019946	59
ENSG00000099377.14|HSD3B7	0.302336	0.0199464	59
ENSG00000124659.7|TBCC	0.302283	0.0199692	59
ENSG00000106028.11|SSBP1	0.302131	0.0200347	59
ENSG00000272711.1|AC019069.1	0.302119	0.0200398	59
ENSG00000235450.1|AC079760.1	0.302077	0.0200579	59
ENSG00000226439.3|AC108161.1	0.302038	0.0200748	59
ENSG00000170054.16|SERPINA9	0.302014	0.020085	59
ENSG00000287378.1|AC129803.1	0.301979	0.0201005	59
ENSG00000188488.14|SERPINA5	0.301864	0.0201501	59
ENSG00000211918.1|IGHD2-15	0.301754	0.020198	59
ENSG00000122122.10|SASH3	0.301629	0.020252	59
ENSG00000100410.8|PHF5A	0.301496	0.0203102	59
ENSG00000259213.1|AC105133.1	0.30146	0.020326	59
ENSG00000287989.1|AL450352.1	0.30142	0.0203434	59
ENSG00000112306.8|RPS12	0.301335	0.0203804	59
ENSG00000111845.5|PAK1IP1	0.301249	0.0204183	59
ENSG00000155368.16|DBI	0.301153	0.0204601	59
ENSG00000178952.11|TUFM	0.301027	0.0205158	59
ENSG00000151651.16|ADAM8	0.301011	0.0205227	59
ENSG00000224607.4|IGKV1D-27	0.300881	0.0205801	59
ENSG00000204699.4|UBTFL3	0.300687	0.0206657	59
ENSG00000213347.10|MXD3	0.30064	0.0206867	59
ENSG00000214160.10|ALG3	0.300632	0.02069	59
ENSG00000088298.13|EDEM2	0.300624	0.0206936	59
ENSG00000252682.1|AL354980.1	0.30062	0.0206954	59
ENSG00000107815.10|TWNK	0.300597	0.0207054	59
ENSG00000231475.3|IGHV4-31	0.300434	0.020778	59
ENSG00000185231.5|MC2R	0.300373	0.0208053	59
ENSG00000278473.1|IGHV3-41	0.300347	0.0208166	59
ENSG00000253338.1|IGLV3-29	0.300345	0.0208178	59
ENSG00000214756.8|CSKMT	0.300279	0.0208469	59
ENSG00000178562.18|CD28	0.300272	0.0208502	59
ENSG00000250788.1|TUBB8P4	0.300131	0.0209132	59
ENSG00000259337.4|IGHV1OR15-2	0.300121	0.0209175	59
ENSG00000137869.15|CYP19A1	0.300121	0.0209176	59
ENSG00000105447.13|GRWD1	0.299979	0.0209813	59
ENSG00000179148.10|ALOXE3	0.299899	0.0210172	59
ENSG00000115325.13|DOK1	0.299846	0.0210408	59
ENSG00000181009.5|OR52N5	0.299799	0.0210619	59
ENSG00000226715.4|LINC01709	0.29975	0.021084	59
ENSG00000179041.4|RRS1	0.299678	0.0211166	59
ENSG00000125255.7|SLC10A2	0.2995	0.021197	59
ENSG00000161671.17|EMC10	0.29949	0.0212016	59
ENSG00000139187.10|KLRG1	0.299479	0.0212065	59
ENSG00000228819.1|AL049792.1	0.299462	0.0212142	59
ENSG00000261040.7|WFDC21P	0.299335	0.0212718	59
ENSG00000256658.1|AC008115.1	0.299334	0.0212722	59
ENSG00000211957.2|IGHV3-35	0.299228	0.0213203	59
ENSG00000211660.3|IGLV2-23	0.299129	0.0213655	59
ENSG00000132676.16|DAP3	0.299085	0.0213853	59
ENSG00000229205.5|LINC00200	0.299075	0.0213901	59
ENSG00000077463.15|SIRT6	0.298898	0.0214707	59
ENSG00000185686.18|PRAME	0.298893	0.0214731	59
ENSG00000111344.11|RASAL1	0.298875	0.0214816	59
ENSG00000258116.1|PPIAP45	0.29871	0.0215571	59
ENSG00000128165.9|ADM2	0.29869	0.0215663	59
ENSG00000201628.1|RNU4-7P	0.298641	0.0215888	59
ENSG00000163207.7|IVL	0.29864	0.0215893	59
ENSG00000167526.14|RPL13	0.298352	0.0217219	59
ENSG00000233762.3|RPS15P4	0.298322	0.0217356	59
ENSG00000131400.8|NAPSA	0.298217	0.0217842	59
ENSG00000157593.19|SLC35B2	0.298049	0.0218622	59
ENSG00000223803.1|RPS20P14	0.29804	0.0218663	59
ENSG00000200295.1|RNU6-527P	0.297955	0.0219059	59
ENSG00000171643.14|S100Z	0.29794	0.021913	59
ENSG00000061656.10|SPAG4	0.297923	0.0219207	59
ENSG00000131126.19|TEX101	0.297862	0.0219493	59
ENSG00000252207.1|RNA5SP365	0.297742	0.022005	59
ENSG00000092470.12|WDR76	0.297521	0.0221085	59
ENSG00000135940.7|COX5B	0.297514	0.0221118	59
ENSG00000170043.12|TRAPPC1	0.297493	0.0221215	59
ENSG00000077348.9|EXOSC5	0.297461	0.0221366	59
ENSG00000131142.13|CCL25	0.297407	0.0221621	59
ENSG00000113088.6|GZMK	0.297372	0.0221783	59
ENSG00000115946.8|PNO1	0.297338	0.0221944	59
ENSG00000154438.8|ASZ1	0.297325	0.0222005	59
ENSG00000225657.2|LINC01716	0.2973	0.0222123	59
ENSG00000135441.7|BLOC1S1	0.29708	0.0223161	59
ENSG00000234564.1|HSPA8P20	0.29707	0.0223209	59
ENSG00000101292.8|PROKR2	0.297068	0.0223216	59
ENSG00000204866.8|IGFL2	0.296982	0.0223626	59
ENSG00000281398.4|SNHG4	0.29692	0.0223918	59
ENSG00000160563.14|MED27	0.296883	0.0224094	59
ENSG00000233477.1|PPIAP38	0.29682	0.0224392	59
ENSG00000156127.8|BATF	0.296768	0.022464	59
ENSG00000239862.1|IGKV1-37	0.29671	0.0224918	59
ENSG00000180409.3|OR10AA1P	0.29669	0.0225012	59
ENSG00000130312.7|MRPL34	0.29667	0.0225107	59
ENSG00000146701.12|MDH2	0.296648	0.0225212	59
ENSG00000229637.4|PRAC2	0.296542	0.0225714	59
ENSG00000207277.1|RNA5SP284	0.296267	0.022703	59
ENSG00000235532.1|LINC00402	0.296068	0.0227989	59
ENSG00000263958.2|AC091138.1	0.296042	0.0228114	59
ENSG00000136280.17|CCM2	0.295916	0.0228721	59
ENSG00000275763.3|ZNF516-DT	0.295876	0.0228914	59
ENSG00000207402.1|RNU6-959P	0.295772	0.0229416	59
ENSG00000225840.2|AC010970.1	0.295669	0.0229912	59
ENSG00000188624.3|IGFL3	0.295652	0.0229998	59
ENSG00000253998.3|IGKV2-29	0.295489	0.0230788	59
ENSG00000119632.4|IFI27L2	0.295484	0.0230811	59
ENSG00000035720.8|STAP1	0.295427	0.0231091	59
ENSG00000057608.17|GDI2	0.295361	0.0231409	59
ENSG00000213187.3|COPS5P1	0.295322	0.02316	59
ENSG00000125851.10|PCSK2	0.295246	0.0231971	59
ENSG00000078589.13|P2RY10	0.295209	0.0232151	59
ENSG00000243927.6|MRPS6	0.295209	0.0232151	59
ENSG00000269210.2|AC019171.1	0.295111	0.0232634	59
ENSG00000197153.5|H3C12	0.295094	0.0232716	59
ENSG00000105202.9|FBL	0.295056	0.0232901	59
ENSG00000284491.2|THSD8	0.295	0.0233175	59
ENSG00000282939.1|TRBV7-2	0.294863	0.0233851	59
ENSG00000232083.3|RPL31P7	0.294741	0.023445	59
ENSG00000225825.1|IGHD6-25	0.294589	0.0235199	59
ENSG00000273962.1|IGKV2-40	0.294553	0.0235377	59
ENSG00000105467.9|SYNGR4	0.294551	0.0235387	59
ENSG00000060558.4|GNA15	0.294496	0.0235656	59
ENSG00000136697.13|IL1F10	0.294358	0.0236343	59
ENSG00000249641.2|HOXC13-AS	0.294275	0.0236752	59
ENSG00000278195.2|SSTR3	0.294233	0.0236964	59
ENSG00000165474.8|GJB2	0.294143	0.0237412	59
ENSG00000162244.12|RPL29	0.294033	0.0237961	59
ENSG00000049768.16|FOXP3	0.293998	0.0238132	59
ENSG00000198028.4|ZNF560	0.293961	0.0238321	59
ENSG00000201198.1|RNU6-879P	0.293764	0.0239303	59
ENSG00000106013.15|ANKRD7	0.293609	0.0240084	59
ENSG00000253759.1|IGHV3-57	0.293501	0.0240625	59
ENSG00000240624.1|AL138976.1	0.293194	0.0242175	59
ENSG00000264781.1|MIR4537	0.293129	0.0242503	59
ENSG00000185245.8|GP1BA	0.293106	0.0242625	59
ENSG00000187783.12|TMEM72	0.292789	0.0244233	59
ENSG00000198113.3|TOR4A	0.292787	0.0244245	59
ENSG00000124196.6|GTSF1L	0.292755	0.0244408	59
ENSG00000177700.6|POLR2L	0.292665	0.0244868	59
ENSG00000231507.2|LINC01353	0.292652	0.0244935	59
ENSG00000258925.2|NPM1P5	0.292555	0.0245431	59
ENSG00000169972.12|PUSL1	0.292543	0.0245492	59
ENSG00000170439.7|METTL7B	0.29254	0.0245507	59
ENSG00000185641.6|AC034236.1	0.292526	0.024558	59
ENSG00000224227.3|OR2L1P	0.29251	0.0245663	59
ENSG00000185090.14|MANEAL	0.292491	0.0245758	59
ENSG00000267749.1|AC092068.3	0.292391	0.024627	59
ENSG00000140297.13|GCNT3	0.292315	0.024666	59
ENSG00000164967.10|RPP25L	0.292159	0.0247465	59
ENSG00000211676.2|IGLJ2	0.292126	0.0247636	59
ENSG00000176101.12|SSNA1	0.292109	0.0247723	59
ENSG00000197249.14|SERPINA1	0.292031	0.0248128	59
ENSG00000103254.10|ANTKMT	0.291856	0.0249031	59
ENSG00000262488.1|AC133065.2	0.291848	0.0249074	59
ENSG00000249096.7|LINC02362	0.291676	0.0249969	59
ENSG00000161016.18|RPL8	0.291606	0.0250332	59
ENSG00000234429.1|ANKRD11P1	0.29149	0.0250938	59
ENSG00000273566.1|Metazoa_SRP	0.291257	0.0252156	59
ENSG00000002933.9|TMEM176A	0.291034	0.0253326	59
ENSG00000198736.12|MSRB1	0.291008	0.0253463	59
ENSG00000135916.16|ITM2C	0.291	0.0253503	59
ENSG00000185624.15|P4HB	0.290914	0.0253959	59
ENSG00000249926.2|AC117500.1	0.290887	0.02541	59
ENSG00000137267.6|TUBB2A	0.290858	0.0254253	59
ENSG00000256870.3|SLC5A8	0.290744	0.0254856	59
ENSG00000225077.3|LINC00337	0.290739	0.0254881	59
ENSG00000131650.14|KREMEN2	0.290665	0.0255274	59
ENSG00000285844.2|FO393414.3	0.290638	0.0255417	59
ENSG00000135747.11|ZNF670-ZNF695	0.290385	0.0256755	59
ENSG00000136261.15|BZW2	0.290313	0.0257139	59
ENSG00000235879.1|FAR1P1	0.290293	0.0257248	59
ENSG00000228714.4|AL691420.1	0.290209	0.0257695	59
ENSG00000276600.5|RAB7B	0.290173	0.025789	59
ENSG00000168061.17|SAC3D1	0.29004	0.0258597	59
ENSG00000211898.7|IGHD	0.290025	0.025868	59
ENSG00000183828.15|NUDT14	0.289925	0.0259217	59
ENSG00000136942.15|RPL35	0.289871	0.0259505	59
ENSG00000184990.13|SIVA1	0.289816	0.0259802	59
ENSG00000269220.1|LINC00528	0.289807	0.0259846	59
ENSG00000162302.13|RPS6KA4	0.289582	0.0261058	59
ENSG00000159496.14|RGL4	0.289578	0.0261082	59
ENSG00000265128.1|AC016866.2	0.289563	0.0261163	59
ENSG00000259167.2|NMNAT1P1	0.289528	0.0261351	59
ENSG00000146109.5|ABT1	0.28946	0.0261721	59
ENSG00000148908.15|RGS10	0.289456	0.0261739	59
ENSG00000211769.1|TRBJ2-5	0.289408	0.0262001	59
ENSG00000213553.4|RPLP0P6	0.289208	0.0263081	59
ENSG00000220913.1|AL391361.1	0.28884	0.0265086	59
ENSG00000167264.18|DUS2	0.288828	0.0265155	59
ENSG00000105889.16|STEAP1B	0.288826	0.0265162	59
ENSG00000130748.7|TMEM160	0.288807	0.0265268	59
ENSG00000247982.6|LINC00926	0.288787	0.0265378	59
ENSG00000175130.7|MARCKSL1	0.288756	0.0265545	59
ENSG00000231982.1|AC112907.2	0.288696	0.0265874	59
ENSG00000286135.1|AL603764.2	0.288592	0.0266449	59
ENSG00000183246.7|RIMBP3C	0.28855	0.0266675	59
ENSG00000235508.3|RPS2P7	0.28849	0.0267007	59
ENSG00000138623.10|SEMA7A	0.288476	0.0267081	59
ENSG00000086504.17|MRPL28	0.288347	0.0267794	59
ENSG00000254938.1|AP002833.1	0.288318	0.0267956	59
ENSG00000229786.1|SNRPFP2	0.288252	0.0268316	59
ENSG00000167700.9|MFSD3	0.288141	0.026893	59
ENSG00000254472.1|OR4A49P	0.288027	0.0269564	59
ENSG00000121743.4|GJA3	0.288015	0.0269627	59
ENSG00000113520.11|IL4	0.287982	0.026981	59
ENSG00000181656.7|GPR88	0.287945	0.0270018	59
ENSG00000242534.2|IGKV2D-28	0.287908	0.027022	59
ENSG00000236658.1|AL161733.1	0.287884	0.0270357	59
ENSG00000159479.17|MED8	0.287867	0.0270448	59
ENSG00000211679.2|IGLC3	0.287846	0.0270568	59
ENSG00000277541.1|ZNF630-AS1	0.287788	0.0270888	59
ENSG00000284703.1|AL805961.1	0.287778	0.0270947	59
ENSG00000117394.24|SLC2A1	0.287772	0.0270979	59
ENSG00000122705.17|CLTA	0.287698	0.0271389	59
ENSG00000215021.10|PHB2	0.28769	0.0271436	59
ENSG00000115350.12|POLE4	0.2876	0.0271936	59
ENSG00000139579.13|NABP2	0.287593	0.0271975	59
ENSG00000143256.5|PFDN2	0.28744	0.0272829	59
ENSG00000260725.1|AC005307.1	0.287437	0.0272847	59
ENSG00000103363.15|ELOB	0.287431	0.0272883	59
ENSG00000260030.1|AC076968.1	0.287323	0.0273489	59
ENSG00000100612.14|DHRS7	0.287271	0.0273778	59
ENSG00000204610.13|TRIM15	0.286837	0.0276224	59
ENSG00000178773.15|CPNE7	0.286822	0.0276312	59
ENSG00000276953.1|TRBV12-4	0.28682	0.0276321	59
ENSG00000173110.8|HSPA6	0.28668	0.0277117	59
ENSG00000100362.13|PVALB	0.28655	0.0277854	59
ENSG00000198258.11|UBL5	0.286468	0.027832	59
ENSG00000082556.14|OPRK1	0.286447	0.0278438	59
ENSG00000231671.1|LINC01307	0.286436	0.0278503	59
ENSG00000173465.8|ZNRD2	0.286355	0.0278966	59
ENSG00000247077.7|PGAM5	0.286324	0.0279139	59
ENSG00000243537.1|KC877373.1	0.28632	0.027916	59
ENSG00000204386.12|NEU1	0.286208	0.02798	59
ENSG00000231747.1|AC079922.1	0.286105	0.0280394	59
ENSG00000241566.1|IGKV2D-24	0.2861	0.0280423	59
ENSG00000168653.11|NDUFS5	0.28608	0.0280533	59
ENSG00000255569.1|TRAV1-1	0.285952	0.0281269	59
ENSG00000256331.1|NIFKP3	0.285914	0.0281488	59
ENSG00000248385.8|TARM1	0.285888	0.0281636	59
ENSG00000226395.1|MRPS21P5	0.285852	0.0281842	59
ENSG00000231682.1|LINC01891	0.285819	0.0282037	59
ENSG00000084734.9|GCKR	0.285727	0.0282562	59
ENSG00000205220.12|PSMB10	0.285692	0.0282769	59
ENSG00000276454.1|AC008083.4	0.285659	0.0282958	59
ENSG00000261061.1|AC092718.4	0.285599	0.0283302	59
ENSG00000196350.9|ZNF729	0.285538	0.0283657	59
ENSG00000236216.5|PPP1R11P1	0.285525	0.0283732	59
ENSG00000205358.4|MT1H	0.285444	0.0284203	59
ENSG00000124541.7|RRP36	0.28535	0.0284746	59
ENSG00000213315.5|AL122020.1	0.285309	0.0284981	59
ENSG00000181847.12|TIGIT	0.285282	0.028514	59
ENSG00000278196.3|IGLV2-8	0.285255	0.0285294	59
ENSG00000154548.9|SRSF12	0.285019	0.0286673	59
ENSG00000105991.10|HOXA1	0.284966	0.0286982	59
ENSG00000108960.9|MMD	0.284795	0.0287981	59
ENSG00000256590.2|TRDV3	0.284768	0.0288137	59
ENSG00000065609.14|SNAP91	0.284735	0.0288333	59
ENSG00000263266.2|RPS7P1	0.2847	0.0288537	59
ENSG00000112695.11|COX7A2	0.284687	0.0288613	59
ENSG00000179639.10|FCER1A	0.284611	0.0289062	59
ENSG00000105193.9|RPS16	0.284556	0.0289381	59
ENSG00000162144.10|CYB561A3	0.28443	0.0290125	59
ENSG00000157916.20|RER1	0.284264	0.0291106	59
ENSG00000167770.11|OTUB1	0.284016	0.0292572	59
ENSG00000152804.11|HHEX	0.283926	0.029311	59
ENSG00000158717.11|RNF166	0.283899	0.0293267	59
ENSG00000126259.20|KIRREL2	0.283888	0.0293334	59
ENSG00000215784.6|FAM72D	0.283875	0.029341	59
ENSG00000006606.9|CCL26	0.283874	0.0293421	59
ENSG00000100036.13|SLC35E4	0.283866	0.0293466	59
ENSG00000213293.4|AC012618.1	0.283729	0.0294284	59
ENSG00000236935.1|AP003774.2	0.283592	0.02951	59
ENSG00000287554.1|AC006364.1	0.283313	0.029677	59
ENSG00000116014.10|KISS1R	0.283144	0.0297788	59
ENSG00000218426.5|AL590867.2	0.283092	0.0298104	59
ENSG00000271130.1|IGHV3OR16-8	0.283057	0.0298312	59
ENSG00000172428.11|COPS9	0.283011	0.0298591	59
ENSG00000143119.14|CD53	0.282861	0.0299498	59
ENSG00000236453.5|AC003092.1	0.282803	0.0299847	59
ENSG00000141428.17|C18orf21	0.282696	0.0300496	59
ENSG00000283906.1|IGHV4-80	0.282653	0.030076	59
ENSG00000114956.20|DGUOK	0.282627	0.030092	59
ENSG00000111328.7|CDK2AP1	0.282625	0.030093	59
ENSG00000261218.5|AC099524.1	0.282602	0.0301072	59
ENSG00000248676.1|AC083902.1	0.282563	0.0301309	59
ENSG00000165704.15|HPRT1	0.282512	0.0301617	59
ENSG00000164062.13|APEH	0.282493	0.0301732	59
ENSG00000164978.18|NUDT2	0.282488	0.0301761	59
ENSG00000236081.1|ELFN1-AS1	0.282458	0.0301945	59
ENSG00000258384.1|RCCD1-AS1	0.282427	0.0302135	59
ENSG00000175602.4|CCDC85B	0.282401	0.0302294	59
ENSG00000145192.13|AHSG	0.282371	0.030248	59
ENSG00000186364.12|NUDT17	0.28231	0.030285	59
ENSG00000163754.18|GYG1	0.2823	0.0302912	59
ENSG00000165233.18|CARD19	0.282275	0.030306	59
ENSG00000109971.14|HSPA8	0.282255	0.0303188	59
ENSG00000237592.2|IGKV1OR10-1	0.282008	0.0304701	59
ENSG00000197451.12|HNRNPAB	0.281903	0.0305347	59
ENSG00000117691.10|NENF	0.2817	0.0306598	59
ENSG00000258947.7|TUBB3	0.281614	0.0307126	59
ENSG00000092841.19|MYL6	0.281541	0.0307576	59
ENSG00000149806.11|FAU	0.281534	0.0307619	59
ENSG00000204308.8|RNF5	0.281397	0.030847	59
ENSG00000096264.14|NCR2	0.281385	0.0308547	59
ENSG00000225067.4|RPL23AP2	0.281366	0.0308662	59
ENSG00000115956.10|PLEK	0.281364	0.0308676	59
ENSG00000227039.6|ITGB2-AS1	0.281304	0.0309046	59
ENSG00000250479.9|CHCHD10	0.281209	0.0309641	59
ENSG00000105254.12|TBCB	0.281192	0.0309747	59
ENSG00000207417.1|Y_RNA	0.281163	0.0309927	59
ENSG00000177192.14|PUS1	0.281033	0.0310735	59
ENSG00000167286.10|CD3D	0.280967	0.0311149	59
ENSG00000156411.10|ATP5MPL	0.28092	0.0311444	59
ENSG00000112242.15|E2F3	0.280918	0.0311454	59
ENSG00000249859.12|PVT1	0.280817	0.0312085	59
ENSG00000235489.4|DBF4P1	0.280781	0.0312314	59
ENSG00000137392.10|CLPS	0.28072	0.0312698	59
ENSG00000126249.8|PDCD2L	0.280515	0.0313986	59
ENSG00000232818.2|RPS2P32	0.280499	0.0314088	59
ENSG00000146383.7|TAAR6	0.28045	0.0314393	59
ENSG00000257167.2|TMPO-AS1	0.280422	0.0314572	59
ENSG00000218358.2|RAET1K	0.280369	0.0314904	59
ENSG00000232048.2|HNRNPCP9	0.280359	0.0314967	59
ENSG00000225523.2|IGKV6D-21	0.28033	0.0315153	59
ENSG00000032389.13|EIPR1	0.280231	0.0315778	59
ENSG00000251303.1|CAB39P1	0.280201	0.0315968	59
ENSG00000279685.2|MAPT-IT1	0.280114	0.031652	59
ENSG00000224144.1|ASH2LP1	0.280035	0.0317021	59
ENSG00000152234.16|ATP5F1A	0.279936	0.0317645	59
ENSG00000279212.1|AL390961.3	0.27989	0.0317941	59
ENSG00000154582.17|ELOC	0.279836	0.0318284	59
ENSG00000134460.18|IL2RA	0.279809	0.0318458	59
ENSG00000135900.4|MRPL44	0.279783	0.0318622	59
ENSG00000231108.2|PRELID3BP11	0.279769	0.0318712	59
ENSG00000072849.11|DERL2	0.279767	0.0318726	59
ENSG00000197457.10|STMN3	0.279762	0.0318757	59
ENSG00000089327.15|FXYD5	0.279758	0.031878	59
ENSG00000117411.17|B4GALT2	0.279678	0.0319295	59
ENSG00000254780.1|AC023232.1	0.279596	0.0319818	59
ENSG00000105676.14|ARMC6	0.279591	0.0319848	59
ENSG00000237013.1|LINC01812	0.279544	0.0320148	59
ENSG00000229674.2|H2AL1RP	0.279485	0.0320529	59
ENSG00000211899.10|IGHM	0.279389	0.0321141	59
ENSG00000223023.1|Y_RNA	0.279301	0.0321706	59
ENSG00000197476.3|AC034105.1	0.279295	0.0321749	59
ENSG00000251301.7|LINC02384	0.279178	0.0322498	59
ENSG00000267533.1|AP002414.4	0.279109	0.0322943	59
ENSG00000116663.11|FBXO6	0.279034	0.0323426	59
ENSG00000204516.10|MICB	0.27892	0.0324164	59
ENSG00000175482.9|POLD4	0.278876	0.0324449	59
ENSG00000287486.1|AC114291.1	0.278842	0.0324666	59
ENSG00000206781.1|Y_RNA	0.278842	0.0324668	59
ENSG00000170473.17|PYM1	0.278823	0.0324788	59
ENSG00000185669.6|SNAI3	0.278615	0.0326144	59
ENSG00000239201.1|RPL21P106	0.278596	0.0326262	59
ENSG00000188282.12|RUFY4	0.278415	0.032744	59
ENSG00000167397.15|VKORC1	0.278414	0.0327452	59
ENSG00000120509.11|PDZD11	0.278304	0.0328168	59
ENSG00000250771.2|AC106865.1	0.278287	0.0328277	59
ENSG00000261741.5|FRG2KP	0.278238	0.03286	59
ENSG00000103415.12|HMOX2	0.278216	0.0328742	59
ENSG00000276747.1|PADI6	0.278168	0.0329056	59
ENSG00000100336.17|APOL4	0.278162	0.0329095	59
ENSG00000145912.9|NHP2	0.278149	0.0329182	59
ENSG00000227077.3|AC107983.1	0.278016	0.0330053	59
ENSG00000284730.1|TMDD1	0.277998	0.0330171	59
ENSG00000176973.8|FAM89B	0.277855	0.0331115	59
ENSG00000027847.14|B4GALT7	0.277808	0.0331424	59
ENSG00000275092.1|AL031710.2	0.277781	0.0331596	59
ENSG00000004142.12|POLDIP2	0.277735	0.03319	59
ENSG00000211934.3|IGHV1-2	0.277732	0.0331924	59
ENSG00000155961.5|RAB39B	0.277707	0.0332085	59
ENSG00000100908.14|EMC9	0.277696	0.0332159	59
ENSG00000160193.12|WDR4	0.277694	0.033217	59
ENSG00000219088.1|Z97206.1	0.277694	0.0332176	59
ENSG00000143553.11|SNAPIN	0.277526	0.0333284	59
ENSG00000144130.11|NT5DC4	0.277495	0.0333489	59
ENSG00000237049.1|RPL34P1	0.277473	0.0333632	59
ENSG00000251418.2|ASS1P8	0.277449	0.0333791	59
ENSG00000105352.10|CEACAM4	0.277345	0.0334486	59
ENSG00000125877.13|ITPA	0.27717	0.0335645	59
ENSG00000162639.16|HENMT1	0.27708	0.0336246	59
ENSG00000211648.2|IGLV1-47	0.277064	0.0336354	59
ENSG00000213721.3|HMGN2P30	0.277047	0.0336469	59
ENSG00000157119.12|KLHL40	0.276942	0.0337168	59
ENSG00000168421.13|RHOH	0.276933	0.0337225	59
ENSG00000188404.10|SELL	0.276867	0.033767	59
ENSG00000183313.4|OR52L1	0.276834	0.0337887	59
ENSG00000261764.1|KRT18P18	0.276812	0.0338037	59
ENSG00000134940.14|ACRV1	0.276811	0.0338042	59
ENSG00000286133.2|AC093817.2	0.276728	0.0338598	59
ENSG00000204876.4|AC021218.1	0.276456	0.0340428	59
ENSG00000261559.1|FSCN1P1	0.276345	0.0341176	59
ENSG00000280257.1|AC007741.1	0.276157	0.0342447	59
ENSG00000256560.1|LINC01486	0.276128	0.0342647	59
ENSG00000227009.1|FUNDC2P4	0.276111	0.0342759	59
ENSG00000178980.15|SELENOW	0.276092	0.0342884	59
ENSG00000126457.22|PRMT1	0.276081	0.0342965	59
ENSG00000148704.13|VAX1	0.276034	0.0343278	59
ENSG00000259078.2|PTBP1P	0.27602	0.0343376	59
ENSG00000250006.2|AC008638.2	0.276004	0.0343485	59
ENSG00000261704.2|IGHV1OR16-1	0.275771	0.0345071	59
ENSG00000115234.11|SNX17	0.275755	0.0345177	59
ENSG00000261987.2|KYNUP1	0.275727	0.0345367	59
ENSG00000188782.9|CATSPER4	0.275696	0.0345579	59
ENSG00000241294.1|IGKV2-24	0.275571	0.0346436	59
ENSG00000260710.1|AC120498.4	0.275527	0.0346733	59
ENSG00000181938.14|GINS3	0.275514	0.0346824	59
ENSG00000102393.14|GLA	0.275425	0.0347432	59
ENSG00000181467.5|RAP2B	0.275374	0.0347783	59
ENSG00000211845.1|TRAJ44	0.275323	0.0348133	59
ENSG00000235552.4|RPL6P27	0.275275	0.0348461	59
ENSG00000114850.7|SSR3	0.27524	0.03487	59
ENSG00000066697.15|MSANTD3	0.275201	0.0348972	59
ENSG00000285412.1|AC005232.1	0.275186	0.0349073	59
ENSG00000100316.16|RPL3	0.275146	0.0349345	59
ENSG00000257228.5|AC090531.1	0.275094	0.0349707	59
ENSG00000251578.1|TRBV21-1	0.275088	0.034975	59
ENSG00000068438.15|FTSJ1	0.275076	0.0349833	59
ENSG00000066322.15|ELOVL1	0.275051	0.0350003	59
ENSG00000198055.11|GRK6	0.275043	0.0350056	59
ENSG00000211967.3|IGHV3-53	0.274932	0.0350826	59
ENSG00000173545.5|ZNF622	0.274809	0.0351671	59
ENSG00000102172.16|SMS	0.27475	0.0352085	59
ENSG00000287626.1|AL021978.1	0.274739	0.0352159	59
ENSG00000250422.1|AC117529.2	0.274702	0.0352415	59
ENSG00000141316.13|SPACA3	0.274652	0.0352759	59
ENSG00000162851.8|TFB2M	0.274584	0.0353231	59
ENSG00000101336.17|HCK	0.274572	0.0353316	59
ENSG00000212802.4|RPL15P3	0.274551	0.0353464	59
ENSG00000241351.3|IGKV3-11	0.274503	0.0353794	59
ENSG00000212389.1|RNU6-1275P	0.274478	0.0353969	59
ENSG00000211776.2|TRAV2	0.274458	0.0354107	59
ENSG00000234938.2|AC012668.2	0.274167	0.0356143	59
ENSG00000146540.15|C7orf50	0.274152	0.0356242	59
ENSG00000005073.6|HOXA11	0.274098	0.0356621	59
ENSG00000100379.17|KCTD17	0.274081	0.0356741	59
ENSG00000225131.2|PSME2P2	0.274074	0.0356794	59
ENSG00000211640.4|IGLV6-57	0.274012	0.0357229	59
ENSG00000035141.8|FAM136A	0.273976	0.0357481	59
ENSG00000199836.1|RNU1-47P	0.273968	0.0357532	59
ENSG00000183837.9|PNMA3	0.273968	0.0357537	59
ENSG00000185201.16|IFITM2	0.27392	0.0357874	59
ENSG00000203999.9|LINC01270	0.2739	0.0358012	59
ENSG00000242248.2|RPL7AP57	0.273809	0.0358651	59
ENSG00000221983.8|UBA52	0.273667	0.0359652	59
ENSG00000223538.2|AC079602.1	0.273614	0.0360024	59
ENSG00000226308.1|AL122058.1	0.273569	0.036034	59
ENSG00000213185.7|FAM24B	0.27339	0.0361606	59
ENSG00000213741.11|RPS29	0.273351	0.0361884	59
ENSG00000282499.1|TRBV25-1	0.273262	0.0362514	59
ENSG00000082293.13|COL19A1	0.273252	0.0362589	59
ENSG00000288076.1|AC018398.2	0.273092	0.0363724	59
ENSG00000198960.11|ARMCX6	0.273003	0.0364357	59
ENSG00000272727.2|LINC02266	0.272938	0.0364822	59
ENSG00000130255.13|RPL36	0.272911	0.0365014	59
ENSG00000249183.1|SUMO2P4	0.272865	0.0365342	59
ENSG00000254991.1|AC124276.1	0.272768	0.0366037	59
ENSG00000254986.7|DPP3	0.272714	0.0366421	59
ENSG00000155366.17|RHOC	0.272627	0.0367049	59
ENSG00000171202.7|TMEM126A	0.272594	0.0367281	59
ENSG00000148834.13|GSTO1	0.272571	0.0367445	59
ENSG00000249013.1|FTH1P21	0.272547	0.0367619	59
ENSG00000256633.1|PDE2A-AS2	0.272518	0.0367827	59
ENSG00000177674.16|AGTRAP	0.272399	0.0368684	59
ENSG00000103174.13|NAGPA	0.27234	0.0369109	59
ENSG00000173221.14|GLRX	0.272337	0.0369135	59
ENSG00000253957.1|IGHV3-22	0.272269	0.0369624	59
ENSG00000151287.17|TEX30	0.272053	0.0371181	59
ENSG00000243290.3|IGKV1-12	0.272044	0.0371249	59
ENSG00000259436.1|AC010247.2	0.272009	0.03715	59
ENSG00000205628.4|LINC01446	0.271937	0.0372022	59
ENSG00000130592.17|LSP1	0.271926	0.0372105	59
ENSG00000266401.2|AP002478.1	0.271901	0.0372286	59
ENSG00000112029.10|FBXO5	0.271765	0.037327	59
ENSG00000204628.12|RACK1	0.271727	0.0373547	59
ENSG00000231789.2|PIK3CD-AS2	0.271706	0.0373697	59
ENSG00000251431.1|AC245884.7	0.271702	0.0373729	59
ENSG00000204287.14|HLA-DRA	0.271649	0.0374118	59
ENSG00000276778.1|LINC02227	0.271615	0.0374362	59
[truncated: 56,412 more rows]

## Sheet: TCGA-LUAD-tumor
	pearsonR	pVal	nSamples
ENSG00000117399.14|CDC20	0.864447	3.18823e-159	528
ENSG00000178999.13|AURKB	0.857969	2.76332e-154	528
ENSG00000088325.16|TPX2	0.856278	4.89507e-153	528
ENSG00000101057.16|MYBL2	0.855774	1.14603e-152	528
ENSG00000142945.13|KIF2C	0.851764	8.8436e-150	528
ENSG00000115163.15|CENPA	0.850036	1.46139e-148	528
ENSG00000089685.15|BIRC5	0.848557	1.56487e-147	528
ENSG00000134690.11|CDCA8	0.834258	4.17057e-138	528
ENSG00000138180.16|CEP55	0.833558	1.1446e-137	528
ENSG00000146670.10|CDCA5	0.832761	3.58884e-137	528
ENSG00000123485.12|HJURP	0.83007	1.62907e-135	528
ENSG00000157456.8|CCNB2	0.82947	3.77907e-135	528
ENSG00000135451.13|TROAP	0.828216	2.17116e-134	528
ENSG00000237649.8|KIFC1	0.823899	8.00748e-132	528
ENSG00000090889.12|KIF4A	0.821469	2.07872e-130	528
ENSG00000143228.13|NUF2	0.820235	1.06679e-129	528
ENSG00000100526.20|CDKN3	0.819472	2.91318e-129	528
ENSG00000134057.15|CCNB1	0.818688	8.1338e-129	528
ENSG00000111665.12|CDCA3	0.815318	6.36293e-127	528
ENSG00000126787.13|DLGAP5	0.811613	6.93241e-125	528
ENSG00000121152.10|NCAPH	0.810332	3.42687e-124	528
ENSG00000068489.13|PRR11	0.807199	1.62235e-122	528
ENSG00000186185.14|KIF18B	0.806428	4.14431e-122	528
ENSG00000117650.13|NEK2	0.80614	5.87775e-122	528
ENSG00000165304.8|MELK	0.803852	9.24694e-121	528
ENSG00000161888.11|SPC24	0.802195	6.65193e-120	528
ENSG00000182481.10|KPNA2	0.801354	1.79682e-119	528
ENSG00000129195.16|PIMREG	0.799525	1.53555e-118	528
ENSG00000105011.9|ASF1B	0.799059	2.64416e-118	528
ENSG00000093009.11|CDC45	0.798631	4.35013e-118	528
ENSG00000137807.16|KIF23	0.798257	6.7081e-118	528
ENSG00000158402.20|CDC25C	0.798002	9.0096e-118	528
ENSG00000165480.16|SKA3	0.797177	2.33445e-117	528
ENSG00000112984.12|KIF20A	0.796996	2.87745e-117	528
ENSG00000075218.19|GTSE1	0.795379	1.83214e-116	528
ENSG00000170312.16|CDK1	0.794088	7.94437e-116	528
ENSG00000122952.17|ZWINT	0.793225	2.10631e-115	528
ENSG00000166851.15|PLK1	0.792692	3.83545e-115	528
ENSG00000087586.18|AURKA	0.79175	1.10209e-114	528
ENSG00000145386.11|CCNA2	0.791102	2.26938e-114	528
ENSG00000203760.9|CENPW	0.791077	2.33335e-114	528
ENSG00000169679.15|BUB1	0.790325	5.38141e-114	528
ENSG00000154839.10|SKA1	0.787927	7.54946e-113	528
ENSG00000080986.13|NDC80	0.787117	1.82825e-112	528
ENSG00000077152.11|UBE2T	0.786213	4.88563e-112	528
ENSG00000112742.10|TTK	0.785593	9.5499e-112	528
ENSG00000109805.10|NCAPG	0.783865	6.12978e-111	528
ENSG00000171848.16|RRM2	0.782642	2.26158e-110	528
ENSG00000131747.15|TOP2A	0.782182	3.68572e-110	528
ENSG00000065328.17|MCM10	0.780541	2.08657e-109	528
ENSG00000135476.12|ESPL1	0.780005	3.66582e-109	528
ENSG00000076382.17|SPAG5	0.779293	7.71819e-109	528
ENSG00000169607.13|CKAP2L	0.777385	5.6186e-108	528
ENSG00000024526.17|DEPDC1	0.773917	1.96756e-106	528
ENSG00000094804.12|CDC6	0.773385	3.3764e-106	528
ENSG00000127423.11|AUNIP	0.770934	3.98474e-105	528
ENSG00000146410.12|MTFR2	0.769431	1.7843e-104	528
ENSG00000111206.13|FOXM1	0.768367	5.11863e-104	528
ENSG00000071539.14|TRIP13	0.767921	7.94874e-104	528
ENSG00000164087.8|POC1A	0.764658	1.93088e-102	528
ENSG00000035499.13|DEPDC1B	0.764306	2.71631e-102	528
ENSG00000163808.17|KIF15	0.763957	3.80817e-102	528
ENSG00000127564.17|PKMYT1	0.762979	9.77228e-102	528
ENSG00000164109.14|MAD2L1	0.7619	2.75062e-101	528
ENSG00000138160.7|KIF11	0.758543	6.64899e-100	528
ENSG00000051180.17|RAD51	0.75643	4.80863e-99	528
ENSG00000152253.9|SPC25	0.755699	9.48285e-99	528
ENSG00000085999.13|RAD54L	0.75552	1.11985e-98	528
ENSG00000013810.20|TACC3	0.755233	1.46145e-98	528
ENSG00000011426.11|ANLN	0.751612	4.0566e-97	528
ENSG00000091651.9|ORC6	0.750012	1.72959e-96	528
ENSG00000101003.10|GINS1	0.749855	1.99387e-96	528
ENSG00000111247.15|RAD51AP1	0.745428	1.03871e-94	528
ENSG00000167900.12|TK1	0.745343	1.11962e-94	528
ENSG00000161800.13|RACGAP1	0.744264	2.8993e-94	528
ENSG00000183763.9|TRAIP	0.74138	3.59326e-93	528
ENSG00000276043.5|UHRF1	0.741181	4.27188e-93	528
ENSG00000174371.17|EXO1	0.740288	9.24395e-93	528
ENSG00000156970.13|BUB1B	0.739592	1.68327e-92	528
ENSG00000167513.9|CDT1	0.736259	2.89557e-91	528
ENSG00000164045.12|CDC25A	0.735788	4.31525e-91	528
ENSG00000108106.14|UBE2S	0.734529	1.24685e-90	528
ENSG00000129810.15|SGO1	0.733039	4.34462e-90	528
ENSG00000076003.5|MCM6	0.731103	2.17106e-89	528
ENSG00000104738.18|MCM4	0.730182	4.64499e-89	528
ENSG00000125319.15|HROB	0.729188	1.05147e-88	528
ENSG00000072571.20|HMMR	0.728966	1.26177e-88	528
ENSG00000149554.13|CHEK1	0.72799	2.80318e-88	528
ENSG00000085840.13|ORC1	0.727338	4.76772e-88	528
ENSG00000136982.6|DSCC1	0.727051	6.02159e-88	528
ENSG00000154920.15|EME1	0.726634	8.44335e-88	528
ENSG00000168496.4|FEN1	0.723783	8.40798e-87	528
ENSG00000142731.11|PLK4	0.723301	1.23624e-86	528
ENSG00000188610.12|FAM72B	0.722842	1.78333e-86	528
ENSG00000184661.14|CDCA2	0.719416	2.68632e-85	528
ENSG00000163918.11|RFC4	0.713904	1.94085e-83	528
ENSG00000134222.16|PSRC1	0.713546	2.55295e-83	528
ENSG00000171241.9|SHCBP1	0.711004	1.77029e-82	528
ENSG00000163507.14|CIP2A	0.710738	2.16521e-82	528
ENSG00000102384.13|CENPI	0.710443	2.70634e-82	528
ENSG00000101447.15|FAM83D	0.709405	5.92336e-82	528
ENSG00000131153.9|GINS2	0.708993	8.07636e-82	528
ENSG00000183856.11|IQGAP3	0.704634	2.07064e-80	528
ENSG00000162062.15|TEDC2	0.701736	1.73319e-79	528
ENSG00000118193.12|KIF14	0.700857	3.28431e-79	528
ENSG00000164104.12|HMGB2	0.700548	4.11169e-79	528
ENSG00000160957.14|RECQL4	0.699651	7.86755e-79	528
ENSG00000186193.9|SAPCD2	0.699648	7.88218e-79	528
ENSG00000164611.13|PTTG1	0.699481	8.89282e-79	528
ENSG00000100162.15|CENPM	0.698669	1.59637e-78	528
ENSG00000148773.14|MKI67	0.698025	2.53637e-78	528
ENSG00000183684.8|ALYREF	0.694435	3.27072e-77	528
ENSG00000188486.3|H2AX	0.694107	4.12167e-77	528
ENSG00000117724.13|CENPF	0.692654	1.1462e-76	528
ENSG00000168078.10|PBK	0.691347	2.86065e-76	528
ENSG00000101412.13|E2F1	0.690025	7.18148e-76	528
ENSG00000092853.14|CLSPN	0.687604	3.82597e-75	528
ENSG00000138778.13|CENPE	0.687232	4.94016e-75	528
ENSG00000170779.11|CDCA4	0.686775	6.75715e-75	528
ENSG00000151725.12|CENPU	0.686596	7.63805e-75	528
ENSG00000143476.18|DTL	0.685737	1.37368e-74	528
ENSG00000066279.18|ASPM	0.683122	8.10759e-74	528
ENSG00000196584.3|XRCC2	0.682747	1.04412e-73	528
ENSG00000140534.14|TICRR	0.68226	1.449e-73	528
ENSG00000105173.14|CCNE1	0.681793	1.98361e-73	528
ENSG00000196550.10|FAM72A	0.681483	2.44259e-73	528
ENSG00000113368.12|LMNB1	0.680731	4.04165e-73	528
ENSG00000164032.12|H2AZ1	0.680321	5.31541e-73	528
ENSG00000006634.8|DBF4	0.676672	5.9676e-72	528
ENSG00000166803.14|PCLAF	0.676279	7.72867e-72	528
ENSG00000106462.11|EZH2	0.67022	3.94876e-70	528
ENSG00000166508.18|MCM7	0.670031	4.45666e-70	528
ENSG00000149636.16|DSN1	0.66705	2.98047e-69	528
ENSG00000198826.11|ARHGAP11A	0.667033	3.01223e-69	528
ENSG00000049541.11|RFC2	0.664586	1.40928e-68	528
ENSG00000112029.10|FBXO5	0.663114	3.54205e-68	528
ENSG00000162063.13|CCNF	0.662952	3.91717e-68	528
ENSG00000123975.5|CKS2	0.661383	1.03914e-67	528
ENSG00000153044.10|CENPH	0.66138	1.04121e-67	528
ENSG00000165490.13|DDIAS	0.655673	3.44464e-66	528
ENSG00000007968.7|E2F2	0.654605	6.57413e-66	528
ENSG00000146918.20|NCAPG2	0.654286	7.97138e-66	528
ENSG00000099901.17|RANBP1	0.65426	8.09878e-66	528
ENSG00000186871.7|ERCC6L	0.654235	8.22019e-66	528
ENSG00000139734.19|DIAPH3	0.648613	2.35441e-64	528
ENSG00000140451.13|PIF1	0.645632	1.35552e-63	528
ENSG00000168393.13|DTYMK	0.645103	1.84535e-63	528
ENSG00000051341.14|POLQ	0.644643	2.41202e-63	528
ENSG00000123473.16|STIL	0.641621	1.38588e-62	528
ENSG00000198554.12|WDHD1	0.640912	2.08207e-62	528
ENSG00000163535.18|SGO2	0.639827	3.87548e-62	528
ENSG00000156802.13|ATAD2	0.636596	2.42822e-61	528
ENSG00000173207.13|CKS1B	0.635572	4.32513e-61	528
ENSG00000177602.5|HASPIN	0.634461	8.06731e-61	528
ENSG00000100479.13|POLE2	0.634182	9.42828e-61	528
ENSG00000121621.7|KIF18A	0.634005	1.04099e-60	528
ENSG00000215784.6|FAM72D	0.633853	1.13328e-60	528
ENSG00000120334.15|CENPL	0.628108	2.71754e-59	528
ENSG00000167553.16|TUBA1C	0.62758	3.62713e-59	528
ENSG00000012048.23|BRCA1	0.627077	4.77353e-59	528
ENSG00000185480.12|PARPBP	0.625976	8.6914e-59	528
ENSG00000131462.8|TUBG1	0.625211	1.31544e-58	528
ENSG00000167670.16|CHAF1A	0.625016	1.46177e-58	528
ENSG00000123219.13|CENPK	0.624329	2.11976e-58	528
ENSG00000171320.15|ESCO2	0.623727	2.93214e-58	528
ENSG00000166451.13|CENPN	0.623635	3.08051e-58	528
ENSG00000147536.12|GINS4	0.622401	5.97713e-58	528
ENSG00000159055.4|MIS18A	0.621975	7.51141e-58	528
ENSG00000100749.8|VRK1	0.621654	8.91816e-58	528
ENSG00000111602.12|TIMELESS	0.6205	1.65064e-57	528
ENSG00000117632.23|STMN1	0.619164	3.35553e-57	528
ENSG00000278023.7|RDM1	0.618028	6.11638e-57	528
ENSG00000073111.14|MCM2	0.617636	7.52218e-57	528
ENSG00000137812.20|KNL1	0.61641	1.43296e-56	528
ENSG00000137135.18|ARHGEF39	0.614963	3.05512e-56	528
ENSG00000106268.15|NUDT1	0.614543	3.80304e-56	528
ENSG00000137309.20|HMGA1	0.613674	5.97527e-56	528
ENSG00000140525.19|FANCI	0.613191	7.67695e-56	528
ENSG00000187840.5|EIF4EBP1	0.612818	9.31411e-56	528
ENSG00000101945.17|SUV39H1	0.61212	1.33616e-55	528
ENSG00000175643.10|RMI2	0.612007	1.41677e-55	528
ENSG00000159259.8|CHAF1B	0.611871	1.51947e-55	528
ENSG00000183150.8|GPR19	0.611343	1.99511e-55	528
ENSG00000139343.10|SNRPF	0.610401	3.23868e-55	528
ENSG00000123374.11|CDK2	0.609465	5.23383e-55	528
ENSG00000176619.13|LMNB2	0.608627	8.02901e-55	528
ENSG00000079616.13|KIF22	0.608498	8.57397e-55	528
ENSG00000111445.14|RFC5	0.608249	9.73535e-55	528
ENSG00000129173.13|E2F8	0.608	1.10538e-54	528
ENSG00000181938.14|GINS3	0.607357	1.53281e-54	528
ENSG00000075702.18|WDR62	0.606191	2.76742e-54	528
ENSG00000167088.11|SNRPD1	0.605933	3.15276e-54	528
ENSG00000136492.9|BRIP1	0.605592	3.74535e-54	528
ENSG00000138092.11|CENPO	0.604983	5.09157e-54	528
ENSG00000131470.15|PSMC3IP	0.602333	1.9211e-53	528
ENSG00000213551.7|DNAJC9	0.601713	2.61622e-53	528
ENSG00000136943.11|CTSV	0.601566	2.81553e-53	528
ENSG00000123136.15|DDX39A	0.600411	4.99475e-53	528
ENSG00000124207.17|CSE1L	0.598052	1.60002e-52	528
ENSG00000097046.13|CDC7	0.597596	2.00198e-52	528
ENSG00000065911.13|MTHFD2	0.595587	5.34479e-52	528
ENSG00000165501.17|LRR1	0.594969	7.22095e-52	528
ENSG00000189057.11|FAM111B	0.594802	7.8298e-52	528
ENSG00000137310.12|TCF19	0.594425	9.40136e-52	528
ENSG00000197275.14|RAD54B	0.594044	1.13114e-51	528
ENSG00000101189.7|MRGBP	0.592653	2.21558e-51	528
ENSG00000010292.13|NCAPD2	0.591861	3.24339e-51	528
ENSG00000076248.11|UNG	0.59122	4.41433e-51	528
ENSG00000196230.13|TUBB	0.591029	4.83614e-51	528
ENSG00000149503.13|INCENP	0.590555	6.07125e-51	528
ENSG00000136522.14|MRPL47	0.590356	6.6777e-51	528
ENSG00000128944.13|KNSTRN	0.589211	1.15305e-50	528
ENSG00000176890.16|TYMS	0.586758	3.693e-50	528
ENSG00000136108.15|CKAP2	0.582101	3.27292e-49	528
ENSG00000123416.15|TUBA1B	0.58197	3.47873e-49	528
ENSG00000132646.11|PCNA	0.581188	4.99968e-49	528
ENSG00000119403.15|PHF19	0.580058	8.43155e-49	528
ENSG00000092470.12|WDR76	0.578416	1.79515e-48	528
ENSG00000247077.7|PGAM5	0.578035	2.13859e-48	528
ENSG00000161692.18|DBF4B	0.577711	2.48079e-48	528
ENSG00000263513.5|FAM72C	0.577511	2.71837e-48	528
ENSG00000132341.12|RAN	0.577427	2.82442e-48	528
ENSG00000256663.1|AC112777.1	0.576931	3.54304e-48	528
ENSG00000187741.15|FANCA	0.576501	4.31043e-48	528
ENSG00000109674.4|NEIL3	0.575808	5.90921e-48	528
ENSG00000130204.13|TOMM40	0.575555	6.63045e-48	528
ENSG00000239672.8|NME1	0.574888	8.97589e-48	528
ENSG00000160124.9|CCDC58	0.573726	1.51877e-47	528
ENSG00000145220.14|LYAR	0.573387	1.76966e-47	528
ENSG00000183765.23|CHEK2	0.57335	1.79953e-47	528
ENSG00000197299.12|BLM	0.572203	3.01466e-47	528
ENSG00000131944.10|FAAP24	0.570241	7.25805e-47	528
ENSG00000165244.7|ZNF367	0.569725	9.13305e-47	528
ENSG00000138182.15|KIF20B	0.568563	1.53146e-46	528
ENSG00000111640.15|GAPDH	0.567515	2.43614e-46	528
ENSG00000144554.12|FANCD2	0.567237	2.75372e-46	528
ENSG00000148459.16|PDSS1	0.565533	5.83226e-46	528
ENSG00000133119.13|RFC3	0.565156	6.88179e-46	528
ENSG00000114346.14|ECT2	0.5648	8.04522e-46	528
ENSG00000040275.17|SPDL1	0.564376	9.68357e-46	528
ENSG00000130826.18|DKC1	0.563896	1.19444e-45	528
ENSG00000100297.16|MCM5	0.563227	1.59934e-45	528
ENSG00000172167.8|MTBP	0.561751	3.03752e-45	528
ENSG00000167747.15|C19orf48	0.561123	3.98631e-45	528
ENSG00000165891.16|E2F7	0.560933	4.32736e-45	528
ENSG00000128050.9|PAICS	0.559552	7.8483e-45	528
ENSG00000172244.9|C5orf34	0.55945	8.20127e-45	528
ENSG00000165704.15|HPRT1	0.558973	1.00677e-44	528
ENSG00000181544.15|FANCB	0.558849	1.06185e-44	528
ENSG00000080839.12|RBL1	0.558259	1.36742e-44	528
ENSG00000104147.9|OIP5	0.558071	1.48202e-44	528
ENSG00000115241.11|PPM1G	0.557375	1.99588e-44	528
ENSG00000168005.9|SPINDOC	0.55655	2.83811e-44	528
ENSG00000150753.12|CCT5	0.554815	5.92739e-44	528
ENSG00000255624.3|C10orf88B	0.553407	1.07433e-43	528
ENSG00000137404.14|NRM	0.552629	1.49098e-43	528
ENSG00000160949.17|TONSL	0.552141	1.82989e-43	528
ENSG00000172336.5|POP7	0.552029	1.91811e-43	528
ENSG00000137563.13|GGH	0.551426	2.46927e-43	528
ENSG00000120539.15|MASTL	0.551381	2.51636e-43	528
ENSG00000261061.1|AC092718.4	0.548995	6.80079e-43	528
ENSG00000205208.5|C4orf46	0.547668	1.17849e-42	528
ENSG00000170515.14|PA2G4	0.547241	1.40576e-42	528
ENSG00000119969.15|HELLS	0.545715	2.63468e-42	528
ENSG00000174547.13|MRPL11	0.545348	3.06253e-42	528
ENSG00000125450.11|NUP85	0.545124	3.35835e-42	528
ENSG00000111669.15|TPI1	0.544725	3.95319e-42	528
ENSG00000000460.17|C1orf112	0.544042	5.22787e-42	528
ENSG00000284753.2|EEF1AKMT4	0.542666	9.15468e-42	528
ENSG00000117394.24|SLC2A1	0.542369	1.03313e-41	528
ENSG00000163923.10|RPL39L	0.542145	1.13115e-41	528
ENSG00000139579.13|NABP2	0.540571	2.13834e-41	528
ENSG00000120802.14|TMPO	0.539104	3.85968e-41	528
ENSG00000105185.12|PDCD5	0.538754	4.44284e-41	528
ENSG00000135245.10|HILPDA	0.537869	6.33356e-41	528
ENSG00000159147.18|DONSON	0.536144	1.25973e-40	528
ENSG00000112312.10|GMNN	0.534552	2.36843e-40	528
ENSG00000126453.9|BCL2L12	0.533782	3.21096e-40	528
ENSG00000184445.12|KNTC1	0.533137	4.13955e-40	528
ENSG00000053372.5|MRTO4	0.532927	4.49554e-40	528
ENSG00000104356.11|POP1	0.532049	6.34767e-40	528
ENSG00000167550.11|RHEBL1	0.53153	7.78064e-40	528
ENSG00000156876.10|SASS6	0.531221	8.78094e-40	528
ENSG00000101132.10|PFDN4	0.530421	1.20013e-39	528
ENSG00000176170.14|SPHK1	0.529655	1.6172e-39	528
ENSG00000058804.12|NDC1	0.529329	1.83584e-39	528
ENSG00000182628.13|SKA2	0.528517	2.51603e-39	528
ENSG00000174442.12|ZWILCH	0.527557	3.64851e-39	528
ENSG00000198056.15|PRIM1	0.525007	9.73194e-39	528
ENSG00000162385.11|MAGOH	0.524786	1.05927e-38	528
ENSG00000233966.1|UBE2SP1	0.523301	1.86764e-38	528
ENSG00000113407.14|TARS1	0.523237	1.91359e-38	528
ENSG00000113460.13|BRIX1	0.522812	2.24934e-38	528
ENSG00000141543.12|EIF4A3	0.522758	2.29632e-38	528
ENSG00000132749.11|TESMIN	0.521767	3.34505e-38	528
ENSG00000106484.16|MEST	0.520001	6.51846e-38	528
ENSG00000135069.14|PSAT1	0.519384	8.22383e-38	528
ENSG00000014138.9|POLA2	0.518764	1.03796e-37	528
ENSG00000128059.8|PPAT	0.518591	1.10739e-37	528
ENSG00000182199.11|SHMT2	0.517764	1.50969e-37	528
ENSG00000139726.11|DENR	0.517327	1.77725e-37	528
ENSG00000114268.12|PFKFB4	0.517325	1.77906e-37	528
ENSG00000084731.15|KIF3C	0.516287	2.61934e-37	528
ENSG00000185798.8|WDR53	0.515747	3.20224e-37	528
ENSG00000136270.14|TBRG4	0.51565	3.31935e-37	528
ENSG00000166986.15|MARS1	0.515296	3.78617e-37	528
ENSG00000156787.17|TBC1D31	0.515231	3.87793e-37	528
ENSG00000164430.16|CGAS	0.514199	5.68216e-37	528
ENSG00000168090.10|COPS6	0.513715	6.7937e-37	528
ENSG00000075188.9|NUP37	0.513454	7.48121e-37	528
ENSG00000189159.16|JPT1	0.513256	8.04652e-37	528
ENSG00000257167.2|TMPO-AS1	0.512009	1.27304e-36	528
ENSG00000166845.15|C18orf54	0.5106	2.13187e-36	528
ENSG00000136518.17|ACTL6A	0.509692	2.96888e-36	528
ENSG00000141696.13|P3H4	0.509007	3.80875e-36	528
ENSG00000197345.13|MRPL21	0.508513	4.55746e-36	528
ENSG00000138346.15|DNA2	0.508391	4.76298e-36	528
ENSG00000146731.11|CCT6A	0.508135	5.22595e-36	528
ENSG00000184220.12|CMSS1	0.508082	5.32778e-36	528
ENSG00000091732.17|ZC3HC1	0.507214	7.29273e-36	528
ENSG00000116221.15|MRPL37	0.506536	9.31325e-36	528
ENSG00000175550.8|DRAP1	0.50584	1.19622e-35	528
ENSG00000174013.8|FBXO45	0.505837	1.1978e-35	528
ENSG00000111845.5|PAK1IP1	0.505742	1.23932e-35	528
ENSG00000116670.15|MAD2L2	0.505588	1.30966e-35	528
ENSG00000137547.9|MRPL15	0.505229	1.49001e-35	528
ENSG00000163170.12|BOLA3	0.504288	2.08748e-35	528
ENSG00000109881.17|CCDC34	0.504001	2.31256e-35	528
ENSG00000144381.18|HSPD1	0.503989	2.32303e-35	528
ENSG00000088305.18|DNMT3B	0.503356	2.91135e-35	528
ENSG00000136122.18|BORA	0.503027	3.27321e-35	528
ENSG00000163655.16|GMPS	0.502788	3.56456e-35	528
ENSG00000035141.8|FAM136A	0.502569	3.85362e-35	528
ENSG00000116212.15|LRRC42	0.502459	4.00672e-35	528
ENSG00000102172.16|SMS	0.501753	5.14926e-35	528
ENSG00000225077.3|LINC00337	0.500105	9.2217e-35	528
ENSG00000139880.19|CDH24	0.500101	9.23634e-35	528
ENSG00000152455.16|SUV39H2	0.49977	1.03804e-34	528
ENSG00000143977.14|SNRPG	0.499103	1.3124e-34	528
ENSG00000135045.7|C9orf40	0.498978	1.37168e-34	528
ENSG00000175792.12|RUVBL1	0.498124	1.85059e-34	528
ENSG00000163950.13|SLBP	0.498072	1.88456e-34	528
ENSG00000125835.19|SNRPB	0.497758	2.10373e-34	528
ENSG00000271936.1|AC012073.1	0.496485	3.28256e-34	528
ENSG00000119203.14|CPSF3	0.496127	3.71818e-34	528
ENSG00000088356.6|PDRG1	0.496038	3.83465e-34	528
ENSG00000277791.5|PSMB3	0.495356	4.86131e-34	528
ENSG00000154473.18|BUB3	0.493703	8.61819e-34	528
ENSG00000013275.8|PSMC4	0.493582	8.98631e-34	528
ENSG00000160563.14|MED27	0.493532	9.14e-34	528
ENSG00000276023.5|DUSP14	0.493529	9.15153e-34	528
ENSG00000106028.11|SSBP1	0.493434	9.45571e-34	528
ENSG00000143256.5|PFDN2	0.493432	9.46082e-34	528
ENSG00000065600.13|PACC1	0.493212	1.02082e-33	528
ENSG00000130713.16|EXOSC2	0.49254	1.2868e-33	528
ENSG00000184207.9|PGP	0.491489	1.84577e-33	528
ENSG00000100911.16|PSME2	0.491418	1.89141e-33	528
ENSG00000135624.16|CCT7	0.491261	1.99604e-33	528
ENSG00000125977.7|EIF2S2	0.490864	2.28664e-33	528
ENSG00000261236.8|BOP1	0.489446	3.71014e-33	528
ENSG00000168439.17|STIP1	0.489121	4.14416e-33	528
ENSG00000104312.8|RIPK2	0.489043	4.2557e-33	528
ENSG00000131876.17|SNRPA1	0.488509	5.10239e-33	528
ENSG00000134291.12|TMEM106C	0.488415	5.26769e-33	528
ENSG00000146143.19|PRIM2	0.488299	5.47994e-33	528
ENSG00000114686.9|MRPL3	0.488198	5.671e-33	528
ENSG00000095002.15|MSH2	0.487763	6.57054e-33	528
ENSG00000177084.18|POLE	0.487527	7.11814e-33	528
ENSG00000117877.11|POLR1G	0.487314	7.65083e-33	528
ENSG00000160917.15|CPSF4	0.487202	7.94604e-33	528
ENSG00000185697.16|MYBL1	0.487157	8.06675e-33	528
ENSG00000172009.15|THOP1	0.486457	1.02163e-32	528
ENSG00000163781.14|TOPBP1	0.485901	1.23244e-32	528
ENSG00000108883.13|EFTUD2	0.485854	1.252e-32	528
ENSG00000112118.20|MCM3	0.485484	1.41789e-32	528
ENSG00000116649.10|SRM	0.484299	2.10979e-32	528
ENSG00000187951.11|AC091057.1	0.484291	2.11543e-32	528
ENSG00000136463.8|TACO1	0.4842	2.18093e-32	528
ENSG00000101182.15|PSMA7	0.483106	3.1439e-32	528
ENSG00000108960.9|MMD	0.483029	3.22529e-32	528
ENSG00000198522.14|GPN1	0.482968	3.29126e-32	528
ENSG00000186603.6|HPDL	0.482753	3.53558e-32	528
ENSG00000108179.14|PPIF	0.482571	3.75714e-32	528
ENSG00000131351.15|HAUS8	0.481928	4.65307e-32	528
ENSG00000175305.17|CCNE2	0.480798	6.76813e-32	528
ENSG00000106554.13|CHCHD3	0.480698	6.99583e-32	528
ENSG00000136824.19|SMC2	0.479923	9.03697e-32	528
ENSG00000115128.7|SF3B6	0.479843	9.27855e-32	528
ENSG00000127922.9|SEM1	0.479822	9.34455e-32	528
ENSG00000106636.9|YKT6	0.479636	9.93514e-32	528
ENSG00000132436.11|FIGNL1	0.479629	9.95813e-32	528
ENSG00000105220.17|GPI	0.479505	1.03718e-31	528
ENSG00000115233.12|PSMD14	0.479502	1.0382e-31	528
ENSG00000167325.15|RRM1	0.479204	1.1456e-31	528
ENSG00000088986.11|DYNLL1	0.479092	1.18861e-31	528
ENSG00000110104.13|CCDC86	0.478655	1.37235e-31	528
ENSG00000155561.15|NUP205	0.478618	1.38906e-31	528
ENSG00000196465.10|MYL6B	0.478196	1.59539e-31	528
ENSG00000116120.11|FARSB	0.477823	1.80304e-31	528
ENSG00000099804.9|CDC34	0.477636	1.91672e-31	528
ENSG00000136231.14|IGF2BP3	0.477633	1.91864e-31	528
ENSG00000173457.11|PPP1R14B	0.477487	2.01278e-31	528
ENSG00000197498.13|RPF2	0.477007	2.35492e-31	528
ENSG00000197905.10|TEAD4	0.476557	2.72799e-31	528
ENSG00000177192.14|PUS1	0.476087	3.17972e-31	528
ENSG00000144034.16|TPRKB	0.47608	3.18684e-31	528
ENSG00000180198.16|RCC1	0.474523	5.28629e-31	528
ENSG00000111581.10|NUP107	0.474257	5.76231e-31	528
ENSG00000111786.9|SRSF9	0.473492	7.38181e-31	528
ENSG00000106355.10|LSM5	0.473318	7.80661e-31	528
ENSG00000105202.9|FBL	0.473278	7.90922e-31	528
ENSG00000112578.10|BYSL	0.471713	1.30935e-30	528
ENSG00000184752.13|NDUFA12	0.471583	1.36483e-30	528
ENSG00000156469.9|MTERF3	0.471563	1.37369e-30	528
ENSG00000033050.9|ABCF2	0.471312	1.48928e-30	528
ENSG00000124562.10|SNRPC	0.47104	1.62466e-30	528
ENSG00000154582.17|ELOC	0.47096	1.66678e-30	528
ENSG00000196591.12|HDAC2	0.470939	1.678e-30	528
ENSG00000265354.4|TIMM23	0.470866	1.71813e-30	528
ENSG00000222881.1|Y_RNA	0.470146	2.1627e-30	528
ENSG00000278259.4|MYO19	0.470143	2.16528e-30	528
ENSG00000167771.6|RCOR2	0.470026	2.24725e-30	528
ENSG00000120509.11|PDZD11	0.469996	2.26932e-30	528
ENSG00000138430.16|OLA1	0.46961	2.56705e-30	528
ENSG00000013306.16|SLC25A39	0.469562	2.60606e-30	528
ENSG00000132507.18|EIF5A	0.469157	2.96509e-30	528
ENSG00000067057.18|PFKP	0.468471	3.68808e-30	528
ENSG00000196262.15|PPIA	0.467711	4.69441e-30	528
ENSG00000152952.12|PLOD2	0.467443	5.11109e-30	528
ENSG00000106263.18|EIF3B	0.466772	6.32028e-30	528
ENSG00000235489.4|DBF4P1	0.466119	7.76552e-30	528
ENSG00000101146.13|RAE1	0.465914	8.28423e-30	528
ENSG00000136875.13|PRPF4	0.465777	8.65048e-30	528
ENSG00000139354.11|GAS2L3	0.465417	9.68889e-30	528
ENSG00000198937.9|CCDC167	0.465394	9.75938e-30	528
ENSG00000151503.13|NCAPD3	0.465306	1.00332e-29	528
ENSG00000161654.10|LSM12	0.465174	1.04566e-29	528
ENSG00000197930.13|ERO1A	0.465145	1.05522e-29	528
ENSG00000143549.21|TPM3	0.465018	1.09843e-29	528
ENSG00000237686.7|AL109615.3	0.464336	1.36069e-29	528
ENSG00000163156.12|SCNM1	0.464309	1.37215e-29	528
ENSG00000100908.14|EMC9	0.46419	1.42427e-29	528
ENSG00000163882.9|POLR2H	0.464154	1.44035e-29	528
ENSG00000129355.7|CDKN2D	0.464073	1.47738e-29	528
ENSG00000172172.8|MRPL13	0.464007	1.5082e-29	528
ENSG00000126953.8|TIMM8A	0.463698	1.66134e-29	528
ENSG00000129484.14|PARP2	0.46368	1.67098e-29	528
ENSG00000165283.16|STOML2	0.463654	1.68457e-29	528
ENSG00000175166.17|PSMD2	0.463216	1.93139e-29	528
ENSG00000177917.11|ARL6IP6	0.462983	2.07734e-29	528
ENSG00000149480.7|MTA2	0.462651	2.30417e-29	528
ENSG00000185347.18|TEDC1	0.462333	2.54387e-29	528
ENSG00000006118.15|TMEM132A	0.460853	4.02894e-29	528
ENSG00000064102.15|INTS13	0.460578	4.38761e-29	528
ENSG00000101255.11|TRIB3	0.460568	4.40031e-29	528
ENSG00000106244.13|PDAP1	0.460561	4.4109e-29	528
ENSG00000099256.19|PRTFDC1	0.460354	4.70258e-29	528
ENSG00000163468.15|CCT3	0.460088	5.10586e-29	528
ENSG00000205358.4|MT1H	0.459674	5.80194e-29	528
ENSG00000101361.17|NOP56	0.459615	5.90909e-29	528
ENSG00000261189.1|AL031058.1	0.459371	6.37054e-29	528
ENSG00000133773.12|CCDC59	0.45936	6.39222e-29	528
ENSG00000151287.17|TEX30	0.459307	6.49747e-29	528
ENSG00000172757.13|CFL1	0.459109	6.90518e-29	528
ENSG00000185298.13|CCDC137	0.45908	6.96816e-29	528
ENSG00000267201.1|LINC01775	0.459048	7.03793e-29	528
ENSG00000163975.12|MELTF	0.458988	7.169e-29	528
ENSG00000237594.2|AP000251.1	0.458789	7.62089e-29	528
ENSG00000031691.7|CENPQ	0.458599	8.07981e-29	528
ENSG00000144395.18|CCDC150	0.458454	8.44951e-29	528
ENSG00000127586.17|CHTF18	0.458439	8.48744e-29	528
ENSG00000166881.10|NEMP1	0.457583	1.10387e-28	528
ENSG00000184575.12|XPOT	0.457279	1.21186e-28	528
ENSG00000156509.14|FBXO43	0.45725	1.22266e-28	528
ENSG00000108829.10|LRRC59	0.456955	1.3382e-28	528
ENSG00000149923.14|PPP4C	0.456841	1.38539e-28	528
ENSG00000079462.8|PAFAH1B3	0.456231	1.66924e-28	528
ENSG00000179967.11|PPP1R14BP3	0.455989	1.79735e-28	528
ENSG00000132432.14|SEC61G	0.455788	1.91056e-28	528
ENSG00000114023.15|FAM162A	0.455567	2.04361e-28	528
ENSG00000183814.15|LIN9	0.455335	2.1938e-28	528
ENSG00000197472.15|ZNF695	0.454533	2.79883e-28	528
ENSG00000204356.14|NELFE	0.454271	3.03016e-28	528
ENSG00000198331.11|HYLS1	0.453956	3.33385e-28	528
ENSG00000181588.16|MEX3D	0.453944	3.34617e-28	528
ENSG00000126261.13|UBA2	0.453768	3.52902e-28	528
ENSG00000189046.11|ALKBH2	0.453685	3.61878e-28	528
ENSG00000097021.20|ACOT7	0.453668	3.63745e-28	528
ENSG00000213024.12|NUP62	0.453176	4.22073e-28	528
ENSG00000170540.15|ARL6IP1	0.452563	5.07855e-28	528
ENSG00000126457.22|PRMT1	0.452138	5.77267e-28	528
ENSG00000125885.13|MCM8	0.451938	6.13201e-28	528
ENSG00000113569.16|NUP155	0.451462	7.07502e-28	528
ENSG00000234264.1|DEPDC1-AS1	0.451259	7.51983e-28	528
ENSG00000179750.16|APOBEC3B	0.451194	7.66751e-28	528
ENSG00000112290.13|WASF1	0.45109	7.91209e-28	528
ENSG00000171314.9|PGAM1	0.450986	8.16182e-28	528
ENSG00000170633.16|RNF34	0.45088	8.42466e-28	528
ENSG00000164924.18|YWHAZ	0.450609	9.1388e-28	528
ENSG00000264350.1|SNRPGP2	0.450388	9.76278e-28	528
ENSG00000130309.11|COLGALT1	0.450295	1.00394e-27	528
ENSG00000108671.11|PSMD11	0.450074	1.0726e-27	528
ENSG00000141682.12|PMAIP1	0.450002	1.09586e-27	528
ENSG00000273604.2|EPOP	0.449492	1.27617e-27	528
ENSG00000171792.11|RHNO1	0.44924	1.37578e-27	528
ENSG00000075131.10|TIPIN	0.448734	1.59966e-27	528
ENSG00000196510.12|ANAPC7	0.448564	1.68265e-27	528
ENSG00000115484.15|CCT4	0.447958	2.01493e-27	528
ENSG00000105048.17|TNNT1	0.447801	2.11141e-27	528
ENSG00000262814.8|MRPL12	0.447518	2.29631e-27	528
ENSG00000000419.13|DPM1	0.447146	2.56372e-27	528
ENSG00000077312.9|SNRPA	0.446779	2.85807e-27	528
ENSG00000106305.10|AIMP2	0.446692	2.9324e-27	528
ENSG00000144580.14|CNOT9	0.446534	3.07237e-27	528
ENSG00000161179.14|YDJC	0.446518	3.08714e-27	528
ENSG00000143321.19|HDGF	0.446246	3.34533e-27	528
ENSG00000066697.15|MSANTD3	0.446054	3.54071e-27	528
ENSG00000126249.8|PDCD2L	0.445796	3.8208e-27	528
ENSG00000100522.10|GNPNAT1	0.445718	3.90984e-27	528
ENSG00000147955.17|SIGMAR1	0.445459	4.21908e-27	528
ENSG00000138035.15|PNPT1	0.445408	4.2829e-27	528
ENSG00000213186.8|TRIM59	0.445033	4.78279e-27	528
ENSG00000176749.9|CDK5R1	0.445033	4.78307e-27	528
ENSG00000130935.10|NOL11	0.444815	5.10017e-27	528
ENSG00000111726.13|CMAS	0.444546	5.51964e-27	528
ENSG00000203995.10|ZYG11A	0.444305	5.92412e-27	528
ENSG00000101457.13|DNTTIP1	0.443171	8.25739e-27	528
ENSG00000131650.14|KREMEN2	0.443104	8.42076e-27	528
ENSG00000006606.9|CCL26	0.442766	9.29295e-27	528
ENSG00000164932.13|CTHRC1	0.442679	9.53134e-27	528
ENSG00000143621.17|ILF2	0.442527	9.96457e-27	528
ENSG00000172115.9|CYCS	0.442424	1.02676e-26	528
ENSG00000070495.15|JMJD6	0.441473	1.35455e-26	528
ENSG00000105254.12|TBCB	0.441403	1.38238e-26	528
ENSG00000135446.17|CDK4	0.440782	1.65535e-26	528
ENSG00000273162.1|AL133215.2	0.440643	1.72316e-26	528
ENSG00000120438.12|TCP1	0.440278	1.91561e-26	528
ENSG00000106628.11|POLD2	0.440052	2.04522e-26	528
ENSG00000115946.8|PNO1	0.439991	2.08144e-26	528
ENSG00000101367.9|MAPRE1	0.439911	2.13021e-26	528
ENSG00000196976.7|LAGE3	0.439888	2.14434e-26	528
ENSG00000115541.11|HSPE1	0.439262	2.56932e-26	528
ENSG00000130725.8|UBE2M	0.43912	2.67635e-26	528
ENSG00000270170.2|NCBP2AS2	0.438552	3.15219e-26	528
ENSG00000159210.10|SNF8	0.438306	3.38342e-26	528
ENSG00000145293.16|ENOPH1	0.437319	4.49215e-26	528
ENSG00000101407.13|TTI1	0.437218	4.62457e-26	528
ENSG00000042753.12|AP2S1	0.437196	4.65353e-26	528
ENSG00000175334.8|BANF1	0.437115	4.76281e-26	528
ENSG00000241685.10|ARPC1A	0.436998	4.92592e-26	528
ENSG00000188612.12|SUMO2	0.435983	6.58371e-26	528
ENSG00000128595.17|CALU	0.435965	6.61697e-26	528
ENSG00000114956.20|DGUOK	0.435952	6.64096e-26	528
ENSG00000240682.10|ISY1	0.43562	7.30155e-26	528
ENSG00000116062.17|MSH6	0.435451	7.66249e-26	528
ENSG00000170027.7|YWHAG	0.435343	7.90166e-26	528
ENSG00000138382.15|METTL5	0.435195	8.24134e-26	528
ENSG00000105486.14|LIG1	0.435113	8.43661e-26	528
ENSG00000183207.14|RUVBL2	0.43476	9.326e-26	528
ENSG00000108651.10|UTP6	0.43459	9.78889e-26	528
ENSG00000165724.6|ZMYND19	0.434529	9.95974e-26	528
ENSG00000122565.19|CBX3	0.43434	1.05091e-25	528
ENSG00000100983.12|GSS	0.434	1.15719e-25	528
ENSG00000103257.9|SLC7A5	0.433976	1.16528e-25	528
ENSG00000150990.8|DHX37	0.43394	1.17696e-25	528
ENSG00000062822.15|POLD1	0.433778	1.23226e-25	528
ENSG00000214826.5|DDX12P	0.433387	1.37678e-25	528
ENSG00000164934.14|DCAF13	0.432949	1.55811e-25	528
ENSG00000065978.19|YBX1	0.432672	1.68509e-25	528
ENSG00000186638.16|KIF24	0.43182	2.14214e-25	528
ENSG00000160688.19|FLAD1	0.431782	2.16528e-25	528
ENSG00000258884.2|LINC02321	0.431607	2.27431e-25	528
ENSG00000166920.13|C15orf48	0.431415	2.40105e-25	528
ENSG00000143436.11|MRPL9	0.431412	2.40285e-25	528
ENSG00000100714.17|MTHFD1	0.431345	2.44858e-25	528
ENSG00000171793.16|CTPS1	0.431147	2.58831e-25	528
ENSG00000070087.14|PFN2	0.431089	2.63079e-25	528
ENSG00000173621.9|LRFN4	0.430997	2.69957e-25	528
ENSG00000110107.9|PRPF19	0.43086	2.8059e-25	528
ENSG00000126067.12|PSMB2	0.430606	3.01265e-25	528
ENSG00000100632.11|ERH	0.430313	3.27081e-25	528
ENSG00000112242.15|E2F3	0.43026	3.31918e-25	528
ENSG00000145604.17|SKP2	0.430061	3.51011e-25	528
ENSG00000171960.12|PPIH	0.429527	4.07433e-25	528
ENSG00000181418.8|DDN	0.429196	4.46919e-25	528
ENSG00000149136.9|SSRP1	0.429028	4.68311e-25	528
ENSG00000168883.20|USP39	0.428758	5.04972e-25	528
ENSG00000106399.11|RPA3	0.428753	5.0565e-25	528
ENSG00000139372.15|TDG	0.428547	5.35559e-25	528
ENSG00000224126.2|UBE2SP2	0.428402	5.57677e-25	528
ENSG00000169750.9|RAC3	0.4279	6.41079e-25	528
ENSG00000105613.10|MAST1	0.42786	6.48284e-25	528
ENSG00000100453.13|GZMB	0.427822	6.55259e-25	528
ENSG00000141756.19|FKBP10	0.42772	6.73971e-25	528
ENSG00000134940.14|ACRV1	0.427585	6.99772e-25	528
ENSG00000109685.19|NSD2	0.427449	7.26624e-25	528
ENSG00000168256.18|NKIRAS2	0.427347	7.47468e-25	528
ENSG00000107833.10|NPM3	0.427142	7.91117e-25	528
ENSG00000228519.3|RANBP1P1	0.426617	9.14947e-25	528
ENSG00000118655.7|DCLRE1B	0.426169	1.03547e-24	528
ENSG00000169258.7|GPRIN1	0.425956	1.09836e-24	528
ENSG00000262406.3|MMP12	0.425868	1.12538e-24	528
ENSG00000100804.19|PSMB5	0.425753	1.16174e-24	528
ENSG00000205704.7|LINC00634	0.425305	1.31438e-24	528
ENSG00000074800.16|ENO1	0.425197	1.35394e-24	528
ENSG00000132780.17|NASP	0.425173	1.36307e-24	528
ENSG00000115368.10|WDR75	0.425	1.42945e-24	528
ENSG00000286729.1|AC137695.3	0.424917	1.46247e-24	528
ENSG00000167085.13|PHB	0.424719	1.54419e-24	528
ENSG00000119705.10|SLIRP	0.424691	1.55596e-24	528
ENSG00000163811.12|WDR43	0.424329	1.71876e-24	528
ENSG00000102898.12|NUTF2	0.423954	1.90535e-24	528
ENSG00000148688.14|RPP30	0.423667	2.06092e-24	528
ENSG00000134333.14|LDHA	0.422799	2.61315e-24	528
ENSG00000259153.2|AC004816.1	0.422585	2.77037e-24	528
ENSG00000236683.3|HMGA1P1	0.422498	2.83708e-24	528
ENSG00000061656.10|SPAG4	0.42233	2.96973e-24	528
ENSG00000172590.18|MRPL52	0.422202	3.07522e-24	528
ENSG00000037897.17|METTL1	0.421836	3.39779e-24	528
ENSG00000106105.15|GARS1	0.421818	3.41437e-24	528
ENSG00000011304.22|PTBP1	0.421805	3.42641e-24	528
ENSG00000106245.11|BUD31	0.421348	3.88051e-24	528
ENSG00000120526.12|NUDCD1	0.421193	4.04762e-24	528
ENSG00000178295.15|GEN1	0.420861	4.42862e-24	528
ENSG00000111639.8|MRPL51	0.420675	4.65855e-24	528
ENSG00000135521.9|LTV1	0.420645	4.6963e-24	528
ENSG00000143106.13|PSMA5	0.420473	4.92004e-24	528
ENSG00000069849.11|ATP1B3	0.420298	5.15975e-24	528
ENSG00000105255.11|FSD1	0.420142	5.3821e-24	528
ENSG00000147874.11|HAUS6	0.420072	5.48498e-24	528
ENSG00000130706.13|ADRM1	0.420033	5.54377e-24	528
ENSG00000111364.16|DDX55	0.419959	5.65495e-24	528
ENSG00000186665.10|C17orf58	0.419776	5.94144e-24	528
ENSG00000107949.17|BCCIP	0.419623	6.19274e-24	528
ENSG00000198618.5|PPIAP22	0.419419	6.5431e-24	528
ENSG00000071564.17|TCF3	0.419379	6.6141e-24	528
ENSG00000092208.17|GEMIN2	0.419328	6.70699e-24	528
ENSG00000160117.16|ANKLE1	0.419079	7.17245e-24	528
ENSG00000271930.1|AC016877.3	0.418638	8.07885e-24	528
ENSG00000117395.13|EBNA1BP2	0.418325	8.7878e-24	528
ENSG00000269416.6|LINC01224	0.418072	9.40692e-24	528
ENSG00000102030.16|NAA10	0.417765	1.02147e-23	528
ENSG00000196839.13|ADA	0.417591	1.07035e-23	528
ENSG00000116161.18|CACYBP	0.417459	1.10917e-23	528
ENSG00000023734.11|STRAP	0.417416	1.12194e-23	528
ENSG00000214160.10|ALG3	0.417405	1.12521e-23	528
ENSG00000004478.8|FKBP4	0.417391	1.12935e-23	528
ENSG00000240849.11|PEDS1	0.4171	1.22099e-23	528
ENSG00000158042.9|MRPL17	0.417033	1.24337e-23	528
ENSG00000176208.9|ATAD5	0.416866	1.30001e-23	528
ENSG00000168411.14|RFWD3	0.416686	1.36413e-23	528
ENSG00000113356.13|POLR3G	0.416657	1.37471e-23	528
ENSG00000263535.2|AK4P1	0.416591	1.3993e-23	528
ENSG00000075618.18|FSCN1	0.416582	1.4028e-23	528
ENSG00000116830.12|TTF2	0.416476	1.44311e-23	528
ENSG00000107937.19|GTPBP4	0.416399	1.47325e-23	528
ENSG00000113739.10|STC2	0.416249	1.53315e-23	528
ENSG00000160392.13|C19orf47	0.416033	1.62451e-23	528
ENSG00000117155.17|SSX2IP	0.41585	1.70592e-23	528
ENSG00000148229.13|POLE3	0.415805	1.72653e-23	528
ENSG00000205639.12|MFSD2B	0.415759	1.74779e-23	528
ENSG00000108424.11|KPNB1	0.415356	1.94594e-23	528
ENSG00000136699.19|SMPD4	0.415322	1.96375e-23	528
ENSG00000168061.17|SAC3D1	0.415271	1.99042e-23	528
ENSG00000108344.15|PSMD3	0.414723	2.30287e-23	528
ENSG00000146386.8|ABRACL	0.414413	2.5004e-23	528
ENSG00000124541.7|RRP36	0.413846	2.90643e-23	528
ENSG00000156374.16|PCGF6	0.413685	3.03309e-23	528
ENSG00000136930.13|PSMB7	0.413571	3.12593e-23	528
ENSG00000166788.10|SAAL1	0.41352	3.16843e-23	528
ENSG00000175592.9|FOSL1	0.413238	3.41373e-23	528
ENSG00000061794.13|MRPS35	0.413143	3.50048e-23	528
ENSG00000160767.21|FAM189B	0.413111	3.53069e-23	528
ENSG00000132792.19|CTNNBL1	0.412773	3.86021e-23	528
ENSG00000227440.1|ATP5MC1P4	0.412657	3.98087e-23	528
ENSG00000162377.6|COA7	0.412483	4.16725e-23	528
ENSG00000100401.20|RANGAP1	0.412426	4.2307e-23	528
ENSG00000138018.18|SELENOI	0.412363	4.30099e-23	528
ENSG00000124787.14|RPP40	0.411664	5.17059e-23	528
ENSG00000196363.9|WDR5	0.411538	5.3457e-23	528
ENSG00000034510.6|TMSB10	0.411293	5.70097e-23	528
ENSG00000134809.9|TIMM10	0.411181	5.87163e-23	528
ENSG00000105197.11|TIMM50	0.410975	6.19802e-23	528
ENSG00000161682.15|FAM171A2	0.410964	6.21581e-23	528
ENSG00000197170.10|PSMD12	0.41082	6.45488e-23	528
ENSG00000159377.11|PSMB4	0.410742	6.58813e-23	528
ENSG00000183624.14|HMCES	0.410464	7.08588e-23	528
ENSG00000111229.16|ARPC3	0.410385	7.23542e-23	528
ENSG00000164105.4|SAP30	0.410079	7.83893e-23	528
ENSG00000102900.13|NUP93	0.410024	7.95152e-23	528
ENSG00000119335.17|SET	0.409579	8.93168e-23	528
ENSG00000114491.14|UMPS	0.409567	8.96013e-23	528
ENSG00000280206.1|AC026401.3	0.409365	9.44549e-23	528
ENSG00000106290.15|TAF6	0.409283	9.65063e-23	528
ENSG00000108468.15|CBX1	0.409165	9.95192e-23	528
ENSG00000232024.2|LSM12P1	0.40913	1.00429e-22	528
ENSG00000109919.10|MTCH2	0.408916	1.06203e-22	528
ENSG00000100504.17|PYGL	0.408718	1.11812e-22	528
ENSG00000139131.13|YARS2	0.408683	1.1286e-22	528
ENSG00000048991.16|R3HDM1	0.408614	1.14904e-22	528
ENSG00000029153.14|ARNTL2	0.408279	1.25354e-22	528
ENSG00000119185.13|ITGB1BP1	0.408225	1.27137e-22	528
ENSG00000071859.15|FAM50A	0.408018	1.34179e-22	528
ENSG00000213281.5|NRAS	0.407942	1.36825e-22	528
ENSG00000141378.15|PTRH2	0.407854	1.39987e-22	528
ENSG00000161057.13|PSMC2	0.407773	1.42972e-22	528
ENSG00000115866.11|DARS1	0.407728	1.44663e-22	528
ENSG00000115539.14|PDCL3	0.407711	1.45298e-22	528
ENSG00000134308.14|YWHAQ	0.407693	1.4598e-22	528
ENSG00000128708.13|HAT1	0.40756	1.51123e-22	528
ENSG00000176597.12|B3GNT5	0.407465	1.54862e-22	528
ENSG00000125743.10|SNRPD2	0.407278	1.62589e-22	528
ENSG00000145494.12|NDUFS6	0.407033	1.73223e-22	528
ENSG00000273391.1|AC083880.1	0.406936	1.77655e-22	528
ENSG00000116771.6|AGMAT	0.40693	1.77931e-22	528
ENSG00000032389.13|EIPR1	0.406878	1.80339e-22	528
ENSG00000013573.17|DDX11	0.406827	1.82709e-22	528
ENSG00000011260.14|UTP18	0.406791	1.84409e-22	528
ENSG00000100473.18|COCH	0.406735	1.87134e-22	528
ENSG00000095209.12|TMEM38B	0.406728	1.87477e-22	528
ENSG00000137692.12|DCUN1D5	0.406299	2.09437e-22	528
ENSG00000146733.14|PSPH	0.406074	2.21955e-22	528
ENSG00000134013.16|LOXL2	0.40603	2.24512e-22	528
ENSG00000128626.12|MRPS12	0.405991	2.2679e-22	528
ENSG00000204392.11|LSM2	0.405962	2.28509e-22	528
ENSG00000197785.14|ATAD3A	0.40581	2.37628e-22	528
ENSG00000132591.12|ERAL1	0.405272	2.72998e-22	528
ENSG00000173272.16|MZT2A	0.405194	2.78543e-22	528
ENSG00000204220.12|PFDN6	0.405118	2.8398e-22	528
ENSG00000167645.17|YIF1B	0.404979	2.94391e-22	528
ENSG00000187514.17|PTMA	0.404804	3.0791e-22	528
ENSG00000134001.15|EIF2S1	0.404432	3.38739e-22	528
ENSG00000160214.13|RRP1	0.40421	3.58656e-22	528
ENSG00000138385.16|SSB	0.403853	3.93015e-22	528
ENSG00000245614.4|DDX11-AS1	0.403759	4.0265e-22	528
ENSG00000204899.6|MZT1	0.403557	4.23961e-22	528
ENSG00000137168.8|PPIL1	0.403526	4.27306e-22	528
ENSG00000179051.14|RCC2	0.403333	4.48935e-22	528
ENSG00000173171.14|MTX1	0.40331	4.51603e-22	528
ENSG00000111361.13|EIF2B1	0.403189	4.65811e-22	528
ENSG00000149485.19|FADS1	0.402761	5.1971e-22	528
ENSG00000104889.7|RNASEH2A	0.402519	5.52802e-22	528
ENSG00000182004.13|SNRPE	0.402509	5.54169e-22	528
ENSG00000001036.14|FUCA2	0.402337	5.79023e-22	528
ENSG00000175130.7|MARCKSL1	0.402301	5.8433e-22	528
ENSG00000134453.16|RBM17	0.402079	6.1831e-22	528
ENSG00000084774.14|CAD	0.401864	6.53237e-22	528
ENSG00000114999.8|TTL	0.401014	8.10659e-22	528
ENSG00000092199.18|HNRNPC	0.40087	8.4089e-22	528
ENSG00000159596.7|TMEM69	0.400715	8.7452e-22	528
ENSG00000106615.10|RHEB	0.400641	8.91132e-22	528
ENSG00000101444.13|AHCY	0.40064	8.91327e-22	528
ENSG00000100442.11|FKBP3	0.400523	9.18091e-22	528
ENSG00000243317.8|STMP1	0.400468	9.31148e-22	528
ENSG00000091127.14|PUS7	0.400446	9.36333e-22	528
ENSG00000115216.14|NRBP1	0.400283	9.75697e-22	528
ENSG00000184009.12|ACTG1	0.400006	1.04643e-21	528
ENSG00000153294.12|ADGRF4	0.399947	1.06224e-21	528
ENSG00000156471.13|PTDSS1	0.399859	1.08614e-21	528
ENSG00000130305.17|NSUN5	0.399787	1.10601e-21	528
ENSG00000241634.1|AC069499.1	0.399719	1.12516e-21	528
ENSG00000078319.10|PMS2P1	0.399512	1.18563e-21	528
ENSG00000163902.12|RPN1	0.399504	1.18798e-21	528
ENSG00000126254.12|RBM42	0.399437	1.2085e-21	528
ENSG00000005075.15|POLR2J	0.399336	1.23955e-21	528
ENSG00000139618.16|BRCA2	0.399109	1.31252e-21	528
ENSG00000168243.11|GNG4	0.3991	1.31562e-21	528
ENSG00000155755.19|TMEM237	0.399061	1.32877e-21	528
ENSG00000168779.20|SHOX2	0.398854	1.39989e-21	528
ENSG00000152147.11|GEMIN6	0.398572	1.50258e-21	528
ENSG00000037474.15|NSUN2	0.398439	1.55381e-21	528
ENSG00000184967.7|NOC4L	0.398375	1.57931e-21	528
ENSG00000102144.15|PGK1	0.398283	1.61628e-21	528
ENSG00000173727.12|AP000769.1	0.398267	1.62253e-21	528
ENSG00000235748.1|SEPTIN14P12	0.398209	1.64651e-21	528
ENSG00000256269.10|HMBS	0.397949	1.75769e-21	528
ENSG00000170522.10|ELOVL6	0.397892	1.78291e-21	528
ENSG00000138073.14|PREB	0.397797	1.82618e-21	528
ENSG00000106153.13|CHCHD2	0.397727	1.85812e-21	528
ENSG00000124228.14|DDX27	0.397726	1.85871e-21	528
ENSG00000138376.11|BARD1	0.397666	1.88708e-21	528
ENSG00000177889.10|UBE2N	0.397343	2.04596e-21	528
ENSG00000245522.2|LINC02709	0.397205	2.11831e-21	528
ENSG00000213420.8|GPC2	0.397183	2.13001e-21	528
ENSG00000106397.12|PLOD3	0.396936	2.2661e-21	528
ENSG00000167977.9|KCTD5	0.396817	2.33441e-21	528
ENSG00000153767.10|GTF2E1	0.396787	2.35189e-21	528
ENSG00000255717.7|SNHG1	0.396751	2.37289e-21	528
ENSG00000231066.3|NPM1P9	0.396653	2.43187e-21	528
ENSG00000025772.8|TOMM34	0.396313	2.64795e-21	528
ENSG00000006451.8|RALA	0.396191	2.72952e-21	528
ENSG00000100206.10|DMC1	0.395999	2.86377e-21	528
ENSG00000141568.21|FOXK2	0.395995	2.86682e-21	528
ENSG00000090520.11|DNAJB11	0.395564	3.19179e-21	528
ENSG00000175376.9|EIF1AD	0.395499	3.24372e-21	528
ENSG00000173653.8|RCE1	0.395419	3.309e-21	528
ENSG00000171421.13|MRPL36	0.39492	3.74619e-21	528
ENSG00000063244.13|U2AF2	0.3949	3.76501e-21	528
ENSG00000151465.14|CDC123	0.394741	3.9172e-21	528
ENSG00000157833.13|GAREM2	0.394707	3.95052e-21	528
ENSG00000065548.18|ZC3H15	0.39397	4.74273e-21	528
ENSG00000005189.20|REXO5	0.393878	4.85157e-21	528
ENSG00000184216.14|IRAK1	0.393667	5.11188e-21	528
ENSG00000187608.10|ISG15	0.393522	5.29888e-21	528
ENSG00000175216.15|CKAP5	0.393454	5.38844e-21	528
ENSG00000180329.14|CCDC43	0.393425	5.42758e-21	528
ENSG00000258568.1|RHOQP1	0.393347	5.5335e-21	528
ENSG00000120254.16|MTHFD1L	0.393044	5.96285e-21	528
ENSG00000099625.13|CBARP	0.392911	6.16308e-21	528
ENSG00000084733.11|RAB10	0.39189	7.92548e-21	528
ENSG00000115761.16|NOL10	0.391837	8.0307e-21	528
ENSG00000100591.8|AHSA1	0.391507	8.70866e-21	528
ENSG00000122861.16|PLAU	0.391249	9.27881e-21	528
ENSG00000204922.5|UQCC3	0.391187	9.42041e-21	528
ENSG00000161036.13|LRWD1	0.391085	9.66032e-21	528
ENSG00000157895.11|C12orf43	0.390875	1.0171e-20	528
ENSG00000272269.1|AL138724.1	0.390836	1.02671e-20	528
ENSG00000174173.7|TRMT10C	0.390808	1.03373e-20	528
ENSG00000152240.13|HAUS1	0.390788	1.03884e-20	528
ENSG00000051596.10|THOC3	0.390714	1.05798e-20	528
ENSG00000253669.4|GASAL1	0.390578	1.09372e-20	528
ENSG00000174891.13|RSRC1	0.390306	1.16908e-20	528
ENSG00000132963.8|POMP	0.390288	1.17418e-20	528
ENSG00000249115.9|HAUS5	0.390148	1.21528e-20	528
ENSG00000262904.1|TMPOP2	0.389865	1.3021e-20	528
ENSG00000156261.13|CCT8	0.389344	1.47862e-20	528
ENSG00000087087.20|SRRT	0.389146	1.55183e-20	528
ENSG00000165916.8|PSMC3	0.388708	1.72664e-20	528
ENSG00000167862.10|MRPL58	0.388055	2.02376e-20	528
ENSG00000260442.5|ATP2A1-AS1	0.387963	2.06926e-20	528
ENSG00000114125.14|RNF7	0.387937	2.0825e-20	528
ENSG00000131473.17|ACLY	0.38788	2.11129e-20	528
ENSG00000104064.18|GABPB1	0.387861	2.12139e-20	528
ENSG00000130816.17|DNMT1	0.387763	2.17214e-20	528
ENSG00000104892.17|KLC3	0.387679	2.21723e-20	528
ENSG00000123080.12|CDKN2C	0.387527	2.30036e-20	528
ENSG00000225131.2|PSME2P2	0.387209	2.48451e-20	528
ENSG00000141391.14|PRELID3A	0.387026	2.59686e-20	528
ENSG00000113758.13|DBN1	0.386976	2.62866e-20	528
ENSG00000130520.11|LSM4	0.386726	2.79249e-20	528
ENSG00000213080.3|AL354714.2	0.386701	2.80921e-20	528
ENSG00000164818.16|DNAAF5	0.386485	2.95943e-20	528
ENSG00000073792.16|IGF2BP2	0.386429	2.99986e-20	528
ENSG00000166226.13|CCT2	0.386263	3.12286e-20	528
ENSG00000088247.17|KHSRP	0.38625	3.13222e-20	528
ENSG00000108384.15|RAD51C	0.386115	3.23633e-20	528
ENSG00000143179.16|UCK2	0.386082	3.26187e-20	528
ENSG00000114993.17|RTKN	0.385752	3.53239e-20	528
ENSG00000072506.13|HSD17B10	0.38548	3.77125e-20	528
ENSG00000102225.16|CDK16	0.385437	3.81055e-20	528
ENSG00000108688.11|CCL7	0.384856	4.38124e-20	528
ENSG00000115091.12|ACTR3	0.384273	5.03947e-20	528
ENSG00000176903.5|PNMA1	0.384074	5.28625e-20	528
ENSG00000183048.12|SLC25A10	0.383937	5.46206e-20	528
ENSG00000164815.11|ORC5	0.383888	5.52596e-20	528
ENSG00000108518.8|PFN1	0.383888	5.52605e-20	528
ENSG00000128524.5|ATP6V1F	0.383853	5.57258e-20	528
ENSG00000224763.1|FDPSP8	0.383631	5.87701e-20	528
ENSG00000133316.15|WDR74	0.383508	6.05227e-20	528
ENSG00000124571.18|XPO5	0.383349	6.28707e-20	528
ENSG00000136271.10|DDX56	0.383235	6.45984e-20	528
ENSG00000136045.12|PWP1	0.382835	7.10785e-20	528
ENSG00000169139.12|UBE2V2	0.382759	7.23812e-20	528
ENSG00000142230.13|SAE1	0.382545	7.61526e-20	528
ENSG00000111711.10|GOLT1B	0.382538	7.62948e-20	528
ENSG00000184992.13|BRI3BP	0.382511	7.67834e-20	528
ENSG00000250471.2|GMPSP1	0.382192	8.28402e-20	528
ENSG00000130726.12|TRIM28	0.382087	8.49402e-20	528
ENSG00000185721.13|DRG1	0.38184	9.00676e-20	528
ENSG00000175197.12|DDIT3	0.381753	9.19456e-20	528
ENSG00000164754.15|RAD21	0.381579	9.58257e-20	528
ENSG00000188368.10|PRR19	0.381461	9.85481e-20	528
ENSG00000205763.13|RP9P	0.381301	1.02376e-19	528
ENSG00000102302.8|FGD1	0.38121	1.04599e-19	528
ENSG00000123352.18|SPATS2	0.38071	1.17767e-19	528
ENSG00000283959.1|AP002851.1	0.380485	1.24198e-19	528
ENSG00000125871.14|MGME1	0.380472	1.24583e-19	528
ENSG00000006047.13|YBX2	0.380386	1.27135e-19	528
ENSG00000125870.11|SNRPB2	0.380319	1.29184e-19	528
ENSG00000187522.16|HSPA14	0.379785	1.4653e-19	528
ENSG00000004059.11|ARF5	0.379446	1.5874e-19	528
ENSG00000166889.14|PATL1	0.378764	1.86406e-19	528
ENSG00000267500.1|ZNF887P	0.378692	1.89581e-19	528
ENSG00000179950.14|PUF60	0.378537	1.9661e-19	528
ENSG00000101346.14|POFUT1	0.378518	1.97481e-19	528
ENSG00000110958.16|PTGES3	0.377853	2.30864e-19	528
ENSG00000131188.12|PRR7	0.377722	2.38026e-19	528
ENSG00000169188.5|APEX2	0.37766	2.41532e-19	528
ENSG00000125445.11|MRPS7	0.377513	2.49982e-19	528
ENSG00000125454.12|SLC25A19	0.377492	2.51253e-19	528
ENSG00000079387.14|SENP1	0.377489	2.51417e-19	528
ENSG00000232818.2|RPS2P32	0.377297	2.62985e-19	528
ENSG00000132768.14|DPH2	0.377258	2.6537e-19	528
ENSG00000159164.10|SV2A	0.377169	2.70969e-19	528
ENSG00000273117.1|AC144652.1	0.377082	2.76508e-19	528
ENSG00000176407.18|KCMF1	0.376996	2.82104e-19	528
ENSG00000100092.24|SH3BP1	0.376935	2.86162e-19	528
ENSG00000132563.16|REEP2	0.376882	2.89776e-19	528
ENSG00000124216.4|SNAI1	0.376854	2.91676e-19	528
ENSG00000070814.22|TCOF1	0.376815	2.94356e-19	528
ENSG00000102178.13|UBL4A	0.376718	3.01054e-19	528
ENSG00000148308.18|GTF3C5	0.376683	3.03516e-19	528
ENSG00000160256.13|FAM207A	0.376632	3.0719e-19	528
ENSG00000183527.12|PSMG1	0.376597	3.09728e-19	528
ENSG00000055044.11|NOP58	0.376427	3.22204e-19	528
ENSG00000171877.21|FRMD5	0.376006	3.5545e-19	528
ENSG00000147872.10|PLIN2	0.375927	3.62016e-19	528
ENSG00000176912.5|TYMSOS	0.375833	3.70042e-19	528
ENSG00000148334.16|PTGES2	0.375558	3.94556e-19	528
ENSG00000185803.12|SLC52A2	0.375546	3.95592e-19	528
ENSG00000164466.13|SFXN1	0.375519	3.98089e-19	528
ENSG00000051128.19|HOMER3	0.37551	3.98952e-19	528
ENSG00000109534.17|GAR1	0.375455	4.04121e-19	528
ENSG00000248569.1|AC026410.3	0.375437	4.0574e-19	528
ENSG00000234996.4|ACTG1P25	0.37539	4.10198e-19	528
ENSG00000073536.18|NLE1	0.375384	4.10799e-19	528
ENSG00000102098.19|SCML2	0.37515	4.33803e-19	528
ENSG00000188372.15|ZP3	0.374933	4.56191e-19	528
ENSG00000087302.9|RTRAF	0.374803	4.70149e-19	528
ENSG00000185122.11|HSF1	0.374719	4.79434e-19	528
ENSG00000135119.15|RNFT2	0.374561	4.97236e-19	528
ENSG00000172062.17|SMN1	0.374387	5.17678e-19	528
ENSG00000169245.6|CXCL10	0.374341	5.23288e-19	528
ENSG00000101473.17|ACOT8	0.37421	5.39439e-19	528
ENSG00000147509.14|RGS20	0.374041	5.60885e-19	528
ENSG00000126767.18|ELK1	0.373827	5.89334e-19	528
ENSG00000172500.13|FIBP	0.373814	5.91132e-19	528
ENSG00000153574.9|RPIA	0.373697	6.07299e-19	528
ENSG00000228109.1|MELTF-AS1	0.373368	6.55251e-19	528
ENSG00000048544.6|MRPS10	0.373355	6.57273e-19	528
ENSG00000178397.13|FAM220A	0.373345	6.58711e-19	528
ENSG00000183010.17|PYCR1	0.37311	6.95551e-19	528
ENSG00000155959.12|VBP1	0.373094	6.98012e-19	528
ENSG00000101306.11|MYLK2	0.372964	7.19325e-19	528
ENSG00000183955.13|KMT5A	0.372815	7.44475e-19	528
ENSG00000185627.18|PSMD13	0.372813	7.44757e-19	528
ENSG00000155438.12|NIFK	0.372763	7.53353e-19	528
ENSG00000198805.12|PNP	0.372739	7.57519e-19	528
ENSG00000221955.11|SLC12A8	0.372655	7.72346e-19	528
ENSG00000041802.11|LSG1	0.372514	7.97809e-19	528
ENSG00000156795.8|NTAQ1	0.372316	8.35011e-19	528
ENSG00000138074.15|SLC5A6	0.372313	8.35584e-19	528
ENSG00000114767.7|RRP9	0.37227	8.43913e-19	528
ENSG00000133398.4|MED10	0.372267	8.44379e-19	528
ENSG00000110619.18|CARS1	0.372189	8.59841e-19	528
ENSG00000100934.15|SEC23A	0.372083	8.80863e-19	528
ENSG00000141552.18|ANAPC11	0.372	8.97947e-19	528
ENSG00000132423.12|COQ3	0.371993	8.99319e-19	528
ENSG00000196503.5|ARL9	0.371971	9.03868e-19	528
ENSG00000108262.16|GIT1	0.371526	1.00123e-18	528
ENSG00000124535.16|WRNIP1	0.371502	1.00673e-18	528
ENSG00000092201.10|SUPT16H	0.371415	1.0269e-18	528
ENSG00000072609.18|CHFR	0.371391	1.0325e-18	528
ENSG00000070010.19|UFD1	0.371238	1.06943e-18	528
ENSG00000160207.9|HSF2BP	0.371127	1.0971e-18	528
ENSG00000124733.5|MEA1	0.370971	1.13691e-18	528
ENSG00000120647.10|CCDC77	0.370845	1.17008e-18	528
ENSG00000182512.5|GLRX5	0.370777	1.1886e-18	528
ENSG00000172301.11|COPRS	0.370698	1.21007e-18	528
ENSG00000159167.12|STC1	0.370691	1.21205e-18	528
ENSG00000101811.14|CSTF2	0.370634	1.22789e-18	528
ENSG00000143368.10|SF3B4	0.370485	1.27059e-18	528
ENSG00000163872.16|YEATS2	0.37037	1.30431e-18	528
ENSG00000157778.9|PSMG3	0.370063	1.39904e-18	528
ENSG00000151239.14|TWF1	0.369919	1.44582e-18	528
ENSG00000169251.13|NMD3	0.369695	1.52159e-18	528
ENSG00000198176.13|TFDP1	0.369686	1.52471e-18	528
ENSG00000069482.7|GAL	0.369547	1.57373e-18	528
ENSG00000178381.12|ZFAND2A	0.369451	1.6086e-18	528
ENSG00000161203.13|AP2M1	0.369294	1.66701e-18	528
ENSG00000176102.13|CSTF3	0.369207	1.7005e-18	528
ENSG00000278635.1|AC141557.2	0.369081	1.74959e-18	528
ENSG00000171208.10|NETO2	0.368993	1.78511e-18	528
ENSG00000131187.10|F12	0.368973	1.7934e-18	528
ENSG00000105821.15|DNAJC2	0.368887	1.82862e-18	528
ENSG00000141698.17|NT5C3B	0.368859	1.84015e-18	528
ENSG00000141858.12|SAMD1	0.368847	1.84541e-18	528
ENSG00000141985.9|SH3GL1	0.368734	1.89338e-18	528
ENSG00000008018.9|PSMB1	0.368681	1.91626e-18	528
ENSG00000137124.8|ALDH1B1	0.368641	1.93375e-18	528
ENSG00000221829.10|FANCG	0.368428	2.02953e-18	528
ENSG00000177150.13|FAM210A	0.368286	2.09571e-18	528
ENSG00000169727.12|GPS1	0.368231	2.12232e-18	528
ENSG00000138442.10|WDR12	0.368008	2.23216e-18	528
ENSG00000113810.16|SMC4	0.367903	2.28571e-18	528
ENSG00000179091.5|CYC1	0.367851	2.31301e-18	528
ENSG00000006704.11|GTF2IRD1	0.367602	2.44684e-18	528
ENSG00000164647.9|STEAP1	0.367549	2.47683e-18	528
ENSG00000111196.10|MAGOHB	0.367501	2.50344e-18	528
ENSG00000198830.11|HMGN2	0.367467	2.52273e-18	528
ENSG00000149679.11|CABLES2	0.367149	2.71106e-18	528
ENSG00000146263.11|MMS22L	0.367009	2.79801e-18	528
ENSG00000131467.11|PSME3	0.366962	2.82781e-18	528
ENSG00000104472.10|CHRAC1	0.366782	2.94535e-18	528
ENSG00000117411.17|B4GALT2	0.366539	3.11128e-18	528
ENSG00000176383.9|B3GNT4	0.366409	3.20352e-18	528
ENSG00000105467.9|SYNGR4	0.366139	3.40424e-18	528
ENSG00000153879.9|CEBPG	0.366017	3.49898e-18	528
ENSG00000119333.11|DYNC2I2	0.365793	3.67946e-18	528
ENSG00000132182.12|NUP210	0.365783	3.68792e-18	528
ENSG00000104980.8|TIMM44	0.365525	3.90773e-18	528
ENSG00000074266.22|EED	0.365514	3.91751e-18	528
ENSG00000163689.20|CFAP20DC	0.365451	3.97333e-18	528
ENSG00000084463.8|WBP11	0.365436	3.98688e-18	528
ENSG00000102393.14|GLA	0.365102	4.29689e-18	528
ENSG00000141526.17|SLC16A3	0.365096	4.30331e-18	528
ENSG00000163472.19|TMEM79	0.365062	4.33562e-18	528
ENSG00000092140.16|G2E3	0.365024	4.37343e-18	528
ENSG00000137288.10|UQCC2	0.364847	4.54962e-18	528
ENSG00000136938.9|ANP32B	0.364846	4.55142e-18	528
ENSG00000085760.15|MTIF2	0.36473	4.67131e-18	528
ENSG00000068438.15|FTSJ1	0.364554	4.85853e-18	528
ENSG00000160999.10|SH2B2	0.364434	4.99064e-18	528
ENSG00000133466.14|C1QTNF6	0.364428	4.99728e-18	528
ENSG00000204516.10|MICB	0.363968	5.53837e-18	528
ENSG00000189013.14|KIR2DL4	0.363794	5.75822e-18	528
ENSG00000196756.13|SNHG17	0.363719	5.856e-18	528
ENSG00000164163.11|ABCE1	0.363079	6.75404e-18	528
ENSG00000106344.8|RBM28	0.362942	6.96291e-18	528
ENSG00000132661.4|NXT1	0.362939	6.96664e-18	528
ENSG00000286456.1|AC016769.5	0.362748	7.27002e-18	528
ENSG00000118402.6|ELOVL4	0.362644	7.43941e-18	528
ENSG00000048162.21|NOP16	0.362602	7.50879e-18	528
ENSG00000126749.16|EMG1	0.36256	7.57917e-18	528
ENSG00000168002.12|POLR2G	0.362284	8.05931e-18	528
ENSG00000144354.14|CDCA7	0.362261	8.10112e-18	528
ENSG00000139719.11|VPS33A	0.361958	8.66347e-18	528
ENSG00000131475.7|VPS25	0.361857	8.86088e-18	528
ENSG00000176340.4|COX8A	0.361846	8.8808e-18	528
ENSG00000254726.3|MEX3A	0.361835	8.90287e-18	528
ENSG00000100519.12|PSMC6	0.361674	9.22664e-18	528
ENSG00000129911.9|KLF16	0.361598	9.38277e-18	528
ENSG00000067334.14|DNTTIP2	0.361588	9.40504e-18	528
ENSG00000121579.13|NAA50	0.361456	9.68386e-18	528
ENSG00000106327.13|TFR2	0.361397	9.81042e-18	528
ENSG00000138363.15|ATIC	0.361345	9.92378e-18	528
ENSG00000156502.14|SUPV3L1	0.361333	9.95065e-18	528
ENSG00000235587.2|GAPDHP65	0.361321	9.97743e-18	528
ENSG00000143942.5|CHAC2	0.361312	9.99613e-18	528
ENSG00000089693.11|MLF2	0.361219	1.02047e-17	528
ENSG00000277161.2|PIGW	0.361195	1.02583e-17	528
ENSG00000173950.16|XXYLT1	0.361073	1.05397e-17	528
ENSG00000250081.1|AC025176.1	0.360931	1.0876e-17	528
ENSG00000023608.5|SNAPC1	0.360775	1.12575e-17	528
ENSG00000163159.14|VPS72	0.360646	1.15807e-17	528
ENSG00000108852.15|MPP2	0.360383	1.22734e-17	528
ENSG00000249992.2|TMEM158	0.360228	1.26998e-17	528
ENSG00000162961.14|DPY30	0.3601	1.30643e-17	528
ENSG00000104524.14|PYCR3	0.360098	1.30692e-17	528
ENSG00000162433.15|AK4	0.360035	1.32539e-17	528
ENSG00000104824.17|HNRNPL	0.360032	1.32616e-17	528
ENSG00000066044.15|ELAVL1	0.359968	1.34494e-17	528
ENSG00000129667.13|RHBDF2	0.359824	1.38813e-17	528
ENSG00000212396.1|RNA5SP323	0.359657	1.4402e-17	528
ENSG00000123395.14|ATG101	0.359412	1.52007e-17	528
ENSG00000175193.14|PARL	0.359245	1.57695e-17	528
ENSG00000116898.12|MRPS15	0.359244	1.57704e-17	528
ENSG00000228716.7|DHFR	0.358979	1.6715e-17	528
ENSG00000101166.16|PRELID3B	0.358926	1.69116e-17	528
ENSG00000154518.10|ATP5MC3	0.358894	1.70313e-17	528
ENSG00000041357.16|PSMA4	0.358778	1.74701e-17	528
ENSG00000157227.13|MMP14	0.358682	1.78406e-17	528
ENSG00000105991.10|HOXA1	0.358635	1.80278e-17	528
ENSG00000126267.11|COX6B1	0.358484	1.86313e-17	528
ENSG00000250519.7|AP002784.1	0.358406	1.89542e-17	528
ENSG00000265688.2|MAFG-DT	0.358391	1.9018e-17	528
ENSG00000243550.3|LINC01214	0.358351	1.91813e-17	528
ENSG00000145979.18|TBC1D7	0.358337	1.92409e-17	528
ENSG00000163364.10|LINC01116	0.358192	1.9862e-17	528
ENSG00000204435.15|CSNK2B	0.357998	2.07219e-17	528
ENSG00000151014.6|NOCT	0.357959	2.0902e-17	528
ENSG00000087995.16|METTL2A	0.357862	2.1351e-17	528
ENSG00000121957.15|GPSM2	0.357737	2.19413e-17	528
ENSG00000186298.12|PPP1CC	0.357665	2.22884e-17	528
ENSG00000175877.4|TMEM270	0.35747	2.32604e-17	528
ENSG00000128578.10|STRIP2	0.357455	2.33335e-17	528
ENSG00000103550.14|KNOP1	0.357252	2.43936e-17	528
ENSG00000230453.9|ANKRD18B	0.357148	2.49524e-17	528
ENSG00000147155.11|EBP	0.357061	2.54292e-17	528
ENSG00000181924.7|COA4	0.357011	2.5706e-17	528
ENSG00000161981.11|SNRNP25	0.356864	2.65433e-17	528
ENSG00000213347.10|MXD3	0.356809	2.68637e-17	528
ENSG00000137996.13|RTCA	0.35672	2.7387e-17	528
ENSG00000257218.6|GATC	0.356694	2.75452e-17	528
ENSG00000134668.12|SPOCD1	0.356615	2.80223e-17	528
ENSG00000173660.12|UQCRH	0.356535	2.85155e-17	528
ENSG00000148926.10|ADM	0.356482	2.88445e-17	528
ENSG00000144867.13|SRPRB	0.356468	2.89309e-17	528
ENSG00000173786.17|CNP	0.356291	3.00681e-17	528
ENSG00000079393.20|DUSP13	0.356271	3.0201e-17	528
ENSG00000115317.12|HTRA2	0.356197	3.06896e-17	528
ENSG00000233221.7|AC133785.1	0.356109	3.12795e-17	528
ENSG00000197451.12|HNRNPAB	0.356017	3.19124e-17	528
ENSG00000101150.18|TPD52L2	0.355983	3.2149e-17	528
ENSG00000228203.7|GRASLND	0.355689	3.42713e-17	528
ENSG00000146112.12|PPP1R18	0.355603	3.49168e-17	528
ENSG00000004487.17|KDM1A	0.35559	3.50135e-17	528
ENSG00000275700.5|AATF	0.355453	3.60709e-17	528
ENSG00000144524.18|COPS7B	0.35536	3.68009e-17	528
ENSG00000187778.14|MCRS1	0.355152	3.84987e-17	528
ENSG00000101220.18|C20orf27	0.355077	3.91259e-17	528
ENSG00000110955.9|ATP5F1B	0.355074	3.91504e-17	528
ENSG00000182180.14|MRPS16	0.354844	4.11512e-17	528
ENSG00000175634.15|RPS6KB2	0.354841	4.11814e-17	528
ENSG00000178896.9|EXOSC4	0.354835	4.1233e-17	528
ENSG00000278709.2|NKILA	0.354834	4.12368e-17	528
ENSG00000108094.16|CUL2	0.354781	4.1711e-17	528
ENSG00000107815.10|TWNK	0.354775	4.17723e-17	528
ENSG00000213585.11|VDAC1	0.354732	4.21627e-17	528
ENSG00000188229.6|TUBB4B	0.354704	4.24176e-17	528
ENSG00000183520.12|UTP11	0.354648	4.29314e-17	528
ENSG00000122691.13|TWIST1	0.354454	4.47736e-17	528
ENSG00000123737.13|EXOSC9	0.35434	4.58817e-17	528
ENSG00000164897.14|TMUB1	0.354282	4.64681e-17	528
ENSG00000086015.22|MAST2	0.353857	5.0922e-17	528
ENSG00000161547.17|SRSF2	0.353712	5.25446e-17	528
ENSG00000255874.2|PRECSIT	0.353684	5.28576e-17	528
ENSG00000197272.2|IL27	0.353651	5.32393e-17	528
ENSG00000073008.15|PVR	0.353598	5.38506e-17	528
ENSG00000183647.10|ZNF530	0.353594	5.38882e-17	528
ENSG00000188985.6|DHFRP1	0.353552	5.43806e-17	528
ENSG00000242147.3|LASTR	0.353428	5.5858e-17	528
ENSG00000108479.12|GALK1	0.353358	5.67041e-17	528
ENSG00000141562.18|NARF	0.353315	5.72288e-17	528
ENSG00000274528.1|AC090970.2	0.353223	5.83677e-17	528
ENSG00000100281.14|HMGXB4	0.353043	6.06727e-17	528
ENSG00000124784.9|RIOK1	0.352997	6.12708e-17	528
ENSG00000108700.5|CCL8	0.352987	6.14076e-17	528
ENSG00000105865.11|DUS4L	0.352825	6.35775e-17	528
ENSG00000164134.13|NAA15	0.352815	6.37169e-17	528
ENSG00000179546.4|HTR1D	0.3528	6.39277e-17	528
ENSG00000184831.14|APOO	0.352786	6.41231e-17	528
ENSG00000176244.7|ACBD7	0.352768	6.43622e-17	528
ENSG00000163798.13|SLC4A1AP	0.352746	6.46634e-17	528
ENSG00000161202.20|DVL3	0.352603	6.66881e-17	528
ENSG00000246465.1|AC138904.1	0.352514	6.79743e-17	528
ENSG00000243742.5|RPLP0P2	0.352293	7.12746e-17	528
ENSG00000134824.14|FADS2	0.352223	7.23444e-17	528
ENSG00000175581.14|MRPL48	0.352011	7.57001e-17	528
ENSG00000142583.18|SLC2A5	0.351969	7.63913e-17	528
ENSG00000042088.14|TDP1	0.351922	7.7157e-17	528
ENSG00000196081.10|ZNF724	0.351872	7.79994e-17	528
ENSG00000162607.13|USP1	0.351852	7.8332e-17	528
ENSG00000151917.18|BEND6	0.351787	7.94291e-17	528
ENSG00000086475.15|SEPHS1	0.351717	8.06211e-17	528
ENSG00000231982.1|AC112907.2	0.351572	8.31592e-17	528
ENSG00000124120.11|TTPAL	0.351506	8.43371e-17	528
ENSG00000232527.8|LINC02802	0.351381	8.6633e-17	528
ENSG00000213190.4|MLLT11	0.351239	8.92974e-17	528
ENSG00000147383.11|NSDHL	0.351217	8.97226e-17	528
ENSG00000129515.20|SNX6	0.350961	9.47553e-17	528
ENSG00000179041.4|RRS1	0.350949	9.49852e-17	528
ENSG00000149948.14|HMGA2	0.350623	1.01822e-16	528
ENSG00000241468.8|ATP5MF	0.35042	1.06321e-16	528
ENSG00000164758.7|MED30	0.350395	1.06897e-16	528
ENSG00000167767.14|KRT80	0.350394	1.06932e-16	528
ENSG00000287222.1|AC234917.3	0.350166	1.12228e-16	528
ENSG00000139546.11|TARBP2	0.350099	1.1384e-16	528
ENSG00000101557.15|USP14	0.350097	1.13899e-16	528
ENSG00000136261.15|BZW2	0.349761	1.22336e-16	528
ENSG00000160410.15|SHKBP1	0.349539	1.28227e-16	528
ENSG00000147689.16|FAM83A	0.349529	1.28512e-16	528
ENSG00000272202.1|AC097358.2	0.349205	1.37631e-16	528
ENSG00000140511.12|HAPLN3	0.34888	1.47441e-16	528
ENSG00000188976.11|NOC2L	0.348759	1.5128e-16	528
ENSG00000266970.1|AC061992.2	0.348707	1.5295e-16	528
ENSG00000170965.10|PLAC1	0.348683	1.53724e-16	528
ENSG00000170855.4|TRIAP1	0.348666	1.54269e-16	528
ENSG00000100823.12|APEX1	0.348461	1.61105e-16	528
ENSG00000125144.14|MT1G	0.34839	1.63573e-16	528
ENSG00000166923.12|GREM1	0.348384	1.63782e-16	528
ENSG00000111358.14|GTF2H3	0.348245	1.68641e-16	528
ENSG00000214429.3|CYCSP6	0.348057	1.75475e-16	528
ENSG00000107130.10|NCS1	0.347604	1.93062e-16	528
ENSG00000242372.9|EIF6	0.347578	1.94148e-16	528
ENSG00000147378.11|FATE1	0.34732	2.04959e-16	528
ENSG00000188483.8|IER5L	0.347067	2.16165e-16	528
ENSG00000159131.17|GART	0.346573	2.39852e-16	528
ENSG00000141449.15|GREB1L	0.346445	2.46388e-16	528
ENSG00000204160.12|ZDHHC18	0.346372	2.50147e-16	528
ENSG00000155380.12|SLC16A1	0.346316	2.53106e-16	528
ENSG00000089195.15|TRMT6	0.346182	2.60357e-16	528
ENSG00000236456.1|AL035458.1	0.346174	2.60762e-16	528
ENSG00000124507.11|PACSIN1	0.34605	2.67643e-16	528
ENSG00000065135.12|GNAI3	0.34592	2.75043e-16	528
ENSG00000136295.15|TTYH3	0.345655	2.90756e-16	528
ENSG00000167889.13|MGAT5B	0.345528	2.98556e-16	528
ENSG00000173825.7|TIGD3	0.345454	3.03244e-16	528
ENSG00000204745.4|AC083899.1	0.345402	3.06506e-16	528
ENSG00000186897.5|C1QL4	0.345148	3.23226e-16	528
ENSG00000125995.16|ROMO1	0.345141	3.23718e-16	528
ENSG00000198952.8|SMG5	0.345021	3.31963e-16	528
ENSG00000184162.15|NR2C2AP	0.344949	3.36964e-16	528
ENSG00000188807.13|TMEM201	0.344852	3.43871e-16	528
ENSG00000213719.8|CLIC1	0.34485	3.43986e-16	528
ENSG00000245910.8|SNHG6	0.34483	3.45437e-16	528
ENSG00000159352.16|PSMD4	0.344764	3.5023e-16	528
ENSG00000109255.11|NMU	0.344476	3.71864e-16	528
ENSG00000156804.7|FBXO32	0.344458	3.73294e-16	528
ENSG00000100410.8|PHF5A	0.344391	3.78565e-16	528
ENSG00000107341.5|UBE2R2	0.344381	3.79361e-16	528
ENSG00000152082.15|MZT2B	0.34437	3.80203e-16	528
ENSG00000120265.18|PCMT1	0.344156	3.97546e-16	528
ENSG00000162300.13|ZFPL1	0.344146	3.98347e-16	528
ENSG00000124795.17|DEK	0.344078	4.04021e-16	528
ENSG00000253276.4|CCDC71L	0.343971	4.13134e-16	528
ENSG00000176915.15|ANKLE2	0.343883	4.20744e-16	528
ENSG00000159871.15|LYPD5	0.343837	4.24812e-16	528
ENSG00000085415.16|SEH1L	0.343819	4.26387e-16	528
ENSG00000171631.15|P2RY6	0.343706	4.36527e-16	528
ENSG00000221838.10|AP4M1	0.343564	4.49646e-16	528
ENSG00000166965.12|RCCD1	0.343472	4.58324e-16	528
ENSG00000124383.9|MPHOSPH10	0.343408	4.64446e-16	528
ENSG00000174871.11|CNIH2	0.343374	4.67712e-16	528
ENSG00000158859.10|ADAMTS4	0.343339	4.71155e-16	528
ENSG00000166197.17|NOLC1	0.343304	4.7451e-16	528
ENSG00000114503.11|NCBP2	0.343222	4.82734e-16	528
ENSG00000170035.16|UBE2E3	0.342761	5.31151e-16	528
ENSG00000228742.11|LINC02577	0.342756	5.31664e-16	528
ENSG00000269846.1|AL136172.1	0.342744	5.32991e-16	528
ENSG00000132016.11|C19orf57	0.342738	5.33672e-16	528
ENSG00000240476.1|LINC00973	0.3427	5.3784e-16	528
ENSG00000149091.15|DGKZ	0.342638	5.44824e-16	528
ENSG00000143401.15|ANP32E	0.342553	5.54482e-16	528
ENSG00000083444.17|PLOD1	0.342494	5.61242e-16	528
ENSG00000196290.16|NIF3L1	0.342485	5.62361e-16	528
ENSG00000214725.9|CDIPTOSP	0.342456	5.65714e-16	528
ENSG00000278916.1|CEP83-DT	0.34233	5.80694e-16	528
ENSG00000163888.4|CAMK2N2	0.342282	5.865e-16	528
ENSG00000211460.12|TSN	0.342237	5.91876e-16	528
ENSG00000064995.18|TAF11	0.342232	5.92551e-16	528
ENSG00000004142.12|POLDIP2	0.342159	6.01536e-16	528
ENSG00000174243.10|DDX23	0.342141	6.03787e-16	528
ENSG00000067225.18|PKM	0.342065	6.13336e-16	528
ENSG00000277702.1|AC239859.5	0.341955	6.27414e-16	528
ENSG00000173915.16|ATP5MD	0.341934	6.30127e-16	528
ENSG00000173456.5|RNF26	0.341896	6.35064e-16	528
ENSG00000075624.17|ACTB	0.341823	6.44809e-16	528
ENSG00000155115.7|GTF3C6	0.341728	6.57532e-16	528
ENSG00000165637.13|VDAC2	0.341664	6.66291e-16	528
ENSG00000158470.5|B4GALT5	0.341571	6.79131e-16	528
ENSG00000115207.13|GTF3C2	0.341356	7.0992e-16	528
ENSG00000232956.9|SNHG15	0.34128	7.21143e-16	528
ENSG00000255992.1|AC131009.1	0.34125	7.25622e-16	528
ENSG00000176909.12|MAMSTR	0.34114	7.42311e-16	528
ENSG00000238000.1|PSME2P1	0.341085	7.50708e-16	528
ENSG00000086232.13|EIF2AK1	0.340986	7.66158e-16	528
ENSG00000189120.5|SP6	0.340948	7.72126e-16	528
ENSG00000132305.21|IMMT	0.340939	7.73616e-16	528
ENSG00000121289.18|CEP89	0.34077	8.01043e-16	528
ENSG00000196793.14|ZNF239	0.340755	8.03447e-16	528
ENSG00000174744.14|BRMS1	0.340753	8.03778e-16	528
ENSG00000129521.15|EGLN3	0.340701	8.12509e-16	528
ENSG00000173113.7|TRMT112	0.340686	8.14998e-16	528
ENSG00000140105.18|WARS1	0.340519	8.43374e-16	528
ENSG00000004864.14|SLC25A13	0.340164	9.07241e-16	528
ENSG00000267432.6|DNAH17-AS1	0.339969	9.44277e-16	528
ENSG00000152413.15|HOMER1	0.339563	1.02607e-15	528
ENSG00000117228.10|GBP1	0.33936	1.06952e-15	528
ENSG00000168303.9|MPLKIP	0.339299	1.08308e-15	528
ENSG00000240024.5|LINC00888	0.339072	1.13457e-15	528
ENSG00000232445.2|EMSLR	0.338592	1.25133e-15	528
ENSG00000100603.14|SNW1	0.338522	1.26938e-15	528
ENSG00000136950.13|ARPC5L	0.338517	1.27057e-15	528
ENSG00000009844.16|VTA1	0.338501	1.27484e-15	528
ENSG00000001629.10|ANKIB1	0.338449	1.2885e-15	528
ENSG00000123415.15|SMUG1	0.338368	1.30982e-15	528
ENSG00000121864.10|ZNF639	0.33828	1.33347e-15	528
ENSG00000116489.13|CAPZA1	0.338195	1.35671e-15	528
ENSG00000213866.3|YBX1P10	0.338162	1.36595e-15	528
ENSG00000186432.10|KPNA4	0.33795	1.42628e-15	528
ENSG00000116273.6|PHF13	0.337811	1.46716e-15	528
ENSG00000096696.14|DSP	0.337777	1.47749e-15	528
ENSG00000104897.10|SF3A2	0.337749	1.48569e-15	528
ENSG00000027869.12|SH2D2A	0.337451	1.57848e-15	528
ENSG00000270977.2|AC015849.5	0.337392	1.59776e-15	528
ENSG00000136280.17|CCM2	0.337301	1.62725e-15	528
ENSG00000075213.11|SEMA3A	0.337237	1.64862e-15	528
ENSG00000122884.12|P4HA1	0.337143	1.68032e-15	528
ENSG00000287016.1|AC010996.1	0.336973	1.73945e-15	528
ENSG00000108010.12|GLRX3	0.336946	1.74905e-15	528
ENSG00000132964.12|CDK8	0.336916	1.75982e-15	528
ENSG00000160993.4|ALKBH4	0.33688	1.77251e-15	528
ENSG00000156411.10|ATP5MPL	0.336812	1.79701e-15	528
ENSG00000203879.12|GDI1	0.33674	1.82365e-15	528
ENSG00000198768.11|APCDD1L	0.336487	1.91943e-15	528
ENSG00000197021.9|EOLA2	0.336446	1.93544e-15	528
ENSG00000108370.17|RGS9	0.336429	1.94213e-15	528
ENSG00000161204.11|ABCF3	0.336339	1.97764e-15	528
ENSG00000179271.3|GADD45GIP1	0.336303	1.99243e-15	528
ENSG00000107951.15|MTPAP	0.336173	2.04522e-15	528
ENSG00000070950.10|RAD18	0.33609	2.07982e-15	528
ENSG00000153048.11|CARHSP1	0.336042	2.10013e-15	528
ENSG00000060718.22|COL11A1	0.336037	2.1024e-15	528
ENSG00000110492.15|MDK	0.335913	2.15588e-15	528
ENSG00000104969.11|SGTA	0.335874	2.17281e-15	528
ENSG00000259230.1|LINC02323	0.335696	2.25213e-15	528
ENSG00000179431.7|FJX1	0.335691	2.25472e-15	528
ENSG00000258011.2|HMGA1P3	0.335657	2.27e-15	528
ENSG00000148848.14|ADAM12	0.335653	2.27178e-15	528
ENSG00000277182.1|AC006449.5	0.335634	2.28094e-15	528
ENSG00000214078.13|CPNE1	0.33557	2.31046e-15	528
ENSG00000087152.15|ATXN7L3	0.335398	2.39203e-15	528
ENSG00000251550.1|AC091133.5	0.335225	2.47691e-15	528
ENSG00000143294.15|PRCC	0.335194	2.49211e-15	528
ENSG00000087191.13|PSMC5	0.334985	2.59943e-15	528
ENSG00000177542.11|SLC25A22	0.33498	2.60217e-15	528
ENSG00000146701.12|MDH2	0.334966	2.60969e-15	528
ENSG00000109790.16|KLHL5	0.334918	2.635e-15	528
ENSG00000130560.9|UBAC1	0.334897	2.64604e-15	528
ENSG00000065518.8|NDUFB4	0.334882	2.65379e-15	528
ENSG00000142507.10|PSMB6	0.334819	2.68788e-15	528
ENSG00000185838.14|GNB1L	0.334545	2.84012e-15	528
ENSG00000066557.6|LRRC40	0.334323	2.96944e-15	528
ENSG00000110944.9|IL23A	0.333864	3.25623e-15	528
ENSG00000182272.12|B4GALNT4	0.333852	3.26414e-15	528
ENSG00000148835.11|TAF5	0.333721	3.35093e-15	528
ENSG00000224531.6|SMIM13	0.333688	3.37314e-15	528
ENSG00000196449.4|YRDC	0.333646	3.40205e-15	528
ENSG00000103042.9|SLC38A7	0.333633	3.4109e-15	528
ENSG00000163938.17|GNL3	0.333624	3.41672e-15	528
ENSG00000234171.3|RNASEH1-AS1	0.333589	3.44054e-15	528
ENSG00000187140.6|FOXD3	0.333577	3.44938e-15	528
ENSG00000141499.17|WRAP53	0.33345	3.5381e-15	528
ENSG00000064419.13|TNPO3	0.333352	3.60799e-15	528
ENSG00000105889.16|STEAP1B	0.333343	3.61494e-15	528
ENSG00000141580.16|WDR45B	0.333278	3.66198e-15	528
ENSG00000105671.12|DDX49	0.33319	3.72731e-15	528
ENSG00000253395.1|AP003469.2	0.33311	3.78711e-15	528
ENSG00000283196.2|LSP1P5	0.333053	3.83013e-15	528
ENSG00000159217.10|IGF2BP1	0.332917	3.93584e-15	528
ENSG00000114354.15|TFG	0.332874	3.9699e-15	528
ENSG00000273706.5|LHX1	0.332691	4.11822e-15	528
ENSG00000162783.11|IER5	0.332665	4.13896e-15	528
ENSG00000183098.11|GPC6	0.332357	4.40125e-15	528
ENSG00000086061.16|DNAJA1	0.332239	4.50628e-15	528
ENSG00000196428.12|TSC22D2	0.332194	4.54735e-15	528
ENSG00000172531.16|PPP1CA	0.331948	4.77507e-15	528
ENSG00000169213.7|RAB3B	0.331934	4.78847e-15	528
ENSG00000184635.16|ZNF93	0.331697	5.01979e-15	528
ENSG00000236675.1|MTX1P1	0.331639	5.07791e-15	528
ENSG00000162073.14|PAQR4	0.331532	5.18813e-15	528
ENSG00000232671.6|ZNF687-AS1	0.331441	5.28251e-15	528
ENSG00000169627.9|BOLA2B	0.331321	5.40999e-15	528
ENSG00000153310.19|CYRIB	0.331216	5.52437e-15	528
ENSG00000078668.14|VDAC3	0.331161	5.5841e-15	528
ENSG00000165661.17|QSOX2	0.331011	5.75381e-15	528
ENSG00000284024.4|AC069544.2	0.330935	5.84038e-15	528
ENSG00000011332.19|DPF1	0.33089	5.89344e-15	528
ENSG00000204315.4|FKBPL	0.33077	6.03493e-15	528
ENSG00000230798.5|FOXD3-AS1	0.330743	6.06775e-15	528
ENSG00000130821.17|SLC6A8	0.330705	6.11296e-15	528
ENSG00000028116.18|VRK2	0.330626	6.21011e-15	528
ENSG00000132603.15|NIP7	0.330533	6.32573e-15	528
ENSG00000141076.18|UTP4	0.330472	6.40189e-15	528
ENSG00000100029.18|PES1	0.330418	6.47154e-15	528
ENSG00000258101.2|AC010173.1	0.330073	6.92867e-15	528
ENSG00000105677.12|TMEM147	0.32993	7.12635e-15	528
ENSG00000173267.14|SNCG	0.329906	7.16147e-15	528
ENSG00000273611.5|ZNHIT3	0.329849	7.24233e-15	528
ENSG00000101216.11|GMEB2	0.329787	7.33179e-15	528
ENSG00000136695.15|IL36RN	0.329717	7.43295e-15	528
ENSG00000272468.1|AL021807.1	0.329716	7.4351e-15	528
ENSG00000169136.12|ATF5	0.329661	7.51589e-15	528
ENSG00000160886.13|LY6K	0.329625	7.5702e-15	528
ENSG00000258982.1|AL133523.1	0.329613	7.5874e-15	528
ENSG00000198807.13|PAX9	0.329579	7.63888e-15	528
ENSG00000087365.16|SF3B2	0.329502	7.75609e-15	528
ENSG00000135763.10|URB2	0.329502	7.75616e-15	528
ENSG00000148019.14|CEP78	0.329478	7.79247e-15	528
ENSG00000242114.6|MTFP1	0.329398	7.91649e-15	528
ENSG00000081985.13|IL12RB2	0.329297	8.07572e-15	528
ENSG00000115053.17|NCL	0.329164	8.29105e-15	528
ENSG00000101442.10|ACTR5	0.329131	8.34451e-15	528
ENSG00000160813.7|PPP1R35	0.329062	8.45814e-15	528
ENSG00000105245.9|NUMBL	0.329062	8.4594e-15	528
ENSG00000111057.11|KRT18	0.328922	8.6952e-15	528
ENSG00000169813.16|HNRNPF	0.32891	8.71578e-15	528
ENSG00000267123.7|SCAT1	0.328827	8.85864e-15	528
ENSG00000185262.9|UBALD2	0.32878	8.94098e-15	528
ENSG00000185306.13|C12orf56	0.328588	9.28685e-15	528
ENSG00000230838.1|LINC01614	0.328548	9.35863e-15	528
ENSG00000138095.19|LRPPRC	0.328546	9.36355e-15	528
ENSG00000143319.17|ISG20L2	0.328411	9.61408e-15	528
ENSG00000189001.11|SBSN	0.328153	1.01145e-14	528
ENSG00000250412.1|KLHL2P1	0.32815	1.01214e-14	528
ENSG00000179115.11|FARSA	0.328128	1.01648e-14	528
ENSG00000222047.9|C10orf55	0.328124	1.01732e-14	528
ENSG00000271550.1|BNIP3P11	0.327923	1.05815e-14	528
ENSG00000165629.20|ATP5F1C	0.327898	1.06351e-14	528
ENSG00000184182.19|UBE2F	0.327881	1.0669e-14	528
ENSG00000282386.1|AL358472.4	0.327802	1.08354e-14	528
ENSG00000144136.11|SLC20A1	0.327654	1.11551e-14	528
ENSG00000014641.21|MDH1	0.327629	1.12091e-14	528
ENSG00000139350.12|NEDD1	0.327614	1.12426e-14	528
ENSG00000272189.1|AL024508.1	0.327564	1.13533e-14	528
ENSG00000126768.12|TIMM17B	0.32747	1.15648e-14	528
ENSG00000259802.1|AC012640.2	0.327357	1.18227e-14	528
ENSG00000132676.16|DAP3	0.327343	1.18562e-14	528
ENSG00000123562.18|MORF4L2	0.327335	1.18738e-14	528
ENSG00000141030.13|COPS3	0.327255	1.20623e-14	528
ENSG00000176933.5|TOB2P1	0.327192	1.22122e-14	528
ENSG00000179958.10|DCTPP1	0.327189	1.22184e-14	528
ENSG00000167123.19|CERCAM	0.327186	1.2226e-14	528
ENSG00000180616.9|SSTR2	0.327186	1.22268e-14	528
ENSG00000104442.10|ARMC1	0.327179	1.22427e-14	528
ENSG00000131148.9|EMC8	0.327151	1.23089e-14	528
ENSG00000111775.3|COX6A1	0.327041	1.2579e-14	528
ENSG00000154174.8|TOMM70	0.326997	1.26874e-14	528
ENSG00000124635.9|H2BC11	0.326939	1.28322e-14	528
ENSG00000176014.13|TUBB6	0.326912	1.28984e-14	528
ENSG00000169221.14|TBC1D10B	0.326902	1.29242e-14	528
ENSG00000172432.19|GTPBP2	0.326871	1.30038e-14	528
ENSG00000280369.1|AC012640.5	0.326787	1.32172e-14	528
ENSG00000105464.3|GRIN2D	0.326743	1.33334e-14	528
ENSG00000214517.10|PPME1	0.326741	1.33372e-14	528
ENSG00000101464.11|PIGU	0.326609	1.36847e-14	528
ENSG00000105258.9|POLR2I	0.326557	1.38257e-14	528
ENSG00000160877.6|NACC1	0.326391	1.4282e-14	528
ENSG00000253729.8|PRKDC	0.326321	1.44774e-14	528
ENSG00000156384.14|SFR1	0.326252	1.46743e-14	528
ENSG00000122783.17|CYREN	0.326209	1.47966e-14	528
ENSG00000070423.18|RNF126	0.326186	1.48629e-14	528
ENSG00000175931.13|UBE2O	0.326163	1.49294e-14	528
ENSG00000174177.13|CTU2	0.326126	1.50373e-14	528
ENSG00000135334.9|AKIRIN2	0.326126	1.50384e-14	528
ENSG00000183145.9|RIPPLY3	0.326063	1.52253e-14	528
ENSG00000150779.12|TIMM8B	0.32601	1.53809e-14	528
ENSG00000230601.7|TEX48	0.325944	1.55821e-14	528
ENSG00000139620.13|KANSL2	0.325922	1.56483e-14	528
ENSG00000267260.2|AC020928.1	0.325896	1.57288e-14	528
ENSG00000133193.12|FAM104A	0.325821	1.59582e-14	528
ENSG00000100558.9|PLEK2	0.32572	1.62773e-14	528
ENSG00000186767.7|SPIN4	0.32562	1.65946e-14	528
ENSG00000165935.9|SMCO2	0.325524	1.69097e-14	528
ENSG00000149925.22|ALDOA	0.325346	1.75042e-14	528
ENSG00000177646.19|ACAD9	0.325155	1.81673e-14	528
ENSG00000188290.11|HES4	0.325141	1.82143e-14	528
ENSG00000164167.12|LSM6	0.325117	1.83002e-14	528
ENSG00000276272.1|AC024884.2	0.325099	1.83626e-14	528
ENSG00000143727.16|ACP1	0.325064	1.84904e-14	528
ENSG00000111231.9|GPN3	0.324932	1.89689e-14	528
ENSG00000271888.1|AL136162.1	0.324821	1.93807e-14	528
ENSG00000114209.15|PDCD10	0.324693	1.98701e-14	528
ENSG00000121774.18|KHDRBS1	0.324588	2.02769e-14	528
ENSG00000167863.12|ATP5PD	0.32452	2.05462e-14	528
ENSG00000178966.17|RMI1	0.324452	2.08196e-14	528
ENSG00000272476.1|AL024507.2	0.32443	2.09101e-14	528
ENSG00000106683.15|LIMK1	0.324428	2.09173e-14	528
ENSG00000100575.14|TIMM9	0.324423	2.09378e-14	528
ENSG00000099341.11|PSMD8	0.324369	2.11565e-14	528
ENSG00000147669.11|POLR2K	0.324259	2.16115e-14	528
ENSG00000172893.16|DHCR7	0.324218	2.17826e-14	528
ENSG00000251303.1|CAB39P1	0.324207	2.18325e-14	528
ENSG00000169169.15|CPT1C	0.324201	2.18564e-14	528
ENSG00000108826.16|MRPL27	0.324101	2.22833e-14	528
ENSG00000087088.20|BAX	0.324035	2.25681e-14	528
ENSG00000120437.9|ACAT2	0.323907	2.31374e-14	528
ENSG00000102054.18|RBBP7	0.323857	2.33621e-14	528
ENSG00000104951.16|IL4I1	0.323846	2.34098e-14	528
ENSG00000163214.21|DHX57	0.323836	2.34543e-14	528
ENSG00000182600.9|SNORC	0.323724	2.39703e-14	528
ENSG00000182379.10|NXPH4	0.32372	2.39847e-14	528
ENSG00000130332.15|LSM7	0.323648	2.43249e-14	528
ENSG00000100097.12|LGALS1	0.323561	2.47327e-14	528
ENSG00000084628.10|NKAIN1	0.323431	2.53626e-14	528
ENSG00000126215.14|XRCC3	0.323418	2.54275e-14	528
ENSG00000144231.11|POLR2D	0.323395	2.55386e-14	528
ENSG00000116478.12|HDAC1	0.323381	2.56086e-14	528
ENSG00000090372.15|STRN4	0.323367	2.56799e-14	528
ENSG00000129562.11|DAD1	0.323134	2.68595e-14	528
ENSG00000274825.1|AL023803.2	0.323132	2.68667e-14	528
ENSG00000138668.19|HNRNPD	0.323083	2.71216e-14	528
ENSG00000253258.1|AC068228.1	0.323011	2.75008e-14	528
ENSG00000115875.19|SRSF7	0.322947	2.78429e-14	528
ENSG00000133216.17|EPHB2	0.322941	2.78748e-14	528
ENSG00000138658.16|ZGRF1	0.322832	2.8467e-14	528
ENSG00000226887.8|ERVMER34-1	0.322749	2.89242e-14	528
ENSG00000112877.8|CEP72	0.322711	2.9137e-14	528
ENSG00000178691.11|SUZ12	0.322688	2.92702e-14	528
ENSG00000175110.12|MRPS22	0.32264	2.95415e-14	528
ENSG00000204394.13|VARS1	0.322513	3.02731e-14	528
ENSG00000232677.9|LINC00665	0.32225	3.18381e-14	528
ENSG00000127399.15|LRRC61	0.322096	3.27939e-14	528
ENSG00000180998.12|GPR137C	0.322049	3.30954e-14	528
ENSG00000125148.7|MT2A	0.322007	3.33613e-14	528
ENSG00000106266.11|SNX8	0.321878	3.41944e-14	528
ENSG00000226479.4|TMEM185B	0.321876	3.421e-14	528
ENSG00000188766.12|SPRED3	0.321731	3.51744e-14	528
ENSG00000213185.7|FAM24B	0.321679	3.55284e-14	528
ENSG00000277268.2|LHX1-DT	0.32165	3.57266e-14	528
ENSG00000171067.11|C11orf24	0.321536	3.65166e-14	528
ENSG00000084623.12|EIF3I	0.321515	3.66596e-14	528
ENSG00000164941.14|INTS8	0.321481	3.69014e-14	528
ENSG00000272071.1|AC122710.2	0.320998	4.04754e-14	528
ENSG00000172239.14|PAIP1	0.320941	4.09174e-14	528
ENSG00000105835.12|NAMPT	0.320908	4.11812e-14	528
ENSG00000156928.5|MALSU1	0.320813	4.19368e-14	528
ENSG00000271830.1|AC012213.4	0.32078	4.21981e-14	528
ENSG00000170681.7|CAVIN4	0.320779	4.22034e-14	528
ENSG00000023902.14|PLEKHO1	0.320744	4.24901e-14	528
ENSG00000267374.2|MIR924HG	0.320698	4.28632e-14	528
ENSG00000071626.17|DAZAP1	0.320617	4.35327e-14	528
ENSG00000178718.7|RPP25	0.320606	4.36282e-14	528
ENSG00000122643.22|NT5C3A	0.320582	4.38264e-14	528
ENSG00000005059.16|MCUB	0.320546	4.41318e-14	528
ENSG00000131094.4|C1QL1	0.320446	4.49828e-14	528
ENSG00000135632.12|SMYD5	0.320282	4.64042e-14	528
ENSG00000186416.17|NKRF	0.320019	4.87961e-14	528
ENSG00000080824.19|HSP90AA1	0.319869	5.02113e-14	528
ENSG00000008300.17|CELSR3	0.319844	5.04467e-14	528
ENSG00000127952.17|STYXL1	0.319805	5.08271e-14	528
ENSG00000129559.13|NEDD8	0.319802	5.0854e-14	528
ENSG00000175294.6|CATSPER1	0.319746	5.14017e-14	528
ENSG00000177359.20|AC024940.1	0.31972	5.16532e-14	528
ENSG00000283154.2|IQCJ-SCHIP1	0.319717	5.1685e-14	528
ENSG00000119953.14|SMNDC1	0.319709	5.17639e-14	528
ENSG00000264425.1|MIR4653	0.319633	5.25192e-14	528
ENSG00000101391.21|CDK5RAP1	0.319535	5.35078e-14	528
ENSG00000072042.13|RDH11	0.319514	5.37214e-14	528
ENSG00000165474.8|GJB2	0.319371	5.51963e-14	528
ENSG00000236081.1|ELFN1-AS1	0.319276	5.61999e-14	528
ENSG00000250982.2|GAPDHP35	0.319232	5.66819e-14	528
ENSG00000023697.13|DERA	0.319187	5.71617e-14	528
ENSG00000005175.10|RPAP3	0.319068	5.84743e-14	528
ENSG00000133265.11|HSPBP1	0.318675	6.29968e-14	528
ENSG00000004961.15|HCCS	0.318604	6.38518e-14	528
ENSG00000127589.4|TUBBP1	0.318412	6.62134e-14	528
ENSG00000124657.1|OR2B6	0.318385	6.65514e-14	528
ENSG00000174996.12|KLC2	0.318263	6.81118e-14	528
ENSG00000065268.11|WDR18	0.318252	6.82475e-14	528
ENSG00000185359.14|HGS	0.318251	6.82603e-14	528
ENSG00000136026.14|CKAP4	0.318219	6.86805e-14	528
ENSG00000133641.18|C12orf29	0.318217	6.87096e-14	528
ENSG00000060688.13|SNRNP40	0.318058	7.08017e-14	528
ENSG00000175467.15|SART1	0.317986	7.17711e-14	528
ENSG00000181472.5|ZBTB2	0.317758	7.49381e-14	528
ENSG00000111667.14|USP5	0.317743	7.51442e-14	528
ENSG00000109917.11|ZPR1	0.317723	7.54284e-14	528
ENSG00000134697.13|GNL2	0.317686	7.59579e-14	528
ENSG00000205250.9|E2F4	0.317635	7.66943e-14	528
ENSG00000214973.3|CHCHD3P3	0.317575	7.75729e-14	528
ENSG00000176406.23|RIMS2	0.317479	7.89858e-14	528
ENSG00000072041.17|SLC6A15	0.317241	8.26162e-14	528
ENSG00000132429.10|POPDC3	0.317231	8.27725e-14	528
ENSG00000196504.19|PRPF40A	0.317098	8.48799e-14	528
ENSG00000114859.16|CLCN2	0.317092	8.49748e-14	528
ENSG00000165689.17|ENTR1	0.317059	8.54981e-14	528
ENSG00000168612.4|ZSWIM1	0.316961	8.71018e-14	528
ENSG00000187713.7|TMEM203	0.316958	8.71497e-14	528
ENSG00000230359.5|TPI1P2	0.316768	9.03215e-14	528
ENSG00000180834.8|MAP6D1	0.316725	9.10628e-14	528
ENSG00000062485.19|CS	0.316683	9.17686e-14	528
ENSG00000156136.10|DCK	0.316601	9.32097e-14	528
ENSG00000115415.20|STAT1	0.316585	9.34792e-14	528
ENSG00000173465.8|ZNRD2	0.31655	9.41111e-14	528
ENSG00000218582.2|GAPDHP63	0.316544	9.42027e-14	528
ENSG00000203950.6|RTL8A	0.316443	9.60169e-14	528
ENSG00000110871.15|COQ5	0.316369	9.73582e-14	528
ENSG00000101421.4|CHMP4B	0.316219	1.0014e-13	528
ENSG00000263843.1|AC022211.2	0.316123	1.01968e-13	528
ENSG00000136425.14|CIB2	0.315993	1.04488e-13	528
ENSG00000213965.3|NUDT19	0.315991	1.04522e-13	528
ENSG00000099956.20|SMARCB1	0.315913	1.06068e-13	528
ENSG00000105619.13|TFPT	0.315817	1.07997e-13	528
ENSG00000237595.5|LINC01275	0.315767	1.0902e-13	528
ENSG00000240065.8|PSMB9	0.315667	1.11066e-13	528
ENSG00000110880.11|CORO1C	0.315653	1.11368e-13	528
ENSG00000154548.9|SRSF12	0.315642	1.1159e-13	528
ENSG00000066117.15|SMARCD1	0.315641	1.11621e-13	528
ENSG00000168569.8|TMEM223	0.315618	1.12095e-13	528
ENSG00000020256.20|ZFP64	0.315537	1.13816e-13	528
ENSG00000272711.1|AC019069.1	0.315502	1.14559e-13	528
ENSG00000189410.12|SH2D5	0.315488	1.14856e-13	528
ENSG00000174842.17|GLMN	0.31504	1.24922e-13	528
ENSG00000270244.1|AC104687.2	0.315011	1.25603e-13	528
ENSG00000100462.16|PRMT5	0.314829	1.29928e-13	528
ENSG00000066855.16|MTFR1	0.314801	1.30626e-13	528
ENSG00000168334.9|XIRP1	0.314661	1.3409e-13	528
ENSG00000142453.12|CARM1	0.31454	1.37134e-13	528
ENSG00000119772.17|DNMT3A	0.314508	1.37955e-13	528
ENSG00000129460.16|NGDN	0.314475	1.38816e-13	528
ENSG00000175756.13|AURKAIP1	0.314395	1.40902e-13	528
ENSG00000155660.11|PDIA4	0.314264	1.44403e-13	528
ENSG00000197771.13|MCMBP	0.31419	1.46402e-13	528
ENSG00000136718.10|IMP4	0.314163	1.47148e-13	528
ENSG00000095752.7|IL11	0.314077	1.4951e-13	528
ENSG00000228672.4|PROB1	0.314032	1.5078e-13	528
ENSG00000160200.18|CBS	0.313888	1.54875e-13	528
ENSG00000232065.1|LINC01063	0.313793	1.57636e-13	528
ENSG00000183605.17|SFXN4	0.313736	1.59323e-13	528
ENSG00000235363.1|SNRPGP10	0.313714	1.5997e-13	528
ENSG00000256968.1|SNRPEP2	0.313464	1.67586e-13	528
ENSG00000105610.6|KLF1	0.313417	1.69071e-13	528
ENSG00000165644.11|COMTD1	0.313392	1.69829e-13	528
ENSG00000163006.12|CCDC138	0.313219	1.75399e-13	528
ENSG00000089723.10|OTUB2	0.312807	1.89315e-13	528
ENSG00000146666.5|LINC00525	0.312738	1.91784e-13	528
ENSG00000132823.11|OSER1	0.312507	2.0017e-13	528
ENSG00000106348.18|IMPDH1	0.312488	2.00854e-13	528
ENSG00000185686.18|PRAME	0.312023	2.18904e-13	528
ENSG00000139405.16|RITA1	0.311979	2.20702e-13	528
ENSG00000111788.10|AC009533.1	0.31194	2.22317e-13	528
ENSG00000204253.4|HNRNPCP2	0.311927	2.22818e-13	528
ENSG00000234373.1|SNX18P7	0.311818	2.27354e-13	528
ENSG00000161091.13|MFSD12	0.311815	2.27492e-13	528
ENSG00000213260.3|YWHAZP5	0.311796	2.28278e-13	528
ENSG00000198836.11|OPA1	0.311764	2.29636e-13	528
ENSG00000110717.13|NDUFS8	0.31172	2.31514e-13	528
ENSG00000170421.12|KRT8	0.311539	2.39379e-13	528
ENSG00000253477.5|AC012213.1	0.311231	2.53377e-13	528
ENSG00000256955.2|AC131009.2	0.311207	2.54494e-13	528
ENSG00000178105.11|DDX10	0.311198	2.54919e-13	528
ENSG00000127337.7|YEATS4	0.311177	2.55937e-13	528
ENSG00000260430.2|AC099518.1	0.311159	2.56783e-13	528
ENSG00000261587.2|TMEM249	0.311114	2.58927e-13	528
ENSG00000111331.13|OAS3	0.310905	2.69094e-13	528
ENSG00000148300.12|REXO4	0.310596	2.84793e-13	528
ENSG00000014164.7|ZC3H3	0.310537	2.87905e-13	528
ENSG00000071794.16|HLTF	0.310537	2.87946e-13	528
ENSG00000170619.10|COMMD5	0.310518	2.8893e-13	528
ENSG00000223559.1|AC073136.1	0.31051	2.89339e-13	528
ENSG00000147684.10|NDUFB9	0.310348	2.98103e-13	528
ENSG00000165055.16|METTL2B	0.310342	2.98432e-13	528
ENSG00000117593.12|DARS2	0.31031	3.00178e-13	528
ENSG00000167962.14|ZNF598	0.310146	3.09397e-13	528
ENSG00000267698.1|AC002116.2	0.310092	3.12475e-13	528
ENSG00000182307.14|C8orf33	0.309965	3.19812e-13	528
ENSG00000062038.14|CDH3	0.309642	3.39346e-13	528
ENSG00000130487.9|KLHDC7B	0.309538	3.45885e-13	528
ENSG00000163029.16|SMC6	0.30939	3.55355e-13	528
ENSG00000180035.13|ZNF48	0.309344	3.5837e-13	528
ENSG00000273314.1|AC005229.4	0.309338	3.58738e-13	528
ENSG00000080822.17|CLDND1	0.309332	3.59155e-13	528
ENSG00000119318.13|RAD23B	0.309298	3.61421e-13	528
ENSG00000251893.2|SNORA70	0.30927	3.63261e-13	528
ENSG00000161638.11|ITGA5	0.309192	3.68493e-13	528
ENSG00000115828.17|QPCT	0.309181	3.69231e-13	528
ENSG00000116014.10|KISS1R	0.309125	3.72995e-13	528
ENSG00000164823.11|OSGIN2	0.309086	3.75665e-13	528
ENSG00000174977.8|AC026271.1	0.308983	3.82844e-13	528
ENSG00000115350.12|POLE4	0.30892	3.873e-13	528
ENSG00000134825.16|TMEM258	0.308907	3.88226e-13	528
ENSG00000180318.4|ALX1	0.308877	3.90324e-13	528
ENSG00000096063.16|SRPK1	0.308865	3.91207e-13	528
ENSG00000100216.6|TOMM22	0.308851	3.92192e-13	528
ENSG00000286874.1|AC072054.1	0.308831	3.93613e-13	528
ENSG00000125970.12|RALY	0.308728	4.01118e-13	528
ENSG00000160469.17|BRSK1	0.308645	4.07215e-13	528
ENSG00000169689.15|CENPX	0.308644	4.07327e-13	528
ENSG00000101158.15|NELFCD	0.308462	4.21028e-13	528
ENSG00000137285.10|TUBB2B	0.308334	4.31018e-13	528
ENSG00000173218.15|VANGL1	0.30831	4.32862e-13	528
ENSG00000186862.20|PDZD7	0.308257	4.37078e-13	528
ENSG00000116030.17|SUMO1	0.308257	4.37124e-13	528
ENSG00000227036.8|LINC00511	0.30825	4.37673e-13	528
ENSG00000274213.1|AC015912.3	0.308138	4.46697e-13	528
ENSG00000168394.11|TAP1	0.308132	4.47135e-13	528
ENSG00000105364.14|MRPL4	0.308124	4.47817e-13	528
ENSG00000172732.12|MUS81	0.308114	4.48625e-13	528
ENSG00000250874.1|AC010595.1	0.307918	4.64908e-13	528
ENSG00000162972.10|MAIP1	0.307639	4.89155e-13	528
ENSG00000231528.3|FAM225A	0.307467	5.04647e-13	528
ENSG00000174028.6|FAM3C2P	0.307304	5.19842e-13	528
ENSG00000082898.18|XPO1	0.307264	5.23627e-13	528
ENSG00000205155.8|PSENEN	0.307089	5.40545e-13	528
ENSG00000002079.14|MYH16	0.307081	5.41316e-13	528
ENSG00000141577.14|CEP131	0.307002	5.49179e-13	528
ENSG00000163013.12|FBXO41	0.306871	5.6231e-13	528
ENSG00000169429.11|CXCL8	0.306859	5.63529e-13	528
ENSG00000274070.2|CASTOR2	0.306723	5.77596e-13	528
ENSG00000139146.14|SINHCAF	0.306657	5.84625e-13	528
ENSG00000106144.20|CASP2	0.306642	5.8622e-13	528
ENSG00000117407.17|ARTN	0.306555	5.95495e-13	528
ENSG00000089692.9|LAG3	0.306403	6.12086e-13	528
ENSG00000184897.6|H1-10	0.306256	6.286e-13	528
ENSG00000276529.1|AP001505.1	0.306234	6.3115e-13	528
ENSG00000072110.15|ACTN1	0.306024	6.5554e-13	528
ENSG00000112081.17|SRSF3	0.305935	6.66229e-13	528
ENSG00000133657.16|ATP13A3	0.305783	6.84687e-13	528
ENSG00000139514.13|SLC7A1	0.305522	7.17685e-13	528
ENSG00000130669.17|PAK4	0.305503	7.20228e-13	528
ENSG00000267544.1|HIKESHIP2	0.305328	7.43313e-13	528
ENSG00000154429.11|CCSAP	0.305285	7.49044e-13	528
ENSG00000162426.16|SLC45A1	0.305233	7.56138e-13	528
ENSG00000287331.1|AC106045.1	0.305219	7.58005e-13	528
ENSG00000183929.7|DUSP5P1	0.305198	7.60952e-13	528
ENSG00000166529.15|ZSCAN21	0.30493	7.98544e-13	528
ENSG00000276758.1|AC245884.12	0.304873	8.06809e-13	528
ENSG00000221867.9|MAGEA3	0.304769	8.2204e-13	528
ENSG00000139438.6|FAM222A	0.3047	8.32352e-13	528
ENSG00000015475.19|BID	0.304686	8.34327e-13	528
ENSG00000082213.18|C5orf22	0.304561	8.53345e-13	528
ENSG00000186891.14|TNFRSF18	0.304385	8.80765e-13	528
ENSG00000068120.15|COASY	0.304171	9.15213e-13	528
ENSG00000114416.18|FXR1	0.304142	9.20073e-13	528
ENSG00000170178.7|HOXD12	0.304056	9.34398e-13	528
ENSG00000169248.13|CXCL11	0.304038	9.37356e-13	528
ENSG00000204044.6|SLC12A5-AS1	0.303693	9.97235e-13	528
ENSG00000144029.12|MRPS5	0.303471	1.03755e-12	528
ENSG00000221988.13|PPT2	0.303427	1.04578e-12	528
ENSG00000255100.1|AP003119.2	0.30339	1.05278e-12	528
ENSG00000005156.12|LIG3	0.303372	1.0561e-12	528
ENSG00000287126.1|AC108488.3	0.30328	1.07373e-12	528
ENSG00000102100.16|SLC35A2	0.303233	1.08265e-12	528
ENSG00000173692.14|PSMD1	0.303125	1.10379e-12	528
ENSG00000158882.15|TOMM40L	0.303112	1.10642e-12	528
ENSG00000078269.15|SYNJ2	0.303096	1.10952e-12	528
ENSG00000205937.12|RNPS1	0.303036	1.12152e-12	528
ENSG00000262919.8|CCNQ	0.30303	1.12285e-12	528
ENSG00000108582.12|CPD	0.302996	1.12957e-12	528
ENSG00000101911.13|PRPS2	0.302875	1.15426e-12	528
ENSG00000113845.10|TIMMDC1	0.3027	1.19089e-12	528
ENSG00000272853.1|AC069544.1	0.30268	1.19514e-12	528
ENSG00000213642.3|AC016769.1	0.302632	1.20535e-12	528
ENSG00000175183.10|CSRP2	0.30253	1.22759e-12	528
ENSG00000136986.10|DERL1	0.302477	1.23931e-12	528
ENSG00000117385.16|P3H1	0.302391	1.25842e-12	528
ENSG00000188130.14|MAPK12	0.302377	1.26148e-12	528
ENSG00000101413.12|RPRD1B	0.302352	1.26707e-12	528
ENSG00000147140.17|NONO	0.30228	1.2836e-12	528
ENSG00000159556.10|ISL2	0.302261	1.28779e-12	528
ENSG00000111237.19|VPS29	0.302151	1.31331e-12	528
ENSG00000100644.17|HIF1A	0.302096	1.3263e-12	528
ENSG00000236481.1|LINC02195	0.302034	1.34101e-12	528
ENSG00000183760.11|ACP7	0.302028	1.3424e-12	528
ENSG00000172613.8|RAD9A	0.301894	1.37476e-12	528
ENSG00000142864.15|SERBP1	0.301669	1.431e-12	528
ENSG00000130822.16|PNCK	0.301564	1.45789e-12	528
ENSG00000134755.17|DSC2	0.301487	1.47797e-12	528
ENSG00000170860.4|LSM3	0.301468	1.48295e-12	528
ENSG00000139269.3|INHBE	0.301417	1.49649e-12	528
ENSG00000075643.6|MOCOS	0.301372	1.5086e-12	528
ENSG00000160193.12|WDR4	0.301362	1.51113e-12	528
ENSG00000142544.7|CTU1	0.301342	1.51658e-12	528
ENSG00000203805.11|PLPP4	0.301295	1.52919e-12	528
ENSG00000184117.12|NIPSNAP1	0.301145	1.57059e-12	528
ENSG00000105993.15|DNAJB6	0.3011	1.58303e-12	528
ENSG00000230479.1|AP000695.1	0.301056	1.59548e-12	528
ENSG00000279495.1|AL928654.4	0.301033	1.60208e-12	528
ENSG00000164919.11|COX6C	0.300879	1.64643e-12	528
ENSG00000121058.5|COIL	0.300825	1.66215e-12	528
ENSG00000257732.1|AC089983.1	0.300791	1.67231e-12	528
ENSG00000186162.10|CIDECP1	0.300733	1.68957e-12	528
ENSG00000182324.7|KCNJ14	0.300345	1.80945e-12	528
ENSG00000006576.16|PHTF2	0.300245	1.84198e-12	528
ENSG00000106689.11|LHX2	0.300155	1.87126e-12	528
ENSG00000110583.13|NAA40	0.300155	1.87145e-12	528
ENSG00000179886.6|TIGD5	0.300089	1.89317e-12	528
ENSG00000103855.18|CD276	0.300053	1.90541e-12	528
ENSG00000029993.15|HMGB3	0.300042	1.90925e-12	528
ENSG00000127463.15|EMC1	0.299939	1.944e-12	528
ENSG00000161542.17|PRPSAP1	0.299913	1.95315e-12	528
ENSG00000105171.10|POP4	0.299843	1.97755e-12	528
ENSG00000090932.11|DLL3	0.299575	2.07301e-12	528
ENSG00000251365.4|LINC02236	0.29947	2.11199e-12	528
ENSG00000072401.15|UBE2D1	0.299451	2.11875e-12	528
ENSG00000111737.12|RAB35	0.299435	2.12487e-12	528
ENSG00000155363.18|MOV10	0.299323	2.16711e-12	528
ENSG00000262147.1|AC124283.2	0.299278	2.18442e-12	528
ENSG00000124356.16|STAMBP	0.299256	2.19315e-12	528
ENSG00000168275.16|COA6	0.299209	2.21135e-12	528
ENSG00000092621.13|PHGDH	0.299155	2.23217e-12	528
ENSG00000174851.16|YIF1A	0.299106	2.25161e-12	528
ENSG00000176871.9|WSB2	0.298987	2.29914e-12	528
ENSG00000136490.9|LIMD2	0.298862	2.35041e-12	528
ENSG00000272121.1|AC006058.3	0.298834	2.36188e-12	528
ENSG00000263893.2|AC080037.2	0.29881	2.37184e-12	528
ENSG00000148335.15|NTMT1	0.298796	2.37798e-12	528
ENSG00000186222.5|BLOC1S4	0.298684	2.42517e-12	528
ENSG00000135940.7|COX5B	0.298612	2.45616e-12	528
ENSG00000162222.14|TTC9C	0.298571	2.47377e-12	528
ENSG00000169016.17|E2F6	0.298455	2.52457e-12	528
ENSG00000077348.9|EXOSC5	0.298441	2.53074e-12	528
ENSG00000139180.11|NDUFA9	0.29831	2.58979e-12	528
ENSG00000159479.17|MED8	0.298297	2.59574e-12	528
ENSG00000159063.13|ALG8	0.298275	2.60576e-12	528
ENSG00000168476.12|REEP4	0.298144	2.66637e-12	528
ENSG00000253174.2|AC009630.2	0.297962	2.75279e-12	528
ENSG00000052749.14|RRP12	0.297913	2.77657e-12	528
ENSG00000082684.16|SEMA5B	0.297812	2.8262e-12	528
ENSG00000161956.13|SENP3	0.297789	2.83727e-12	528
ENSG00000112559.15|MDFI	0.297743	2.86036e-12	528
ENSG00000090263.16|MRPS33	0.297648	2.90811e-12	528
ENSG00000067715.14|SYT1	0.297633	2.91585e-12	528
ENSG00000082153.18|BZW1	0.297606	2.92955e-12	528
ENSG00000228797.2|FAM207BP	0.297576	2.94511e-12	528
ENSG00000168003.17|SLC3A2	0.297521	2.97382e-12	528
ENSG00000155100.11|OTUD6B	0.297369	3.05355e-12	528
ENSG00000123610.5|TNFAIP6	0.297311	3.08495e-12	528
ENSG00000123685.9|BATF3	0.297208	3.14091e-12	528
ENSG00000165527.7|ARF6	0.297197	3.14685e-12	528
ENSG00000117751.18|PPP1R8	0.297137	3.17985e-12	528
ENSG00000142856.17|ITGB3BP	0.297035	3.23734e-12	528
ENSG00000139725.8|RHOF	0.296996	3.25947e-12	528
ENSG00000179262.10|RAD23A	0.296962	3.27852e-12	528
ENSG00000153132.13|CLGN	0.296909	3.30936e-12	528
ENSG00000089157.16|RPLP0	0.296898	3.31554e-12	528
ENSG00000198912.11|C1orf174	0.296872	3.33068e-12	528
ENSG00000205488.9|CALML3-AS1	0.296792	3.37734e-12	528
ENSG00000163467.12|TSACC	0.296765	3.39353e-12	528
ENSG00000137337.15|MDC1	0.296612	3.48493e-12	528
ENSG00000243449.6|C4orf48	0.296575	3.50795e-12	528
ENSG00000178307.10|TMEM11	0.296565	3.51354e-12	528
ENSG00000114850.7|SSR3	0.296431	3.59702e-12	528
ENSG00000105849.6|POLR1F	0.296426	3.60021e-12	528
ENSG00000135747.11|ZNF670-ZNF695	0.296268	3.70045e-12	528
ENSG00000225921.7|NOL7	0.296248	3.71336e-12	528
ENSG00000160208.13|RRP1B	0.296217	3.73336e-12	528
ENSG00000258947.7|TUBB3	0.296144	3.78126e-12	528
ENSG00000005073.6|HOXA11	0.296134	3.78796e-12	528
ENSG00000164651.17|SP8	0.296036	3.85254e-12	528
ENSG00000132677.13|RHBG	0.295944	3.91476e-12	528
ENSG00000122140.11|MRPS2	0.295911	3.93759e-12	528
ENSG00000163026.12|WDCP	0.295852	3.97786e-12	528
ENSG00000142634.13|EFHD2	0.295836	3.98938e-12	528
ENSG00000240280.7|TCAM1P	0.295824	3.99731e-12	528
ENSG00000051825.15|MPHOSPH9	0.295751	4.04814e-12	528
ENSG00000177383.5|MAGEF1	0.295719	4.07076e-12	528
ENSG00000163964.17|PIGX	0.295696	4.08749e-12	528
ENSG00000137269.15|LRRC1	0.295695	4.08789e-12	528
ENSG00000109065.12|NAT9	0.295628	4.13594e-12	528
ENSG00000157954.15|WIPI2	0.29558	4.17083e-12	528
ENSG00000111716.14|LDHB	0.295572	4.17629e-12	528
ENSG00000089597.18|GANAB	0.295388	4.31144e-12	528
ENSG00000143815.15|LBR	0.295379	4.31861e-12	528
ENSG00000171824.14|EXOSC10	0.295345	4.34375e-12	528
ENSG00000115507.10|OTX1	0.295108	4.52663e-12	528
ENSG00000214145.7|LINC00887	0.295103	4.52989e-12	528
ENSG00000160326.14|SLC2A6	0.294953	4.64946e-12	528
ENSG00000075785.14|RAB7A	0.294624	4.92192e-12	528
ENSG00000107566.14|ERLIN1	0.294616	4.92851e-12	528
ENSG00000179083.6|FAM133A	0.294606	4.9371e-12	528
ENSG00000100593.18|ISM2	0.294588	4.95297e-12	528
ENSG00000234896.1|OR7E62P	0.294507	5.02262e-12	528
ENSG00000216867.2|RPL22P12	0.294426	5.09371e-12	528
ENSG00000166130.15|IKBIP	0.294291	5.21308e-12	528
ENSG00000256053.9|COA8	0.294269	5.23371e-12	528
ENSG00000217275.2|AL031777.1	0.294248	5.25271e-12	528
ENSG00000175324.10|LSM1	0.294102	5.38657e-12	528
ENSG00000281189.1|GHET1	0.294101	5.3878e-12	528
ENSG00000130695.16|CEP85	0.294087	5.40018e-12	528
ENSG00000118707.11|TGIF2	0.294015	5.46776e-12	528
ENSG00000105186.16|ANKRD27	0.293898	5.57976e-12	528
ENSG00000185104.20|FAF1	0.293607	5.86625e-12	528
ENSG00000198720.13|ANKRD13B	0.29348	5.99632e-12	528
ENSG00000181773.7|GPR3	0.293451	6.02638e-12	528
ENSG00000167772.12|ANGPTL4	0.293336	6.14711e-12	528
ENSG00000231776.5|LINC01611	0.293282	6.20383e-12	528
ENSG00000261373.1|VPS9D1-AS1	0.293144	6.35339e-12	528
ENSG00000086598.11|TMED2	0.293084	6.41854e-12	528
ENSG00000120533.13|ENY2	0.292966	6.55074e-12	528
ENSG00000137573.14|SULF1	0.292825	6.71107e-12	528
ENSG00000182885.17|ADGRG3	0.292791	6.75088e-12	528
ENSG00000235349.1|AC016769.3	0.292765	6.78096e-12	528
ENSG00000233818.1|AP000695.2	0.292764	6.78137e-12	528
ENSG00000138495.7|COX17	0.292743	6.80603e-12	528
ENSG00000226004.1|LINC02528	0.292719	6.83384e-12	528
ENSG00000168884.15|TNIP2	0.292677	6.88323e-12	528
ENSG00000286051.1|AC244102.3	0.292586	6.99224e-12	528
ENSG00000224687.2|RASAL2-AS1	0.292532	7.05756e-12	528
ENSG00000287207.1|AC096861.2	0.292442	7.16699e-12	528
ENSG00000160753.16|RUSC1	0.292313	7.32757e-12	528
ENSG00000198431.16|TXNRD1	0.29219	7.48334e-12	528
ENSG00000123600.20|METTL8	0.292164	7.51677e-12	528
ENSG00000226650.6|KIF4B	0.292098	7.60273e-12	528
ENSG00000100985.7|MMP9	0.29208	7.62572e-12	528
ENSG00000205143.3|ARID3C	0.292044	7.67281e-12	528
ENSG00000171169.9|NAIF1	0.292035	7.68418e-12	528
ENSG00000114867.22|EIF4G1	0.292021	7.70279e-12	528
ENSG00000175606.11|TMEM70	0.29192	7.83682e-12	528
ENSG00000235214.1|FAM83C-AS1	0.291902	7.86117e-12	528
ENSG00000214391.3|TUBAP2	0.291898	7.86652e-12	528
ENSG00000128513.16|POT1	0.291785	8.02067e-12	528
ENSG00000279692.1|AC110285.6	0.29177	8.04137e-12	528
ENSG00000273001.1|AL731533.2	0.291767	8.04469e-12	528
ENSG00000164920.9|OSR2	0.291739	8.08352e-12	528
ENSG00000268601.1|AC115522.1	0.291725	8.10372e-12	528
ENSG00000172927.8|MYEOV	0.291552	8.34673e-12	528
ENSG00000128564.7|VGF	0.291515	8.39926e-12	528
ENSG00000066248.15|NGEF	0.291501	8.42005e-12	528
ENSG00000106089.12|STX1A	0.291371	8.60925e-12	528
ENSG00000232387.2|SKA2P1	0.291339	8.65636e-12	528
ENSG00000278053.5|DDX52	0.291292	8.726e-12	528
ENSG00000165997.5|ARL5B	0.291085	9.03914e-12	528
ENSG00000284946.1|AC068831.6	0.291082	9.04385e-12	528
ENSG00000065183.16|WDR3	0.29104	9.10952e-12	528
ENSG00000135643.5|KCNMB4	0.291011	9.154e-12	528
ENSG00000197265.9|GTF2E2	0.29098	9.20218e-12	528
ENSG00000225210.10|DUXAP9	0.290917	9.30178e-12	528
ENSG00000139370.12|SLC15A4	0.290897	9.33369e-12	528
ENSG00000105618.14|PRPF31	0.290863	9.38818e-12	528
ENSG00000137656.12|BUD13	0.29078	9.52182e-12	528
ENSG00000158417.11|EIF5B	0.290773	9.53379e-12	528
ENSG00000008323.15|PLEKHG6	0.290733	9.59856e-12	528
ENSG00000121073.15|SLC35B1	0.290708	9.6393e-12	528
ENSG00000187049.10|TMEM216	0.290543	9.91371e-12	528
ENSG00000007080.11|CCDC124	0.29052	9.95287e-12	528
ENSG00000268089.3|GABRQ	0.290361	1.02264e-11	528
ENSG00000130921.8|C12orf65	0.290357	1.02336e-11	528
ENSG00000119421.7|NDUFA8	0.290336	1.0269e-11	528
ENSG00000147889.18|CDKN2A	0.290244	1.04307e-11	528
ENSG00000112110.10|MRPL18	0.290182	1.05414e-11	528
ENSG00000116017.11|ARID3A	0.290133	1.06292e-11	528
ENSG00000196937.11|FAM3C	0.290088	1.07118e-11	528
ENSG00000159202.18|UBE2Z	0.290032	1.08136e-11	528
ENSG00000144040.13|SFXN5	0.289962	1.09428e-11	528
ENSG00000151466.12|SCLT1	0.289957	1.09519e-11	528
ENSG00000122034.17|GTF3A	0.289915	1.1031e-11	528
ENSG00000177732.8|SOX12	0.289891	1.10767e-11	528
ENSG00000131941.8|RHPN2	0.289774	1.12978e-11	528
ENSG00000175203.17|DCTN2	0.289752	1.13399e-11	528
ENSG00000251127.2|AC091173.1	0.289725	1.1393e-11	528
ENSG00000124217.5|MOCS3	0.28971	1.14211e-11	528
ENSG00000175841.8|FAM172BP	0.289669	1.1501e-11	528
ENSG00000222041.11|CYTOR	0.2896	1.16365e-11	528
[truncated: 56,495 more rows]

## Sheet: TCGA-LUSC-norm
	pearsonR	pVal	nSamples
[truncated: 58,411 more rows]

[truncated: 3 more sheets: TCGA-LUSC-tumor, TCGA-LIHC-norm, TCGA-LIHC-tumor]
